# Supplementary material for: Crystal structure and DFT study of (E)-2-chloro-4-{[2-(2,4-di­nitro­phen­yl)hydrazin-1-yl­idene]meth­yl}phenol aceto­nitrile hemisolvate
Source: Acta Crystallogr E Crystallogr Commun. 2019 May 10;75(Pt 6):770–3. doi: 10.1107/S205698901900642X (PMC6658971; doi:10.1107/S205698901900642X)
Supplement: Supplementary file 1 [file e-75-00770-sup1.cif]

##############################################################################
#                                                                            #
# This CIF contains the data in a paper accepted for publication in          #
# Acta Crystallographica Section E. It conforms to the requirements of       #
# Notes for Authors for Acta Crystallographica Section E, and has been       #
# peer reviewed under the auspices of the IUCr Commission on Journals.       #
#                                                                            #
# Full details of the Crystallographic Information File format               #
# are given in the paper "The Crystallographic Information File (CIF):       #
# a New Standard Archive File for Crystallography" by S. R. Hall, F. H.      #
# Allen and I. D. Brown [Acta Cryst. (1991), A47, 655-685].                  #
#                                                                            #
# The current version of the core CIF dictionary is obtainable from          #
# ftp://ftp.iucr.org/pub/cif_core.dic.                                       #
#                                                                            #
# Software is freely available for graphical display of the structure(s)     #
# in this CIF. For information consult the CIF software page                 #
# http://www.iucr.org/resources/cif/software.                                #
#                                                                            #
# This file may be used for bona fide research purposes within the           #
# scientific community so long as proper attribution is given to the journal # 
# article from which it was obtained.                                        #
#                                                                            #
##############################################################################
data_I
_database_code_depnum_ccdc_archive 'CCDC 1912273'
_audit_creation_method     'SHELXL-2018/3'
_chemical_name_systematic
;
(<i>E</i>)-2-Chloro-5-{[2-(2,4-dinitrophenyl)hydrazin-1-ylidene]methyl}phenol
acetonitrile hemisolvate
;
_chemical_name_common     ?
_chemical_formula_moiety     'C13 H9 Cl N4 O5, 0.5(C2 H3 N)'
_chemical_formula_sum     'C14 H10.5 Cl N4.5 O5'
_chemical_formula_iupac     'C13 H9 Cl N4 O5, 0.5C2 H3 N'
_chemical_formula_weight     357.22
_chemical_melting_point     ?
_space_group_crystal_system     monoclinic
_space_group_name_H-M_alt     'C 2/c'
_space_group_name_Hall     '-C 2yc'
loop_
    _space_group_symop_operation_xyz
    'x, y, z'
    '-x, y, -z+1/2'
    'x+1/2, y+1/2, z'
    '-x+1/2, y+1/2, -z+1/2'
    '-x, -y, -z'
    'x, -y, z-1/2'
    '-x+1/2, -y+1/2, -z'
    'x+1/2, -y+1/2, z-1/2'
_cell_length_a     12.0614(11)
_cell_length_b     9.6960(6)
_cell_length_c     26.688(2)
_cell_angle_alpha     90
_cell_angle_beta     99.619(7)
_cell_angle_gamma     90
_cell_volume     3077.2(4)
_cell_formula_units_Z     8
_cell_measurement_reflns_used     8879
_cell_measurement_theta_min     1.55
_cell_measurement_theta_max     27.86
_cell_measurement_temperature     296(2)
_exptl_crystal_description     'plate'
_exptl_crystal_colour     'orange'
_exptl_crystal_size_max     0.490
_exptl_crystal_size_mid     0.283
_exptl_crystal_size_min     0.040
_exptl_crystal_density_diffrn     1.542
_exptl_crystal_density_meas     ?
_exptl_crystal_density_method     ?
_exptl_crystal_F_000     1464
_exptl_absorpt_coefficient_mu     0.285
_exptl_absorpt_correction_type     integration
_exptl_absorpt_process_details
;
(X-RED32; Stoe & Cie, 2002)
;
_exptl_absorpt_correction_T_min     0.9081
_exptl_absorpt_correction_T_max     0.9886
_diffrn_ambient_temperature     296(2)
_diffrn_source     'sealed X-ray tube, 12 x 0.4 mm long-fine focus'
_diffrn_source_power     2.25
_diffrn_source_voltage     50
_diffrn_source_current     45
_diffrn_radiation_type     'Mo K\a'
_diffrn_radiation_wavelength     0.71073
_diffrn_radiation_monochromator     'plane graphite'
_diffrn_measurement_device_type     'Stoe IPDS 2'
_diffrn_measurement_device     '2-circle goniometer'
_diffrn_measurement_method     'rotation method'
_diffrn_detector     'image plate (34 cm diameter)'
_diffrn_detector_area_resol_mean     6.67
_diffrn_reflns_number     8928
_diffrn_reflns_av_R_equivalents     0.0555
_diffrn_reflns_av_unetI/netI     0.0708
_diffrn_reflns_theta_min     1.548
_diffrn_reflns_theta_max     25.999
_diffrn_reflns_theta_full     25.242
_diffrn_measured_fraction_theta_max     1.000
_diffrn_measured_fraction_theta_full     1.000
_diffrn_reflns_limit_h_min     -14
_diffrn_reflns_limit_h_max     14
_diffrn_reflns_limit_k_min     -11
_diffrn_reflns_limit_k_max     11
_diffrn_reflns_limit_l_min     -32
_diffrn_reflns_limit_l_max     32
_refine_special_details     ?
_reflns_number_total     3027
_reflns_number_gt     1416
_reflns_threshold_expression     'I > 2\s(I)'
_refine_ls_structure_factor_coef     Fsqd
_refine_ls_matrix_type     full
_refine_ls_R_factor_all     0.1402
_refine_ls_R_factor_gt     0.0574
_refine_ls_wR_factor_gt     0.1115
_refine_ls_wR_factor_ref     0.1366
_refine_ls_goodness_of_fit_ref     0.930
_refine_ls_restrained_S_all     0.930
_refine_ls_number_reflns     3027
_refine_ls_number_parameters     224
_refine_ls_number_restraints     0
_refine_ls_hydrogen_treatment     constr
_refine_ls_weighting_scheme     calc
_refine_ls_weighting_details
                      'w=1/[\s^2^(Fo^2^)+(0.0568P)^2^] where P=(Fo^2^+2Fc^2^)/3'
_atom_sites_solution_hydrogens     mixed
_atom_sites_solution_primary     direct
_atom_sites_solution_secondary     difmap
_refine_ls_shift/su_max     0.000
_refine_ls_shift/su_mean     0.000
_refine_diff_density_max     0.299
_refine_diff_density_min     -0.264
_refine_ls_extinction_method     none
_refine_ls_extinction_coef     .
loop_
    _atom_type_symbol
    _atom_type_description
    _atom_type_scat_dispersion_real
    _atom_type_scat_dispersion_imag
    _atom_type_scat_source
    'C' 'C' 0.0033 0.0016
                         'International Tables Vol C Tables 4.2.6.8 and 6.1.1.4'
    'H' 'H' 0.0000 0.0000
                         'International Tables Vol C Tables 4.2.6.8 and 6.1.1.4'
    'Cl' 'Cl' 0.1484 0.1585
                         'International Tables Vol C Tables 4.2.6.8 and 6.1.1.4'
    'N' 'N' 0.0061 0.0033
                         'International Tables Vol C Tables 4.2.6.8 and 6.1.1.4'
    'O' 'O' 0.0106 0.0060
                         'International Tables Vol C Tables 4.2.6.8 and 6.1.1.4'
_computing_data_collection
;
X-AREA (Stoe & Cie, 2002)
;
_computing_cell_refinement
;
X-AREA (Stoe & Cie, 2002)
;
_computing_data_reduction
;
X-RED32 (Stoe & Cie, 2002)
;
_computing_structure_solution
;
SHELXT2018 (Sheldrick, 2015a)
;
_computing_structure_refinement
;
SHELXL2018 (Sheldrick, 2015b)
;
_computing_molecular_graphics
;
ORTEP-3 for Windows (Farrugia, 2012) and Mercury (Macrae <i>et al.</i>,
2008)
;
_computing_publication_material
;
SHELXL2018 (Sheldrick, 2015b), WinGX (Farrugia, 2012) and PLATON
(Spek,
2009)
;
loop_
    _atom_site_type_symbol
    _atom_site_label
    _atom_site_fract_x
    _atom_site_fract_y
    _atom_site_fract_z
    _atom_site_U_iso_or_equiv
    _atom_site_adp_type
    _atom_site_calc_flag
    _atom_site_occupancy
    _atom_site_disorder_assembly
    _atom_site_disorder_group
    Cl Cl1 0.52434(10) 1.07475(11) 0.57323(4) 0.0964(4) Uani d 1 . .
    O O1 0.6912(2) 1.0735(3) 0.66391(9) 0.0832(8) Uani d 1 . .
    H H1 0.733227 1.065785 0.691276 0.125 Uiso calc 1 . .
    N N1 0.6314(2) 0.5959(3) 0.49923(11) 0.0606(7) Uani d 1 . .
    N N2 0.6383(2) 0.4785(3) 0.47069(11) 0.0633(8) Uani d 1 . .
    H H2 0.684398 0.413575 0.481954 0.076 Uiso calc 1 . .
    O O4 0.6517(2) 0.1472(3) 0.37327(11) 0.0926(9) Uani d 1 . .
    N N4 0.6512(3) 0.2398(3) 0.40402(13) 0.0736(9) Uani d 1 . .
    O O5 0.7122(3) 0.2383(3) 0.44573(11) 0.0972(9) Uani d 1 . .
    O O2 0.2825(3) 0.5344(4) 0.27290(12) 0.1162(12) Uani d 1 . .
    N N3 0.3566(3) 0.4469(5) 0.28233(14) 0.0906(11) Uani d 1 . .
    C C4 0.6977(3) 0.7239(3) 0.57388(12) 0.0547(8) Uani d 1 . .
    O O3 0.3675(3) 0.3539(4) 0.25304(12) 0.1189(12) Uani d 1 . .
    C C8 0.5723(3) 0.4668(3) 0.42510(13) 0.0572(9) Uani d 1 . .
    C C7 0.6998(3) 0.6042(3) 0.54105(14) 0.0620(9) Uani d 1 . .
    H H7 0.751146 0.533624 0.550646 0.074 Uiso calc 1 . .
    C C1 0.6946(3) 0.9554(3) 0.63640(13) 0.0622(9) Uani d 1 . .
    C C3 0.6217(3) 0.8310(3) 0.55996(12) 0.0600(9) Uani d 1 . .
    H H3 0.571249 0.825918 0.529585 0.072 Uiso calc 1 . .
    C C2 0.6210(3) 0.9437(3) 0.59087(13) 0.0618(9) Uani d 1 . .
    C C13 0.5754(3) 0.3556(3) 0.39104(13) 0.0582(9) Uani d 1 . .
    C C9 0.4926(3) 0.5706(4) 0.40833(14) 0.0666(9) Uani d 1 . .
    H H9 0.486539 0.645038 0.429653 0.080 Uiso calc 1 . .
    C C5 0.7703(3) 0.7353(4) 0.61968(13) 0.0653(10) Uani d 1 . .
    H H5 0.820955 0.664350 0.629757 0.078 Uiso calc 1 . .
    C C12 0.5062(3) 0.3507(4) 0.34458(13) 0.0664(10) Uani d 1 . .
    H H12 0.510551 0.276937 0.322720 0.080 Uiso calc 1 . .
    C C11 0.4313(3) 0.4545(4) 0.33077(13) 0.0683(10) Uani d 1 . .
    C C6 0.7698(3) 0.8491(4) 0.65093(13) 0.0658(10) Uani d 1 . .
    H H6 0.819628 0.854208 0.681488 0.079 Uiso calc 1 . .
    C C10 0.4249(3) 0.5663(4) 0.36269(15) 0.0724(10) Uani d 1 . .
    H H10 0.374492 0.637587 0.352688 0.087 Uiso calc 1 . .
    C C14 0.500000 0.8470(10) 0.250000 0.108(2) Uani d 1 . .
    N N5 0.500000 0.7307(8) 0.250000 0.129(2) Uani d 1 . .
    C C15 0.500000 0.9945(8) 0.250000 0.133(3) Uani d 1 . .
    H H15A 0.477479 1.027514 0.280695 0.200 Uiso d 0.5 . .
    H H15B 0.448298 1.027514 0.221207 0.200 Uiso d 0.5 . .
    H H15C 0.574223 1.027514 0.248098 0.200 Uiso d 0.5 . .
loop_
    _atom_site_aniso_label
    _atom_site_aniso_U_11
    _atom_site_aniso_U_22
    _atom_site_aniso_U_33
    _atom_site_aniso_U_12
    _atom_site_aniso_U_13
    _atom_site_aniso_U_23
    Cl1 0.1112(8) 0.0726(7) 0.0951(8) 0.0330(6) -0.0125(6) -0.0092(6)
    O1 0.096(2) 0.0762(17) 0.0716(18) 0.0121(15) -0.0028(15) -0.0197(14)
    N1 0.0692(19) 0.0535(17) 0.0591(18) 0.0024(14) 0.0106(17) -0.0066(14)
    N2 0.074(2) 0.0512(17) 0.0631(19) 0.0102(14) 0.0082(17) -0.0038(14)
    O4 0.116(2) 0.0702(17) 0.0891(19) 0.0191(16) 0.0082(18) -0.0220(16)
    N4 0.089(2) 0.063(2) 0.068(2) 0.0086(18) 0.009(2) -0.0067(18)
    O5 0.123(2) 0.0750(19) 0.0822(19) 0.0406(17) -0.0170(18) -0.0116(15)
    O2 0.086(2) 0.166(3) 0.089(2) 0.016(2) -0.0102(19) 0.023(2)
    N3 0.067(2) 0.142(4) 0.063(2) -0.009(3) 0.010(2) 0.012(2)
    C4 0.058(2) 0.0523(19) 0.054(2) -0.0033(17) 0.0103(18) 0.0007(17)
    O3 0.102(2) 0.181(4) 0.068(2) 0.004(2) -0.0016(18) -0.029(2)
    C8 0.065(2) 0.052(2) 0.054(2) -0.0015(17) 0.0092(19) 0.0003(17)
    C7 0.067(2) 0.057(2) 0.063(2) 0.0063(17) 0.013(2) -0.0013(18)
    C1 0.067(2) 0.061(2) 0.059(2) 0.0006(19) 0.0101(19) -0.0087(18)
    C3 0.065(2) 0.058(2) 0.054(2) 0.0043(18) 0.0010(18) 0.0017(17)
    C2 0.068(2) 0.055(2) 0.061(2) 0.0074(18) 0.006(2) 0.0002(18)
    C13 0.060(2) 0.056(2) 0.059(2) 0.0045(17) 0.0111(19) 0.0004(17)
    C9 0.070(2) 0.060(2) 0.071(3) 0.009(2) 0.015(2) 0.0028(19)
    C5 0.060(2) 0.071(2) 0.064(2) 0.0143(19) 0.009(2) 0.003(2)
    C12 0.075(3) 0.071(2) 0.055(2) -0.005(2) 0.016(2) -0.0022(19)
    C11 0.065(2) 0.089(3) 0.051(2) -0.007(2) 0.010(2) 0.007(2)
    C6 0.064(2) 0.076(2) 0.053(2) 0.003(2) -0.0012(18) -0.0052(19)
    C10 0.071(3) 0.075(2) 0.072(3) 0.010(2) 0.013(2) 0.011(2)
    C14 0.090(5) 0.123(7) 0.110(6) 0.000 0.012(4) 0.000
    N5 0.121(5) 0.120(5) 0.137(5) 0.000 -0.001(4) 0.000
    C15 0.103(6) 0.103(6) 0.196(9) 0.000 0.029(6) 0.000
_geom_special_details
;
 All esds (except the esd in the dihedral angle between two l.s. planes)
 are estimated using the full covariance matrix.  The cell esds are taken
 into account individually in the estimation of esds in distances, angles
 and torsion angles; correlations between esds in cell parameters are only
 used when they are defined by crystal symmetry.  An approximate (isotropic)
 treatment of cell esds is used for estimating esds involving l.s. planes.
;
loop_
    _geom_bond_atom_site_label_1
    _geom_bond_atom_site_label_2
    _geom_bond_site_symmetry_2
    _geom_bond_distance
    _geom_bond_publ_flag
    Cl1 C2 . 1.736(3) ?
    O1 C1 . 1.364(4) ?
    O1 H1 . 0.8200 ?
    N1 C7 . 1.275(4) ?
    N1 N2 . 1.380(3) ?
    N2 C8 . 1.343(4) ?
    N2 H2 . 0.8600 ?
    O4 N4 . 1.217(3) ?
    N4 O5 . 1.228(4) ?
    N4 C13 . 1.452(4) ?
    O2 N3 . 1.228(5) ?
    N3 O3 . 1.215(4) ?
    N3 C11 . 1.449(5) ?
    C4 C5 . 1.384(4) ?
    C4 C3 . 1.394(4) ?
    C4 C7 . 1.457(4) ?
    C8 C9 . 1.411(5) ?
    C8 C13 . 1.414(4) ?
    C7 H7 . 0.9300 ?
    C1 C2 . 1.384(5) ?
    C1 C6 . 1.385(5) ?
    C3 C2 . 1.370(4) ?
    C3 H3 . 0.9300 ?
    C13 C12 . 1.375(5) ?
    C9 C10 . 1.349(5) ?
    C9 H9 . 0.9300 ?
    C5 C6 . 1.384(4) ?
    C5 H5 . 0.9300 ?
    C12 C11 . 1.362(5) ?
    C12 H12 . 0.9300 ?
    C11 C10 . 1.388(5) ?
    C6 H6 . 0.9300 ?
    C10 H10 . 0.9300 ?
    C14 N5 . 1.128(9) ?
    C14 C15 . 1.430(10) ?
    C15 H15A . 0.9600 ?
    C15 H15B . 0.9600 ?
    C15 H15C . 0.9600 ?
    C15 H15A 2_655 0.9600 ?
    C15 H15B 2_655 0.9600 ?
    C15 H15C 2_655 0.9600 ?
loop_
    _geom_angle_atom_site_label_1
    _geom_angle_atom_site_label_2
    _geom_angle_atom_site_label_3
    _geom_angle_site_symmetry_1
    _geom_angle_site_symmetry_3
    _geom_angle
    _geom_angle_publ_flag
    C1 O1 H1 . . 109.5 ?
    C7 N1 N2 . . 116.5(3) ?
    C8 N2 N1 . . 119.2(3) ?
    C8 N2 H2 . . 120.4 ?
    N1 N2 H2 . . 120.4 ?
    O4 N4 O5 . . 122.1(3) ?
    O4 N4 C13 . . 118.9(3) ?
    O5 N4 C13 . . 118.9(3) ?
    O3 N3 O2 . . 122.3(4) ?
    O3 N3 C11 . . 119.6(4) ?
    O2 N3 C11 . . 118.1(4) ?
    C5 C4 C3 . . 117.8(3) ?
    C5 C4 C7 . . 121.5(3) ?
    C3 C4 C7 . . 120.6(3) ?
    N2 C8 C9 . . 119.8(3) ?
    N2 C8 C13 . . 124.8(3) ?
    C9 C8 C13 . . 115.4(3) ?
    N1 C7 C4 . . 120.2(3) ?
    N1 C7 H7 . . 119.9 ?
    C4 C7 H7 . . 119.9 ?
    O1 C1 C2 . . 117.9(3) ?
    O1 C1 C6 . . 123.4(3) ?
    C2 C1 C6 . . 118.6(3) ?
    C2 C3 C4 . . 120.2(3) ?
    C2 C3 H3 . . 119.9 ?
    C4 C3 H3 . . 119.9 ?
    C3 C2 C1 . . 121.8(3) ?
    C3 C2 Cl1 . . 119.5(3) ?
    C1 C2 Cl1 . . 118.8(3) ?
    C12 C13 C8 . . 121.9(3) ?
    C12 C13 N4 . . 116.8(3) ?
    C8 C13 N4 . . 121.3(3) ?
    C10 C9 C8 . . 122.8(4) ?
    C10 C9 H9 . . 118.6 ?
    C8 C9 H9 . . 118.6 ?
    C4 C5 C6 . . 122.0(3) ?
    C4 C5 H5 . . 119.0 ?
    C6 C5 H5 . . 119.0 ?
    C11 C12 C13 . . 119.6(3) ?
    C11 C12 H12 . . 120.2 ?
    C13 C12 H12 . . 120.2 ?
    C12 C11 C10 . . 120.9(4) ?
    C12 C11 N3 . . 119.3(4) ?
    C10 C11 N3 . . 119.8(4) ?
    C5 C6 C1 . . 119.5(3) ?
    C5 C6 H6 . . 120.2 ?
    C1 C6 H6 . . 120.2 ?
    C9 C10 C11 . . 119.4(4) ?
    C9 C10 H10 . . 120.3 ?
    C11 C10 H10 . . 120.3 ?
    N5 C14 C15 . . 180.0 ?
    C14 C15 H15A . . 109.5 ?
    C14 C15 H15B . . 109.5 ?
    H15A C15 H15B . . 109.5 ?
    C14 C15 H15C . . 109.5 ?
    H15A C15 H15C . . 109.5 ?
    H15B C15 H15C . . 109.5 ?
    C14 C15 H15A . 2_655 109.471(2) ?
    H15A C15 H15A . 2_655 141.1 ?
    H15B C15 H15A . 2_655 56.3 ?
    H15C C15 H15A . 2_655 56.2 ?
    C14 C15 H15B . 2_655 109.470(3) ?
    H15A C15 H15B . 2_655 56.3 ?
    H15B C15 H15B . 2_655 141.1 ?
    H15C C15 H15B . 2_655 56.3 ?
    H15A C15 H15B 2_655 2_655 109.5 ?
    C14 C15 H15C . 2_655 109.470(5) ?
    H15A C15 H15C . 2_655 56.3 ?
    H15B C15 H15C . 2_655 56.2 ?
    H15C C15 H15C . 2_655 141.1 ?
    H15A C15 H15C 2_655 2_655 109.5 ?
    H15B C15 H15C 2_655 2_655 109.5 ?
loop_
    _geom_torsion_atom_site_label_1
    _geom_torsion_atom_site_label_2
    _geom_torsion_atom_site_label_3
    _geom_torsion_atom_site_label_4
    _geom_torsion_site_symmetry_1
    _geom_torsion_site_symmetry_2
    _geom_torsion_site_symmetry_3
    _geom_torsion_site_symmetry_4
    _geom_torsion
    _geom_torsion_publ_flag
    C7 N1 N2 C8 . . . . -176.8(3) ?
    N1 N2 C8 C9 . . . . -3.5(4) ?
    N1 N2 C8 C13 . . . . 176.4(3) ?
    N2 N1 C7 C4 . . . . -179.4(3) ?
    C5 C4 C7 N1 . . . . 179.5(3) ?
    C3 C4 C7 N1 . . . . -0.4(5) ?
    C5 C4 C3 C2 . . . . 0.7(5) ?
    C7 C4 C3 C2 . . . . -179.4(3) ?
    C4 C3 C2 C1 . . . . 0.0(5) ?
    C4 C3 C2 Cl1 . . . . -179.1(2) ?
    O1 C1 C2 C3 . . . . 177.5(3) ?
    C6 C1 C2 C3 . . . . -0.6(5) ?
    O1 C1 C2 Cl1 . . . . -3.4(4) ?
    C6 C1 C2 Cl1 . . . . 178.5(3) ?
    N2 C8 C13 C12 . . . . -179.2(3) ?
    C9 C8 C13 C12 . . . . 0.7(5) ?
    N2 C8 C13 N4 . . . . 1.8(5) ?
    C9 C8 C13 N4 . . . . -178.3(3) ?
    O4 N4 C13 C12 . . . . 1.7(5) ?
    O5 N4 C13 C12 . . . . -178.0(3) ?
    O4 N4 C13 C8 . . . . -179.3(3) ?
    O5 N4 C13 C8 . . . . 1.0(5) ?
    N2 C8 C9 C10 . . . . 178.9(3) ?
    C13 C8 C9 C10 . . . . -1.0(5) ?
    C3 C4 C5 C6 . . . . -0.8(5) ?
    C7 C4 C5 C6 . . . . 179.4(3) ?
    C8 C13 C12 C11 . . . . -0.7(5) ?
    N4 C13 C12 C11 . . . . 178.3(3) ?
    C13 C12 C11 C10 . . . . 0.9(5) ?
    C13 C12 C11 N3 . . . . -178.4(3) ?
    O3 N3 C11 C12 . . . . -5.6(5) ?
    O2 N3 C11 C12 . . . . 172.9(3) ?
    O3 N3 C11 C10 . . . . 175.1(4) ?
    O2 N3 C11 C10 . . . . -6.4(5) ?
    C4 C5 C6 C1 . . . . 0.1(5) ?
    O1 C1 C6 C5 . . . . -177.5(3) ?
    C2 C1 C6 C5 . . . . 0.6(5) ?
    C8 C9 C10 C11 . . . . 1.3(5) ?
    C12 C11 C10 C9 . . . . -1.2(5) ?
    N3 C11 C10 C9 . . . . 178.1(3) ?
loop_
    _geom_hbond_atom_site_label_D
    _geom_hbond_atom_site_label_H
    _geom_hbond_atom_site_label_A
    _geom_hbond_site_symmetry_A
    _geom_hbond_distance_DH
    _geom_hbond_distance_HA
    _geom_hbond_distance_DA
    _geom_hbond_angle_DHA
    _geom_hbond_publ_flag
    N2 H2 O5 . 0.86 2.01 2.619(4) 127 yes
    O1 H1 O2 8_566 0.82 2.37 3.114(4) 152 yes
    O1 H1 O3 8_566 0.82 2.25 2.998(4) 152 yes
    N2 H2 O5 7_656 0.86 2.58 3.362(4) 152 yes
    C9 H9 Cl1 5_676 0.93 2.72 3.485(4) 140 yes
_shelx_space_group_comment
;
The symmetry employed for this shelxl refinement is uniquely defined
by the following loop, which should always be used as a source of
symmetry information in preference to the above space-group names.
They are only intended as comments.
;
_shelx_estimated_absorpt_T_min     ?
_shelx_estimated_absorpt_T_max     ?
_shelx_hkl_file
;
  -2   0   0   30.05    4.81   0
   2   0   0   29.72    4.92   0
   4   0   0   12.36    3.60   0
  -4   0   0    8.78    3.28   0
  -6   0   0  366.62    4.79   0
   6   0   0  365.70    5.39   0
   8   0   0   72.12    4.26   0
  -8   0   0   73.65    3.65   0
 -10   0   0   14.87    3.35   0
  10   0   0   11.43    3.86   0
  12   0   0   -1.32    3.20   0
  14   0   0    9.23    4.55   0
  -1  -1   0  482.98   11.49   0
   1   1   0  496.22   11.34   0
   3   1   0  299.90    7.46   0
   3  -1   0  288.63    6.20   0
  -3  -1   0  295.44    7.27   0
   5   1   0  275.45    5.15   0
   5  -1   0  260.30    4.37   0
  -5   1   0  259.20    4.14   0
  -5  -1   0  276.54    4.96   0
   7  -1   0   42.14    3.86   0
   7   1   0   51.19    3.62   0
  -7  -1   0   54.41    3.14   0
  -7   1   0   49.01    2.94   0
  -9  -1   0    3.47    3.18   0
   9  -1   0    2.39    3.64   0
   9   1   0    3.01    3.67   0
 -11  -1   0   10.61    3.48   0
  11  -1   0   18.00    3.19   0
  11   1   0   12.98    3.91   0
 -13  -1   0   22.03    3.12   0
  13  -1   0   19.06    4.25   0
  13   1   0   19.74    3.50   0
  15  -1   0    0.24    4.72   0
  15   1   0    2.71    3.95   0
   0  -2   0 1353.33   12.31   0
   0   2   0 1395.49   12.93   0
  -2  -2   0  696.62    9.70   0
   2   2   0  714.63    9.13   0
  -4  -2   0   18.85    4.32   0
   4   2   0   20.89    4.33   0
   4  -2   0   21.24    2.96   0
  -6  -2   0    3.90    3.69   0
   6  -2   0    2.94    3.22   0
   6   2   0    2.69    3.14   0
   8   2   0    2.79    3.87   0
  -8  -2   0    3.08    3.41   0
   8  -2   0    1.71    3.40   0
  10  -2   0    2.83    3.15   0
  10   2   0    1.02    3.13   0
 -10  -2   0    2.04    3.31   0
  12   2   0   -0.93    3.98   0
 -12  -2   0    1.55    3.54   0
  12  -2   0   -2.15    3.15   0
  14  -2   0   -0.76    3.65   0
 -14  -2   0    2.07    4.03   0
  14   2   0    5.34    4.64   0
   1   3   0    1.28    3.27   0
  -1  -3   0   -0.80    3.26   0
   1  -3   0   -0.50    4.03   0
   3   3   0  190.59    4.85   0
  -3  -3   0  188.99    5.43   0
  -5  -3   0  161.50    4.87   0
   5  -3   0  151.09    3.62   0
   5   3   0  155.72    4.96   0
  -7  -3   0    0.57    2.89   0
   7   3   0    0.86    3.06   0
   7  -3   0   -0.36    2.60   0
   9   3   0   18.47    3.30   0
  -9  -3   0   18.70    2.94   0
   9  -3   0   25.99    3.58   0
 -11  -3   0    9.75    2.91   0
  11   3   0    8.94    4.11   0
  11  -3   0    4.01    3.78   0
  13   3   0    0.50    4.49   0
 -13  -3   0    3.89    3.73   0
  13  -3   0    2.63    3.23   0
   0  -4   0    4.92    2.71   0
   0   4   0    2.72    2.90   0
   2   4   0  233.09    5.19   0
  -2  -4   0  222.21    5.25   0
   2  -4   0  225.31    4.45   0
  -4  -4   0   37.18    3.94   0
   4   4   0   37.91    3.13   0
   6   4   0    2.62    3.52   0
  -6  -4   0    2.38    3.82   0
   6  -4   0    6.50    2.55   0
   8   4   0    4.49    3.76   0
  -8  -4   0    3.19    2.99   0
   8  -4   0    4.14    2.55   0
  10   4   0    5.53    3.94   0
  10  -4   0    4.49    2.91   0
 -10  -4   0    1.36    3.57   0
  12   4   0    1.82    4.19   0
 -12  -4   0    4.78    3.74   0
  12  -4   0    2.47    3.13   0
  14   4   0    0.53    4.83   0
 -14  -4   0    4.93    4.19   0
  14  -4   0    1.55    3.61   0
   1  -5   0    7.62    2.93   0
   1   5   0    5.11    2.93   0
  -1  -5   0    8.20    2.94   0
   3  -5   0   39.46    3.02   0
  -3  -5   0   38.48    3.35   0
   3   5   0   40.23    3.77   0
  -5  -5   0    8.28    3.55   0
   5   5   0    6.59    2.78   0
  -7  -5   0    4.09    3.78   0
   7  -5   0    3.17    2.64   0
   7   5   0    1.32    3.59   0
   9  -5   0    5.89    2.74   0
  -9  -5   0    3.79    3.61   0
   9   5   0    3.32    3.70   0
  11  -5   0   -0.65    3.04   0
 -11  -5   0    0.77    4.02   0
  11   5   0    1.07    4.35   0
  13   5   0    1.19    3.77   0
  13  -5   0    1.05    3.47   0
 -13  -5   0    3.12    3.34   0
   0  -6   0  294.56    4.67   0
   0   6   0  294.80    4.75   0
   2  -6   0    1.21    3.28   0
   2   6   0    3.35    2.87   0
  -2  -6   0    1.83    2.88   0
  -4  -6   0   66.68    4.08   0
   4   6   0   62.27    3.91   0
   4  -6   0   71.57    3.25   0
  -6  -6   0   11.66    3.86   0
   6  -6   0   12.31    3.59   0
   6   6   0   14.18    3.13   0
   8  -6   0    4.86    2.75   0
   8   6   0    3.39    3.63   0
  -8  -6   0    3.81    3.00   0
 -10  -6   0    7.72    3.85   0
  10  -6   0    0.95    2.95   0
  10   6   0    0.58    4.05   0
 -12  -6   0    2.44    4.14   0
  12   6   0    1.81    4.38   0
  12  -6   0    3.89    3.43   0
   1   7   0   45.74    3.12   0
   1  -7   0   39.09    3.15   0
  -1  -7   0   37.71    3.67   0
   3   7   0    5.37    3.38   0
   3  -7   0   -0.45    2.73   0
  -3  -7   0    0.10    3.41   0
   5  -7   0   21.54    2.98   0
   5   7   0   16.26    3.67   0
  -5  -7   0   22.43    3.83   0
   7  -7   0    1.95    3.06   0
   7   7   0    3.94    3.67   0
   7  -7   0   -0.29    2.78   0
  -7  -7   0   -0.70    3.76   0
   9  -7   0    0.58    2.91   0
  -9  -7   0    1.27    4.02   0
   9   7   0   -0.84    4.10   0
   9  -7   0    1.48    3.23   0
  11  -7   0    3.39    3.48   0
  11  -7   0    7.20    3.23   0
  11   7   0    3.94    4.33   0
 -11  -7   0    0.91    4.08   0
   0  -8   0   11.81    3.02   0
   2   8   0   67.66    3.51   0
   2  -8   0   63.07    3.44   0
  -2  -8   0   52.99    3.47   0
   4  -8   0    0.01    2.74   0
   4   8   0    4.29    2.97   0
  -4  -8   0    3.53    3.11   0
  -6  -8   0    3.62    3.88   0
   6  -8   0    7.66    3.09   0
   6   8   0    3.45    3.87   0
   8  -8   0    0.57    3.27   0
   8  -8   0   -1.21    2.98   0
  -8  -8   0    1.34    3.29   0
   8   8   0    1.17    4.17   0
  10   8   0    6.42    4.40   0
  10  -8   0    4.93    3.07   0
 -10  -8   0    2.29    4.19   0
  10  -8   0    4.35    3.53   0
   1  -9   0    6.24    3.11   0
  -1  -9   0    7.28    3.17   0
   3   9   0   16.80    3.21   0
   3  -9   0   10.21    3.14   0
  -3  -9   0    9.81    3.32   0
   5   9   0    5.79    3.98   0
  -5  -9   0    6.75    3.18   0
   5  -9   0    7.82    3.12   0
  -7  -9   0    5.50    3.40   0
   7   9   0   11.62    4.29   0
   7  -9   0    6.88    3.09   0
   7  -9   0    7.34    3.28   0
  -9  -9   0    3.76    4.34   0
   9  -9   0    2.30    3.66   0
   9  -9   0    4.57    3.25   0
   9   9   0    1.00    4.59   0
   0 -10   0   27.72    3.43   0
   2 -10   0    3.37    3.17   0
  -2 -10   0    2.35    3.30   0
  -4 -10   0   -0.26    4.12   0
   4  10   0    2.65    3.40   0
   4 -10   0   -1.83    3.42   0
  -6 -10   0    3.08    4.23   0
   6 -10   0    6.76    3.34   0
   6  10   0   -1.75    3.38   0
   8 -10   0    5.74    3.36   0
   8  10   0    4.39    4.69   0
  -8 -10   0    1.67    4.49   0
   8 -10   0    0.69    3.65   0
   1 -11   0   -0.35    3.43   0
  -1 -11   0    0.15    4.16   0
  -3 -11   0    9.07    4.59   0
   3 -11   0    9.51    3.51   0
   5 -11   0   -0.11    3.70   0
   5  11   0    3.77    4.52   0
  -5 -11   0   -0.57    3.66   0
   7 -11   0    3.43    3.45   0
  -7 -11   0    3.07    4.75   0
   7  11   0    6.00    4.00   0
   7 -11   0    5.92    4.07   0
   0 -12   0   -1.65    4.71   0
  -2 -12   0    2.74    3.83   0
   2 -12   0   -1.51    4.74   0
  -4 -12   0   -1.69    4.98   0
   4 -12   0   -0.30    3.74   0
  15  -1  -1    8.80    3.96   0
  15   1  -1    3.44    3.95   0
  13   1  -1    3.21    4.18   0
 -13  -1   1    3.08    3.15   0
  13  -1  -1   -0.29    3.43   0
  11   1  -1    2.99    3.16   0
  11  -1  -1    2.81    3.21   0
 -11  -1   1    7.15    2.75   0
  -9  -1   1    5.46    2.70   0
   9   1  -1    5.68    3.80   0
  -9   1   1    2.14    2.62   0
   9  -1  -1    2.80    3.13   0
  -7  -1   1  208.56    4.06   0
  -7   1   1  215.02    3.69   0
   7   1  -1  196.93    4.51   0
   7  -1  -1  207.61    4.65   0
   5  -1  -1   77.58    3.40   0
   5   1  -1   78.06    3.83   0
  -5  -1   1   78.06    3.44   0
  -5   1   1   81.75    3.66   0
   3  -1  -1  121.49    5.22   0
   3   1  -1  120.27    6.17   0
  -3  -1   1  117.17    5.27   0
  -3   1   1  116.75    4.35   0
  -1  -1   1  108.12    7.82   0
   1   1  -1  101.15    6.57   0
  -1  -1  -1  309.38   10.68   0
   1   1   1  315.17   11.04   0
   3   1   1 1250.93   12.02   0
  -3  -1  -1 1265.39   11.76   0
   3  -1   1 1187.11    9.43   0
   5  -1   1  221.65    4.69   0
  -5  -1  -1  230.64    4.67   0
   5   1   1  219.88    4.95   0
   7  -1   1    4.02    2.87   0
   7   1   1    6.17    3.93   0
  -7  -1  -1    2.33    3.36   0
   9   1   1   19.63    3.81   0
  -9  -1  -1   19.57    3.17   0
   9  -1   1   20.84    3.03   0
 -11  -1  -1    7.08    2.96   0
  11   1   1    2.20    4.10   0
  11  -1   1    4.62    3.09   0
  13  -1   1    1.95    3.34   0
  13   1   1    1.35    4.25   0
  15  -1   1   -0.94    3.85   0
  15   1   1   -1.92    4.80   0
 -14  -2   1    1.88    3.25   0
  14  -2  -1   -5.01    3.66   0
  14   2  -1   -9.33    4.56   0
  12  -2  -1    0.57    3.16   0
 -12  -2   1    2.91    3.49   0
  12   2  -1    0.75    3.25   0
  10  -2  -1    7.70    3.76   0
  10   2  -1    6.70    3.87   0
 -10  -2   1    4.71    3.39   0
   8  -2  -1   33.00    2.91   0
   8   2  -1   30.49    4.12   0
  -8  -2   1   34.37    3.10   0
   6   2  -1   10.62    3.31   0
  -6  -2   1   15.71    3.76   0
   6  -2  -1   11.94    2.77   0
   4  -2  -1  273.23    4.66   0
  -4  -2   1  296.07    5.87   0
   4   2  -1  306.12    6.02   0
  -2  -2   1  102.51    5.12   0
   2   2  -1  104.81    5.05   0
   0  -2  -1  358.37    7.41   0
   0   2  -1  372.03    7.24   0
   0   2   1  369.96    7.61   0
   0  -2   1  359.13    7.12   0
   2   2   1  662.25    9.32   0
  -2  -2  -1  655.56    9.87   0
   4  -2   1  144.26    3.73   0
   4   2   1  158.60    5.52   0
  -4  -2  -1  153.01    5.33   0
   6   2   1  170.65    4.50   0
  -6  -2  -1  185.54    4.77   0
   6  -2   1  168.46    3.74   0
   8  -2   1   26.17    2.98   0
   8   2   1   28.43    3.31   0
  -8  -2  -1   27.99    3.57   0
  10   2   1    6.37    3.97   0
 -10  -2  -1   12.11    2.75   0
  10  -2   1   11.46    3.10   0
  12   2   1    2.84    4.25   0
  12  -2   1    4.61    3.84   0
 -12  -2  -1    1.46    3.64   0
  14   2   1    0.85    4.63   0
  14  -2   1    7.55    4.27   0
 -15  -3   1   -1.64    4.38   0
  13   3  -1    5.27    4.45   0
  13  -3  -1    0.19    3.39   0
 -13  -3   1    3.09    3.98   0
  11   3  -1    5.25    4.03   0
  11  -3  -1    3.46    3.84   0
 -11  -3   1    2.58    2.92   0
   9   3  -1    1.95    3.61   0
   9  -3  -1    2.41    2.65   0
  -9  -3   1   -0.51    2.82   0
   7   3  -1   87.66    4.38   0
   7  -3  -1   76.85    3.56   0
  -7  -3   1   93.57    4.13   0
   5  -3  -1    7.49    3.26   0
  -5  -3   1    5.65    3.90   0
   5   3  -1    7.03    3.20   0
  -3  -3   1   25.09    4.21   0
   3   3  -1   25.11    3.26   0
   1   3  -1   98.72    4.57   0
   1  -3  -1   94.41    4.07   0
  -1  -3   1   91.24    4.00   0
   1   3   1   21.30    4.33   0
  -1  -3  -1   19.80    4.28   0
   1  -3   1   19.66    3.40   0
  -3  -3  -1  165.89    5.44   0
   3   3   1  174.30    5.29   0
  -5  -3  -1  907.04    8.22   0
   5  -3   1  770.03    6.27   0
   5   3   1  873.10    8.66   0
   7  -3   1   20.23    2.64   0
   7   3   1   17.94    3.21   0
  -7  -3  -1   20.16    3.76   0
   9   3   1    4.99    3.93   0
  -9  -3  -1    1.90    3.60   0
   9  -3   1    3.87    2.74   0
  11  -3   1    4.13    3.84   0
 -11  -3  -1    4.67    3.57   0
  11   3   1    6.60    4.03   0
 -13  -3  -1    6.04    3.87   0
  13   3   1    3.18    4.39   0
  13  -3   1    4.04    3.30   0
  14   4  -1   -1.06    3.96   0
  14  -4  -1    1.99    3.49   0
 -14  -4   1   -0.84    4.23   0
 -12  -4   1    3.33    3.85   0
  12   4  -1   -0.22    4.38   0
  12  -4  -1    0.24    3.24   0
  10  -4  -1   31.64    3.19   0
  10   4  -1   32.81    3.41   0
 -10  -4   1   31.95    3.33   0
   8   4  -1   17.83    3.92   0
   8  -4  -1   19.08    2.76   0
  -8  -4   1   21.65    3.18   0
  -6  -4   1    5.47    3.79   0
   6   4  -1    0.05    2.99   0
   6  -4  -1    4.45    3.12   0
   4   4  -1  105.09    4.38   0
  -4  -4   1  105.37    4.55   0
  -2  -4   1    2.66    2.94   0
   2   4  -1    3.71    2.94   0
   2  -4  -1    0.64    2.92   0
   0   4  -1   59.38    3.83   0
   0  -4   1   60.18    3.32   0
   0   4   1   64.31    3.45   0
   0  -4  -1   61.79    3.87   0
   2   4   1    6.50    3.59   0
  -2  -4  -1    5.68    3.03   0
   2  -4   1    6.86    3.01   0
   4   4   1   22.16    3.54   0
  -4  -4  -1   19.24    3.79   0
  -6  -4  -1   34.11    3.87   0
   6  -4   1   31.94    2.75   0
   6   4   1   36.94    3.76   0
  -8  -4  -1   11.97    3.70   0
   8   4   1   11.28    4.02   0
   8  -4   1   11.08    2.56   0
 -10  -4  -1    0.31    3.60   0
  10   4   1   -0.55    3.77   0
  10  -4   1    5.51    2.97   0
  12  -4   1    1.18    3.17   0
 -12  -4  -1    2.51    3.76   0
  12   4   1    4.73    4.23   0
  14   4   1    2.52    4.86   0
 -14  -4  -1    1.15    4.24   0
  14  -4   1    6.22    4.47   0
  13   5  -1   -1.34    4.81   0
  13  -5  -1    2.72    3.35   0
 -13  -5   1    3.31    3.43   0
 -11  -5   1    6.25    3.78   0
  11  -5  -1   -3.92    2.97   0
  11   5  -1    3.77    4.19   0
   9   5  -1    4.34    3.14   0
   9  -5  -1   -1.18    2.87   0
  -9  -5   1    6.99    3.61   0
  -7  -5   1    3.61    2.84   0
   7  -5  -1   -1.70    3.27   0
   7   5  -1    2.69    3.57   0
  -5  -5   1    1.35    3.03   0
   5   5  -1    1.96    3.51   0
   3   5  -1   25.99    3.05   0
   3  -5  -1   30.73    2.99   0
  -3  -5   1   31.86    3.89   0
  -1  -5   1   10.12    3.44   0
   1  -5  -1    8.71    2.82   0
   1   5  -1    8.94    3.59   0
   1   5   1  165.64    4.71   0
  -1  -5  -1  155.20    4.03   0
   1  -5   1  168.86    3.77   0
  -3  -5  -1   65.39    4.13   0
   3  -5   1   79.68    3.85   0
   3   5   1   70.92    3.43   0
  -5  -5  -1   53.51    3.93   0
   5   5   1   57.05    3.82   0
   5  -5   1   56.13    3.17   0
  -7  -5  -1   18.94    3.99   0
   7   5   1   14.02    3.83   0
   7  -5   1   11.64    2.62   0
   9  -5   1   23.73    2.96   0
   9   5   1   26.42    3.90   0
  -9  -5  -1   25.02    3.76   0
  11   5   1    4.65    4.15   0
  11  -5   1    4.05    3.12   0
 -11  -5  -1    3.14    3.91   0
  13   5   1   -0.68    4.71   0
 -13  -5  -1    2.40    4.21   0
  13  -5   1    0.66    3.57   0
  12  -6  -1   -1.16    3.25   0
 -12  -6   1    1.05    4.11   0
  12   6  -1    1.50    4.36   0
  10  -6  -1    1.37    3.01   0
  10   6  -1    0.34    3.30   0
 -10  -6   1    4.99    3.20   0
  -8  -6   1    1.99    3.81   0
   8  -6  -1    4.82    2.80   0
   8   6  -1    1.55    3.73   0
   6  -6  -1    6.21    2.63   0
   6   6  -1    8.04    2.83   0
  -6  -6   1    8.47    3.71   0
  -4  -6   1    0.66    2.98   0
   4  -6  -1    3.67    3.29   0
   4   6  -1    2.05    2.85   0
   2   6  -1   38.11    3.19   0
  -2  -6   1   36.53    3.16   0
   2  -6  -1   37.01    3.04   0
   0  -6   1    2.79    2.80   0
   0   6  -1    7.32    2.78   0
   0  -6  -1    2.05    3.54   0
   2  -6   1   74.85    3.21   0
   2   6   1   73.67    4.05   0
  -2  -6  -1   60.70    3.98   0
  -4  -6  -1    2.11    3.73   0
   4   6   1    3.61    3.54   0
   4  -6   1    3.66    2.86   0
   6   6   1    8.53    3.69   0
   6  -6   1    8.30    3.00   0
  -6  -6  -1    7.10    3.84   0
  -8  -6  -1    4.87    3.65   0
   8   6   1    0.66    3.59   0
   8  -6   1    6.35    3.42   0
 -10  -6  -1   10.46    3.95   0
  10  -6   1   10.95    3.10   0
  10   6   1    7.45    4.17   0
  12   6   1   -0.54    4.57   0
  12  -6   1    1.18    3.29   0
 -12  -6  -1    2.09    3.44   0
  11  -7  -1    5.57    3.24   0
  11   7  -1    3.79    4.36   0
 -11  -7   1    2.40    4.17   0
  -9  -7   1    2.48    3.99   0
   9   7  -1    6.14    3.96   0
   9  -7  -1    8.03    2.88   0
  -7  -7   1    1.44    3.85   0
   7  -7  -1   -0.83    3.10   0
   7  -7  -1    0.35    2.74   0
   7   7  -1    0.36    3.07   0
   5   7  -1    8.92    2.99   0
  -5  -7   1    8.08    3.09   0
   5  -7  -1    9.26    2.80   0
   3   7  -1    1.80    3.27   0
   3  -7  -1    1.70    2.85   0
  -3  -7   1    3.16    2.87   0
   1   7  -1   15.07    3.65   0
   1  -7  -1   12.90    2.88   0
  -1  -7   1   10.55    3.48   0
   1   7   1   16.24    2.93   0
  -1  -7  -1   21.71    3.54   0
   1  -7   1   16.96    2.93   0
  -3  -7  -1    1.86    3.39   0
   3  -7   1   -0.38    2.72   0
   3   7   1    1.52    3.42   0
   5  -7   1    4.97    2.79   0
  -5  -7  -1    3.01    3.82   0
   5   7   1    0.41    3.67   0
   7  -7   1    0.43    3.02   0
  -7  -7  -1    2.61    3.07   0
   7  -7   1    1.68    2.72   0
   7   7   1    0.30    2.99   0
   9   7   1   -2.50    3.95   0
  -9  -7  -1    1.21    3.98   0
   9  -7   1   -0.09    2.92   0
   9  -7   1    1.15    3.26   0
 -11  -7  -1    2.35    4.12   0
  11  -7   1    5.38    3.21   0
  11   7   1   -1.18    3.55   0
  11  -7   1   -0.12    3.54   0
 -10  -8   1   -1.91    4.21   0
  10   8  -1    3.29    3.61   0
  10  -8  -1   -0.26    3.64   0
  10  -8  -1    0.26    3.27   0
   8  -8  -1    3.27    3.37   0
   8  -8  -1    2.66    2.88   0
   8   8  -1    2.88    4.11   0
  -8  -8   1    3.34    4.12   0
   6   8  -1    2.52    3.76   0
  -6  -8   1    1.68    3.84   0
   6  -8  -1    3.63    3.76   0
   4  -8  -1    2.67    2.96   0
  -4  -8   1    2.22    3.01   0
   4   8  -1    0.53    3.64   0
  -2  -8   1  235.43    5.15   0
   2  -8  -1  284.40    4.65   0
   2   8  -1  276.82    4.67   0
   0  -8   1    5.66    3.01   0
   0  -8  -1    4.28    3.04   0
  -2  -8  -1   18.81    3.73   0
   2  -8   1   16.81    3.74   0
   2   8   1   22.05    3.21   0
  -4  -8  -1    2.64    3.82   0
   4   8   1   -0.67    2.96   0
   4  -8   1    2.27    3.63   0
  -6  -8  -1    3.23    3.84   0
   6  -8   1    4.26    3.14   0
   6   8   1    6.87    3.06   0
  -8  -8  -1    0.14    4.11   0
   8  -8   1    3.16    4.01   0
   8  -8   1    2.70    3.05   0
   8   8   1    2.92    3.94   0
  10  -8   1   -1.33    4.47   0
 -10  -8  -1    0.27    3.45   0
  10   8   1    2.83    4.40   0
  10  -8   1    5.30    3.22   0
   9  -9  -1    3.15    3.24   0
  -9  -9   1    3.41    4.28   0
   9   9  -1    5.77    3.67   0
   9  -9  -1    4.49    3.64   0
  -7  -9   1    4.54    3.37   0
   7   9  -1    4.43    3.35   0
   7  -9  -1    3.85    3.68   0
   7  -9  -1    0.74    3.33   0
  -5  -9   1   13.80    4.11   0
   5   9  -1    5.49    3.27   0
   5  -9  -1    9.76    3.31   0
  -3  -9   1    4.47    3.30   0
   3  -9  -1    4.69    3.81   0
   3   9  -1    0.15    3.19   0
  -1  -9   1   62.84    3.48   0
   1  -9  -1   51.87    4.15   0
  -1  -9  -1   11.55    3.69   0
   1  -9   1    3.85    3.11   0
  -3  -9  -1    3.34    3.20   0
   3  -9   1    6.22    3.06   0
   3   9   1    4.15    3.87   0
  -5  -9  -1   21.81    4.08   0
   5   9   1   16.66    4.22   0
   5  -9   1   20.75    3.87   0
  -7  -9  -1    7.47    3.45   0
   7   9   1   11.08    4.27   0
   7  -9   1    9.90    3.10   0
   7  -9   1    8.68    3.40   0
   9  -9   1    3.37    3.31   0
   9   9   1    1.68    4.59   0
   9  -9   1   -2.59    3.67   0
  -9  -9  -1    1.42    4.44   0
  -8 -10   1    0.74    4.48   0
   8  10  -1    1.19    4.57   0
   8 -10  -1    7.18    3.69   0
   8 -10  -1    1.59    3.28   0
  -6 -10   1    4.23    4.23   0
   6 -10  -1   -0.68    3.34   0
   6  10  -1    0.07    4.30   0
   4  10  -1    3.93    3.42   0
   4 -10  -1    1.06    3.23   0
  -4 -10   1    2.92    3.58   0
   2 -10  -1   -0.14    3.21   0
  -2 -10   1    1.48    3.34   0
   0 -10  -1    7.17    3.95   0
   0 -10   1    2.98    3.37   0
   2 -10   1    2.50    3.22   0
  -2 -10  -1    1.24    3.95   0
   4 -10   1    6.14    3.44   0
   4  10   1   10.54    4.20   0
  -4 -10  -1   11.74    4.26   0
   6  10   1    6.90    4.53   0
   6 -10   1    7.46    3.51   0
  -6 -10  -1    2.07    3.46   0
   8 -10   1    1.79    3.26   0
   8 -10   1   -1.59    3.59   0
  -8 -10  -1    5.92    4.74   0
   8  10   1    1.91    4.66   0
  -7 -11   1    4.60    3.97   0
   7  11  -1    5.47    4.88   0
   7 -11  -1    5.88    3.87   0
   7 -11  -1    0.77    3.53   0
   5  11  -1    1.14    3.81   0
   5 -11  -1   -0.87    3.68   0
  -5 -11   1   -3.63    3.67   0
  -3 -11   1    8.30    4.57   0
   3 -11  -1    2.76    3.41   0
  -1 -11   1   -2.37    3.51   0
   1 -11  -1    0.52    3.70   0
  -1 -11  -1    5.34    3.64   0
   1 -11   1   -0.18    3.51   0
   3 -11   1    3.27    3.50   0
  -3 -11  -1    2.52    4.31   0
  -5 -11  -1    5.64    4.65   0
   5 -11   1    4.29    3.58   0
   5  11   1    5.63    3.79   0
  -7 -11  -1    3.22    4.74   0
   7  11   1    5.65    4.96   0
   7 -11   1    0.97    3.99   0
   7 -11   1    6.35    3.67   0
   4 -12  -1   -0.45    4.79   0
  -4 -12   1    5.10    4.06   0
   2 -12  -1    3.03    3.75   0
  -2 -12   1    0.05    3.78   0
   0 -12  -1    3.39    3.88   0
   0 -12   1    0.99    3.73   0
   2 -12   1    2.01    3.65   0
  -2 -12  -1   -1.28    4.70   0
  -4 -12  -1    5.86    4.93   0
   4 -12   1   -1.04    3.73   0
  14   0  -2    4.32    4.57   0
  12   0  -2    8.04    4.07   0
 -12   0   2   15.48    3.01   0
  10   0  -2    9.56    3.12   0
 -10   0   2    2.85    2.73   0
  -8   0   2    0.80    2.49   0
   8   0  -2    2.36    2.88   0
  -6   0   2   95.86    3.38   0
   6   0  -2   89.19    4.29   0
   4   0  -2   10.09    3.68   0
  -4   0   2   12.96    4.08   0
   2   0  -2  174.45    6.16   0
  -2   0   2  167.40    6.98   0
   0   0   2  320.83   12.91   0
   0   0  -2  316.85   12.95   0
   2   0   2  149.04    6.64   0
   4   0   2  246.07    5.29   0
  -4   0  -2  253.94    4.91   0
  -6   0  -2  105.22    3.89   0
   6   0   2   97.91    3.78   0
  -8   0  -2    4.93    2.55   0
   8   0   2    2.55    3.77   0
  10   0   2    3.37    3.79   0
  12   0   2   50.13    4.47   0
  14   0   2    5.90    4.50   0
  15  -1  -2    2.44    3.94   0
  15   1  -2    5.33    4.65   0
 -13  -1   2    0.56    3.01   0
  13  -1  -2    0.49    3.15   0
  13   1  -2    2.21    3.36   0
  11  -1  -2    5.54    3.14   0
  11   1  -2   -0.34    3.19   0
 -11  -1   2    4.24    2.75   0
  -9  -1   2    9.88    2.70   0
   9   1  -2    8.45    3.79   0
   9  -1  -2    6.78    3.08   0
  -9   1   2   10.69    3.18   0
   7  -1  -2   10.99    3.56   0
  -7   1   2   10.12    3.12   0
   7   1  -2    9.84    4.02   0
  -7  -1   2   11.49    3.51   0
   5  -1  -2    9.82    3.07   0
  -5   1   2   12.04    2.81   0
  -5  -1   2   13.56    2.97   0
   5   1  -2   10.63    3.28   0
  -3  -1   2   42.30    5.66   0
   3  -1  -2   39.91    4.11   0
  -3   1   2   39.67    3.83   0
   3   1  -2   40.74    4.73   0
   1   1  -2  446.13    9.20   0
  -1  -1   2  461.69   10.07   0
  -1   1   2  435.01    8.53   0
   1  -1  -2  436.19    8.57   0
  -1  -1  -2   83.82    9.54   0
   1   1   2   85.97    9.25   0
   1  -1   2   90.41    6.81   0
   3   1   2    5.05    5.09   0
  -3  -1  -2    3.38    4.61   0
   3  -1   2    1.73    3.15   0
   5  -1   2   21.39    3.46   0
  -5  -1  -2   21.80    3.61   0
   5   1   2   21.31    4.14   0
   7   1   2   14.07    2.96   0
   7  -1   2   11.52    2.96   0
  -7  -1  -2   12.28    2.73   0
   9  -1   2   -2.28    2.91   0
   9   1   2    2.41    3.84   0
  -9  -1  -2    1.15    2.44   0
  11  -1   2   29.54    3.41   0
 -11  -1  -2   31.73    3.00   0
  11   1   2   26.21    3.32   0
  13   1   2   -2.59    3.61   0
  13  -1   2   -0.08    3.36   0
  15   1   2    8.57    4.82   0
  15  -1   2    4.12    3.97   0
  14  -2  -2   13.09    4.50   0
 -14  -2   2    5.49    3.20   0
  14   2  -2   -3.20    3.63   0
 -12  -2   2   -2.76    3.57   0
  12   2  -2   -1.92    3.98   0
  12  -2  -2    2.10    3.19   0
 -10  -2   2    3.75    2.67   0
  10  -2  -2    3.46    2.92   0
  10   2  -2    5.51    3.08   0
   8   2  -2   48.78    3.55   0
  -8  -2   2   53.26    3.23   0
   8  -2  -2   45.46    3.12   0
   6  -2  -2  228.78    4.11   0
  -6  -2   2  240.64    4.46   0
   6   2  -2  239.58    4.78   0
   4   2  -2  201.69    5.29   0
   4  -2  -2  192.29    4.22   0
  -4  -2   2  194.52    4.60   0
  -2  -2   2 3703.99   17.83   0
   2   2  -2 3710.94   17.71   0
   0   2  -2   58.94    4.58   0
   0  -2   2   61.27    4.61   0
   0  -2  -2   61.77    5.69   0
  -2  -2  -2    4.86    5.81   0
   2   2   2    3.03    5.16   0
   4   2   2   29.67    4.44   0
  -4  -2  -2   35.26    4.31   0
   6   2   2   40.44    4.11   0
   6  -2   2   36.42    2.93   0
  -6  -2  -2   42.30    3.69   0
  -8  -2  -2   38.12    3.50   0
   8  -2   2   34.13    3.58   0
   8   2   2   32.64    4.00   0
  10  -2   2   10.96    3.05   0
 -10  -2  -2   10.71    2.91   0
  10   2   2   11.41    3.34   0
 -12  -2  -2   -1.01    2.90   0
  12  -2   2    3.90    3.83   0
  12   2   2    2.75    3.39   0
  14   2   2    1.11    4.69   0
  14  -2   2   -2.15    3.66   0
 -15  -3   2    0.54    4.29   0
  15  -3  -2   -1.17    3.82   0
 -13  -3   2    1.60    3.81   0
  13   3  -2    5.34    3.48   0
  13  -3  -2    1.29    4.04   0
  11   3  -2    2.28    3.37   0
 -11  -3   2    3.41    2.87   0
  11  -3  -2    1.19    3.05   0
  -9  -3   2    0.53    2.78   0
   9   3  -2    1.81    3.60   0
   9  -3  -2    0.38    3.37   0
   7   3  -2    2.57    3.10   0
   7  -3  -2    1.07    3.22   0
  -7  -3   2    2.87    3.74   0
   5   3  -2   49.96    4.11   0
   5  -3  -2   48.98    2.99   0
  -5  -3   2   49.96    4.11   0
  -3  -3   2    2.58    3.12   0
   3   3  -2    2.04    3.04   0
   1   3  -2    9.68    3.19   0
  -1  -3   2    9.32    3.21   0
   1  -3  -2    9.23    3.26   0
  -1   3  -2  469.53    6.09   0
   1  -3   2  431.75    5.94   0
   1   3   2  469.33    7.62   0
  -1  -3  -2  445.87    7.37   0
   3   3   2   81.89    4.52   0
  -3  -3  -2   79.82    4.72   0
  -5  -3  -2  366.83    6.03   0
   5   3   2  352.82    6.42   0
  -7  -3  -2  115.87    3.77   0
   7   3   2  111.35    4.61   0
   7  -3   2  109.01    3.16   0
  -9  -3  -2   -2.77    3.69   0
   9  -3   2    2.63    2.85   0
   9   3   2    4.48    4.12   0
  11  -3   2   -0.55    3.79   0
 -11  -3  -2   -0.11    2.84   0
  11   3   2    1.09    4.00   0
  13  -3   2   -0.61    3.48   0
  13   3   2    3.63    4.38   0
 -13  -3  -2    1.28    3.16   0
 -14  -4   2    3.64    4.08   0
  14  -4  -2    0.92    3.66   0
  14   4  -2    2.46    3.85   0
  12   4  -2    3.70    4.11   0
 -12  -4   2    2.86    3.78   0
  12  -4  -2   -5.05    3.18   0
  10  -4  -2    7.95    3.58   0
  10   4  -2    9.46    3.35   0
 -10  -4   2    6.94    3.05   0
  -8  -4   2    2.93    2.87   0
   8  -4  -2    3.78    3.21   0
   8   4  -2    0.96    2.89   0
  -6  -4   2   -0.69    3.07   0
   6  -4  -2    3.53    2.52   0
   6   4  -2    0.85    3.71   0
  -4  -4   2   17.71    3.83   0
   4   4  -2   14.37    3.02   0
   2  -4  -2  122.55    3.62   0
  -2  -4   2  110.22    3.67   0
   2   4  -2  116.29    4.21   0
   0   4  -2    6.22    2.88   0
   0  -4   2    6.56    3.47   0
   0  -4  -2    6.41    3.05   0
   2  -4   2   52.42    3.38   0
  -2  -4  -2   50.99    4.08   0
   2   4   2   52.96    4.01   0
   4  -4   2   14.65    2.98   0
   4   4   2   15.16    3.52   0
  -4  -4  -2   17.38    3.85   0
   6  -4   2    1.89    2.50   0
  -6  -4  -2    7.89    3.66   0
   6   4   2    7.63    3.56   0
  -8  -4  -2    3.97    3.60   0
   8   4   2    3.10    3.81   0
   8  -4   2    2.96    3.26   0
  10   4   2    1.06    3.88   0
  10  -4   2    2.62    2.93   0
 -10  -4  -2    2.80    3.62   0
 -12  -4  -2    0.99    3.74   0
  12  -4   2   -1.87    3.20   0
  12   4   2    0.01    3.48   0
  14  -4   2    0.84    3.68   0
  14   4   2    4.30    3.93   0
 -14  -4  -2    2.16    4.33   0
  13  -5  -2   -1.31    3.35   0
 -13  -5   2    1.45    3.35   0
  13   5  -2    1.83    3.75   0
  11   5  -2    2.53    3.47   0
  11  -5  -2    0.13    3.68   0
 -11  -5   2    1.67    3.82   0
  -9  -5   2    6.42    3.61   0
   9  -5  -2    0.70    2.90   0
   9   5  -2    1.11    3.74   0
   7   5  -2   21.20    3.01   0
   7  -5  -2   21.58    2.81   0
  -7  -5   2   23.54    3.72   0
  -5  -5   2    2.47    3.73   0
   5  -5  -2    1.69    2.55   0
   5   5  -2    3.55    2.87   0
   3  -5  -2   41.11    2.98   0
  -3  -5   2   30.77    3.93   0
   3   5  -2   30.09    3.09   0
   1   5  -2   59.44    3.32   0
   1  -5  -2   58.37    3.21   0
  -1  -5   2   55.27    3.18   0
   1  -5   2   15.31    2.81   0
  -1  -5  -2   14.72    3.45   0
   1   5   2   15.04    3.58   0
   3  -5   2  145.75    3.76   0
  -3  -5  -2  135.37    4.58   0
   3   5   2  154.18    4.64   0
   5   5   2   24.57    3.56   0
   5  -5   2   22.81    3.04   0
  -5  -5  -2   23.75    3.82   0
   7   5   2    7.09    3.79   0
  -7  -5  -2    6.87    3.70   0
   7  -5   2    2.99    2.61   0
   9  -5   2    7.28    2.75   0
  -9  -5  -2    7.18    3.68   0
   9   5   2    4.07    3.82   0
 -11  -5  -2    1.78    3.76   0
  11   5   2    3.81    4.06   0
  11  -5   2    3.48    3.11   0
 -13  -5  -2    0.15    4.13   0
  13   5   2    5.75    4.72   0
  13  -5   2   -2.10    4.24   0
 -12  -6   2    0.36    3.36   0
  12   6  -2    2.76    4.37   0
  12  -6  -2    2.66    3.41   0
  10  -6  -2    0.10    2.99   0
 -10  -6   2    1.53    3.76   0
  10   6  -2    2.74    4.04   0
   8  -6  -2   11.11    3.45   0
   8   6  -2   17.45    3.08   0
  -8  -6   2   19.94    3.19   0
   6  -6  -2  101.47    3.23   0
  -6  -6   2  103.10    4.17   0
   6   6  -2   95.79    3.75   0
   4  -6  -2  126.51    3.58   0
  -4  -6   2  107.95    3.96   0
   4   6  -2  121.24    4.35   0
  -2  -6   2  104.25    4.20   0
   2  -6  -2  121.16    3.59   0
   2   6  -2  113.63    4.28   0
   0  -6  -2  179.13    4.05   0
   0   6  -2  175.92    3.99   0
   0  -6   2  156.03    3.87   0
   2  -6   2   58.84    3.06   0
   2   6   2   59.01    3.34   0
  -2  -6  -2   56.54    3.31   0
  -4  -6  -2    6.50    3.72   0
   4  -6   2    6.64    2.94   0
   4   6   2    7.57    3.47   0
  -6  -6  -2    9.88    3.97   0
   6  -6   2    9.09    2.84   0
   6   6   2   11.85    3.72   0
   8   6   2    1.26    3.65   0
   8  -6   2    1.27    3.81   0
  -8  -6  -2    0.68    3.71   0
   8  -6   2   -2.72    2.82   0
 -10  -6  -2    4.16    3.84   0
  10   6   2    0.35    4.04   0
  10  -6   2    3.69    2.91   0
 -12  -6  -2    5.33    4.14   0
  12   6   2    2.58    4.38   0
  12  -6   2    4.36    4.11   0
 -11  -7   2    5.26    4.05   0
  11   7  -2    3.55    3.56   0
  11  -7  -2    4.41    3.16   0
  -9  -7   2    5.86    4.07   0
   9  -7  -2    3.20    2.97   0
   9   7  -2    4.31    3.91   0
   7  -7  -2   21.31    3.82   0
   7  -7  -2   17.22    2.89   0
   7   7  -2   17.88    3.17   0
  -7  -7   2   18.49    4.02   0
   5   7  -2    2.80    3.47   0
   5  -7  -2    8.12    2.89   0
  -5  -7   2    6.02    3.83   0
   3   7  -2   32.60    2.99   0
  -3  -7   2   30.72    3.04   0
   3  -7  -2   35.25    3.28   0
   1  -7  -2   10.70    3.57   0
   1   7  -2    7.78    2.88   0
  -1  -7   2   11.13    2.87   0
   1  -7   2   41.05    3.17   0
  -1  -7  -2   43.02    3.34   0
  -3  -7  -2   18.47    3.76   0
   3  -7   2   16.94    2.88   0
   3   7   2   16.64    2.99   0
   5   7   2   10.70    3.73   0
   5  -7   2   13.39    2.84   0
  -5  -7  -2   10.63    3.90   0
   7   7   2    1.44    3.69   0
   7  -7   2    2.30    3.13   0
  -7  -7  -2    2.00    3.84   0
   7  -7   2    1.29    2.78   0
   9   7   2    8.08    4.11   0
   9  -7   2    6.80    3.38   0
   9  -7   2    6.29    3.01   0
  -9  -7  -2    8.13    3.92   0
 -11  -7  -2    1.64    4.23   0
  11  -7   2    5.91    4.39   0
  11  -7   2    4.61    3.29   0
  11   7   2    3.90    4.63   0
  10  -8  -2   10.45    3.32   0
  10   8  -2    6.19    3.60   0
  10  -8  -2    8.21    3.70   0
 -10  -8   2    5.73    3.47   0
   8  -8  -2    3.14    3.05   0
  -8  -8   2    9.02    4.11   0
   8   8  -2    8.16    3.84   0
   8  -8  -2    8.22    3.22   0
   6   8  -2   11.31    3.87   0
   6  -8  -2    9.85    3.07   0
  -6  -8   2    9.02    3.20   0
   6  -8  -2   12.27    3.38   0
  -4  -8   2    3.62    3.12   0
   4   8  -2    5.76    2.97   0
   4  -8  -2    7.96    2.96   0
  -2  -8   2  227.28    4.59   0
   2  -8  -2  246.68    4.61   0
   2   8  -2  237.68    4.57   0
   0  -8  -2   -0.22    2.93   0
   0  -8   2    0.19    2.94   0
   2  -8   2    5.27    2.92   0
   2   8   2    5.74    2.94   0
  -2  -8  -2    2.31    3.67   0
  -4  -8  -2    5.48    3.79   0
   4   8   2    5.11    2.95   0
   4  -8   2    3.15    3.00   0
   6  -8   2    1.67    3.71   0
   6   8   2    0.09    3.80   0
  -6  -8  -2    2.78    3.86   0
   8  -8   2    1.22    3.34   0
   8  -8   2    2.55    2.99   0
  -8  -8  -2    9.51    4.12   0
   8   8   2    4.32    4.28   0
  10   8   2    4.45    4.54   0
  10  -8   2    0.89    3.51   0
  10  -8   2    1.32    3.28   0
 -10  -8  -2    2.87    5.10   0
  -9  -9   2    4.19    3.54   0
   9  -9  -2    4.80    3.27   0
   9   9  -2    6.03    4.54   0
   9  -9  -2    3.51    3.55   0
   7   9  -2   -0.72    4.11   0
  -7  -9   2    1.83    4.05   0
   7  -9  -2    1.27    2.89   0
   7  -9  -2    3.91    3.28   0
   5   9  -2    4.41    3.84   0
  -5  -9   2    0.61    3.17   0
   5  -9  -2   -0.66    3.21   0
  -3  -9   2    7.34    3.97   0
   3  -9  -2    5.16    3.98   0
   3   9  -2    2.99    3.27   0
   1  -9  -2   55.09    4.07   0
  -1  -9   2   60.23    4.27   0
  -1  -9  -2    5.43    3.04   0
   1  -9   2    3.93    3.10   0
  -3  -9  -2    0.77    3.93   0
   3  -9   2   -0.39    3.09   0
   3   9   2    3.51    3.88   0
   5  -9   2    5.61    3.12   0
   5   9   2    2.62    4.04   0
  -5  -9  -2   -0.81    3.36   0
   7  -9   2    4.61    3.36   0
  -7  -9  -2    2.62    4.10   0
   7   9   2    5.26    4.21   0
   9  -9   2    0.52    3.25   0
   9  -9   2    2.21    3.58   0
   9   9   2    5.53    4.55   0
  -9  -9  -2    4.50    4.21   0
   8  10  -2   -1.57    3.84   0
  -8 -10   2    2.84    4.53   0
   8 -10  -2   -0.18    3.54   0
   8 -10  -2   -0.43    3.19   0
   6  10  -2    1.52    3.57   0
  -6 -10   2    2.54    4.31   0
   6 -10  -2    7.46    3.77   0
   6 -10  -2    4.00    3.52   0
   4  10  -2    3.59    3.34   0
   4 -10  -2   -0.04    3.42   0
  -4 -10   2    0.08    3.48   0
   2 -10  -2    5.33    3.93   0
   2  10  -2   -0.98    3.34   0
  -2 -10   2    3.68    3.98   0
   0 -10  -2    3.90    3.24   0
   0 -10   2    1.25    3.93   0
  -2 -10  -2    2.45    4.08   0
   2 -10   2    2.15    3.19   0
  -4 -10  -2   -1.25    4.21   0
   4  10   2    2.23    3.38   0
   4 -10   2    1.34    3.32   0
   6 -10   2    3.32    3.34   0
  -6 -10  -2    1.82    4.33   0
   6  10   2    0.13    4.44   0
   8  10   2    3.38    4.80   0
   8 -10   2    3.96    4.48   0
   8 -10   2   -1.19    3.35   0
  -8 -10  -2    1.27    4.54   0
   7 -11  -2    5.91    3.88   0
  -7 -11   2   -1.66    4.70   0
   7  11  -2   -0.89    3.94   0
   7 -11  -2    0.02    3.63   0
   5 -11  -2    2.51    3.65   0
  -5 -11   2    4.30    4.58   0
   5  11  -2   -1.24    4.63   0
  -3 -11   2    0.98    4.33   0
   3 -11  -2    0.52    3.68   0
   1 -11  -2    0.33    3.48   0
  -1 -11   2    3.61    4.19   0
   1 -11   2    0.28    3.40   0
  -1 -11  -2    4.98    3.53   0
  -3 -11  -2    2.96    4.48   0
   3 -11   2   -0.08    4.29   0
   5 -11   2    4.88    3.60   0
  -5 -11  -2    2.02    3.75   0
  -7 -11  -2    2.81    4.88   0
   7 -11   2    5.58    3.88   0
   7 -11   2    1.71    3.40   0
  -4 -12   2    1.24    4.21   0
   4 -12  -2    5.70    3.94   0
   2 -12  -2    0.06    4.56   0
  -2 -12   2    1.17    3.87   0
   0 -12   2   -1.08    4.68   0
   0 -12  -2   -1.07    4.62   0
   2 -12   2    3.14    3.69   0
  -2 -12  -2    3.04    4.79   0
  -4 -12  -2    2.17    4.07   0
   4 -12   2    0.86    4.01   0
 -15  -1   3   -1.43    3.49   0
  15   1  -3    1.72    3.96   0
  15  -1  -3    1.45    3.86   0
 -13  -1   3   -1.11    3.11   0
  13   1  -3    3.14    4.12   0
  13  -1  -3    0.69    3.28   0
 -11   1   3   -0.93    2.77   0
  11   1  -3   10.17    3.90   0
 -11  -1   3    3.98    3.33   0
  11  -1  -3    3.72    3.12   0
  -9   1   3    0.71    3.19   0
   9   1  -3    2.24    3.07   0
  -9  -1   3   -0.11    2.73   0
   9  -1  -3    2.30    3.05   0
   7  -1  -3   39.94    3.18   0
  -7   1   3   44.09    2.82   0
   7   1  -3   40.39    3.46   0
  -7  -1   3   41.67    3.16   0
  -5  -1   3  275.13    5.06   0
  -5   1   3  275.41    4.47   0
   5   1  -3  262.85    4.77   0
   5  -1  -3  260.03    4.53   0
  -3   1   3 1907.55   11.49   0
  -3  -1   3 1958.43   12.10   0
   3   1  -3 1971.44   12.70   0
   3  -1  -3 1884.31   11.24   0
   1   1  -3  152.91    6.34   0
  -1  -1   3  155.65    6.44   0
  -1   1   3  144.71    5.99   0
   1  -1  -3  150.15    6.82   0
   1  -1   3  324.21    8.14   0
  -1   1  -3  325.63    7.56   0
   3   1   3   53.40    5.43   0
  -3  -1  -3   56.52    4.83   0
  -5  -1  -3   27.03    3.63   0
   5   1   3   22.78    4.17   0
   5  -1   3   23.59    3.02   0
   7  -1   3    2.90    2.72   0
   7   1   3    1.00    3.51   0
  -7  -1  -3    1.63    2.93   0
   9   1   3   -0.43    3.87   0
   9  -1   3    4.33    3.04   0
  -9  -1  -3    0.27    3.27   0
  11  -1   3    9.02    3.78   0
  11   1   3    4.96    4.09   0
  13  -1   3    1.83    4.11   0
  13   1   3    1.91    4.21   0
  15   1   3    2.71    5.03   0
  14   2  -3    3.17    4.44   0
 -14  -2   3    0.41    3.15   0
  14  -2  -3    2.85    3.51   0
  12  -2  -3    1.54    3.17   0
 -12  -2   3    0.86    3.52   0
  12   2  -3    1.99    3.18   0
  10  -2  -3    1.33    2.99   0
 -10  -2   3    1.82    2.87   0
  10   2  -3    1.55    3.23   0
   8   2  -3   69.12    3.68   0
  -8  -2   3   67.42    3.50   0
   8  -2  -3   68.83    3.88   0
   6   2  -3   59.97    3.59   0
  -6  -2   3   68.04    3.56   0
  -6   2   3   57.85    2.99   0
   6  -2  -3   52.42    3.79   0
   4  -2  -3  253.57    4.57   0
  -4  -2   3  261.87    4.87   0
   4   2  -3  274.87    5.58   0
   2  -2  -3  102.78    4.95   0
  -2  -2   3  109.14    5.09   0
   2   2  -3  108.05    4.97   0
   0  -2  -3   61.53    5.60   0
   0   2  -3   72.00    4.58   0
   0  -2   3   66.66    4.53   0
   2  -2   3   40.11    3.78   0
   2   2   3   37.22    5.44   0
  -2  -2  -3   37.83    6.13   0
   4   2   3  982.21   10.68   0
  -4  -2  -3  994.25    9.93   0
  -6  -2  -3    6.98    3.30   0
   6   2   3    3.90    3.73   0
   6  -2   3    6.04    2.70   0
  -8  -2  -3   95.40    3.47   0
   8  -2   3   79.91    3.34   0
   8   2   3   88.55    4.65   0
 -10  -2  -3    0.27    3.32   0
  10  -2   3    3.37    3.01   0
  10   2   3    4.34    3.84   0
 -12  -2  -3    4.69    3.67   0
  12   2   3    2.76    3.55   0
  12  -2   3    1.21    3.15   0
  14   2   3   -2.44    4.83   0
  14  -2   3    4.75    3.61   0
 -15  -3   3    0.08    3.67   0
  15   3  -3   -1.55    3.99   0
  15  -3  -3    6.40    3.82   0
 -13  -3   3    2.02    3.16   0
  13  -3  -3   -1.69    4.13   0
  13   3  -3    2.24    3.51   0
  11   3  -3    6.86    3.92   0
  11  -3  -3    5.74    3.01   0
 -11  -3   3    3.88    2.98   0
   9   3  -3    1.54    3.23   0
  -9  -3   3    4.88    2.79   0
   9  -3  -3    4.12    2.75   0
   7  -3  -3   60.58    3.01   0
   7   3  -3   66.34    4.19   0
  -7  -3   3   64.44    3.50   0
   5   3  -3  184.51    5.00   0
  -5  -3   3  184.22    4.34   0
   5  -3  -3  181.07    3.84   0
   3   3  -3   31.51    3.78   0
  -3  -3   3   34.24    4.11   0
   3  -3  -3   33.58    2.98   0
  -1  -3   3 1961.06   11.45   0
   1   3  -3 1979.12   11.24   0
  -1   3  -3  102.88    4.12   0
   1   3   3   94.61    5.01   0
  -1  -3  -3   94.02    4.92   0
   1  -3   3   97.02    3.95   0
  -3  -3  -3  481.03    8.26   0
   3  -3   3  522.44    6.03   0
   3   3   3  500.33    8.21   0
   5   3   3  173.28    5.16   0
  -5  -3  -3  176.48    5.01   0
   7  -3   3  104.53    3.81   0
  -7  -3  -3  111.11    4.28   0
   7   3   3  104.64    4.66   0
  -9  -3  -3    5.00    3.45   0
   9  -3   3    1.99    2.90   0
   9   3   3    6.94    3.84   0
  11   3   3   -0.60    4.10   0
 -11  -3  -3    1.97    3.49   0
  11  -3   3   -2.53    3.88   0
  13   3   3    1.81    4.46   0
 -13  -3  -3    1.85    3.88   0
  13  -3   3    9.03    3.99   0
 -14  -4   3    3.10    3.41   0
  14   4  -3    1.40    3.96   0
  14  -4  -3    4.51    3.52   0
  12  -4  -3   -5.39    3.15   0
  12   4  -3    3.30    4.26   0
 -12  -4   3    3.52    3.78   0
  10   4  -3    7.32    3.24   0
  10  -4  -3    2.89    2.90   0
 -10  -4   3    6.76    3.82   0
  -8  -4   3    6.60    3.63   0
   8   4  -3    1.53    3.03   0
   8  -4  -3    1.84    2.80   0
   6   4  -3   15.12    3.86   0
  -6  -4   3   18.50    3.93   0
   6  -4  -3   15.89    2.70   0
   4   4  -3   17.66    3.09   0
   4  -4  -3   16.05    2.69   0
  -4  -4   3   14.00    3.25   0
   2   4  -3   12.40    2.96   0
  -2  -4   3   11.97    2.98   0
   0  -4  -3  202.08    5.16   0
   0   4  -3  198.84    4.77   0
   0  -4   3  195.82    4.26   0
   2  -4   3   73.88    3.39   0
  -2  -4  -3   71.76    4.37   0
   2   4   3   71.91    4.31   0
   4  -4   3   27.56    2.99   0
  -4  -4  -3   24.49    3.83   0
   4   4   3   25.35    4.09   0
   6   4   3    4.88    3.44   0
  -6  -4  -3    7.94    3.62   0
   8  -4   3    4.92    2.77   0
  -8  -4  -3    0.74    3.40   0
   8   4   3    1.48    3.85   0
 -10  -4  -3    1.53    3.47   0
  10   4   3    5.71    3.84   0
  10  -4   3   -2.56    2.97   0
  12   4   3    1.44    4.33   0
  12  -4   3    4.75    3.25   0
 -12  -4  -3    1.77    3.11   0
  14   4   3   -1.88    5.00   0
  14  -4   3   -3.15    3.85   0
 -14  -4  -3    0.75    4.37   0
 -13  -5   3    2.61    4.15   0
  13  -5  -3    5.31    3.45   0
  13   5  -3    1.88    3.92   0
 -11  -5   3   -0.07    3.15   0
  11   5  -3    1.32    4.11   0
  11  -5  -3    0.34    3.07   0
  -9  -5   3    1.87    2.99   0
   9   5  -3    2.25    3.77   0
   9  -5  -3    5.14    2.74   0
  -7  -5   3   20.80    3.07   0
   7  -5  -3   24.08    2.84   0
   7   5  -3   17.11    3.63   0
   5  -5  -3   11.24    2.58   0
   5   5  -3    9.62    2.97   0
  -5  -5   3   12.54    3.14   0
  -3  -5   3  107.19    3.84   0
   3   5  -3  114.35    3.71   0
  -1  -5   3    4.31    2.71   0
   1  -5  -3    2.87    2.89   0
   1   5  -3    5.99    3.46   0
   1   5   3  181.72    4.40   0
   1  -5   3  183.51    3.95   0
  -1  -5  -3  193.04    4.81   0
  -1   5  -3  185.94    4.14   0
   3  -5   3  635.99    5.80   0
   3   5   3  632.84    7.30   0
  -3  -5  -3  590.20    7.38   0
   5   5   3    3.88    3.36   0
  -5  -5  -3    0.25    3.66   0
   5  -5   3   -0.47    2.84   0
  -7  -5  -3   32.45    4.01   0
   7   5   3   33.90    4.21   0
   7  -5   3   32.01    3.21   0
  -9  -5  -3    4.00    3.63   0
   9  -5   3    3.31    3.48   0
   9   5   3    6.97    3.83   0
 -11  -5  -3    5.80    3.89   0
  11   5   3    4.16    4.07   0
  11  -5   3   -0.61    3.81   0
  13   5   3   -0.83    5.56   0
  13  -5   3    4.08    3.61   0
 -13  -5  -3    0.63    4.17   0
  12   6  -3   -2.45    3.54   0
  12  -6  -3    0.89    3.21   0
 -12  -6   3   -2.53    4.12   0
  10   6  -3   -0.16    3.27   0
  10  -6  -3    3.80    2.91   0
 -10  -6   3   -2.06    3.89   0
   8  -6  -3   13.98    2.86   0
   8   6  -3   12.72    3.09   0
  -8  -6   3   10.91    3.82   0
   6   6  -3    5.97    2.82   0
  -6  -6   3    7.12    3.57   0
   6  -6  -3    3.89    3.18   0
  -4  -6   3   71.57    3.58   0
   4  -6  -3   80.36    3.33   0
   4   6  -3   69.88    3.43   0
  -2  -6   3   20.35    2.98   0
   2  -6  -3   23.10    3.62   0
   2   6  -3   24.36    2.97   0
   0   6  -3   11.49    3.47   0
   0  -6  -3   13.66    3.59   0
   0  -6   3   12.06    2.75   0
   2  -6   3   10.86    2.63   0
  -2  -6  -3    7.76    3.48   0
   2   6   3   10.25    2.78   0
  -4  -6  -3    3.51    3.58   0
   4   6   3    6.88    3.53   0
   4  -6   3    4.02    2.93   0
   6   6   3   13.91    3.54   0
  -6  -6  -3   11.86    3.91   0
   6  -6   3   12.65    2.91   0
   8  -6   3    2.94    2.62   0
  -8  -6  -3    4.85    3.75   0
   8   6   3    3.27    3.70   0
   8  -6   3   -2.23    2.93   0
  10  -6   3    2.79    2.93   0
  10  -6   3    5.62    3.95   0
 -10  -6  -3   -0.99    4.45   0
  10   6   3    2.55    4.25   0
  12   6   3    5.00    4.50   0
  12  -6   3    1.36    3.75   0
 -12  -6  -3    4.03    4.14   0
  12  -6   3    0.75    3.43   0
 -11  -7   3    1.12    3.45   0
  11  -7  -3   -0.10    3.30   0
  11   7  -3   -0.11    4.34   0
  -9  -7   3    3.37    3.97   0
   9   7  -3   -1.28    3.91   0
   9  -7  -3   -3.21    3.66   0
   7   7  -3    2.24    3.12   0
   7  -7  -3    1.07    2.91   0
  -7  -7   3    4.82    3.76   0
   5   7  -3   60.27    3.87   0
   5  -7  -3   66.86    3.92   0
  -5  -7   3   58.50    4.07   0
  -3  -7   3   10.54    3.68   0
   3   7  -3   11.09    2.95   0
   3  -7  -3    9.23    3.63   0
   1  -7  -3   79.18    3.47   0
  -1  -7   3   70.91    3.21   0
   1   7  -3   80.59    3.46   0
   1  -7   3    3.53    2.77   0
  -1  -7  -3    1.76    2.81   0
  -3  -7  -3    1.32    3.76   0
   3   7   3    2.59    3.61   0
   3  -7   3    4.56    2.77   0
   5  -7   3   -3.40    3.52   0
   5   7   3    0.61    3.67   0
  -5  -7  -3    2.02    3.71   0
  -7  -7  -3    4.25    3.97   0
   7  -7   3    4.92    3.06   0
   7   7   3    2.24    3.89   0
   9  -7   3    0.33    3.35   0
   9   7   3   -0.40    4.03   0
   9  -7   3   -2.73    2.95   0
  -9  -7  -3    3.38    3.93   0
  11   7   3    3.18    5.20   0
 -11  -7  -3    0.07    4.24   0
  11  -7   3    5.02    3.66   0
  11  -7   3    4.41    3.29   0
 -10  -8   3    1.55    3.41   0
  10   8  -3    2.61    3.55   0
  10  -8  -3    0.63    3.97   0
  10  -8  -3    2.05    3.60   0
  -8  -8   3    5.63    4.02   0
   8  -8  -3   -0.81    3.98   0
   8   8  -3   -1.48    3.90   0
   8  -8  -3   -0.27    2.92   0
  -6  -8   3   14.72    3.91   0
   6   8  -3   10.69    3.19   0
   6  -8  -3   10.82    3.21   0
   6  -8  -3   13.44    2.86   0
   4   8  -3    7.16    3.63   0
  -4  -8   3    5.21    3.22   0
   4  -8  -3   11.62    3.73   0
  -2  -8   3   60.24    3.57   0
   2  -8  -3   55.98    3.67   0
   2   8  -3   58.16    3.64   0
   0  -8   3   18.93    3.06   0
   0   8  -3   16.36    3.06   0
   0  -8  -3   18.68    3.16   0
  -2  -8  -3   17.37    3.12   0
   2  -8   3   18.48    3.02   0
  -4  -8  -3    3.59    3.07   0
   4  -8   3    0.88    3.05   0
   4   8   3    2.09    3.65   0
  -6  -8  -3    1.17    3.94   0
   6  -8   3    0.12    3.05   0
   6   8   3   -1.62    3.93   0
   8   8   3   -1.08    4.03   0
  -8  -8  -3    0.78    4.61   0
   8  -8   3    3.55    3.30   0
   8  -8   3   -0.42    3.03   0
 -10  -8  -3    0.24    4.32   0
  10   8   3    0.64    4.63   0
  10  -8   3   -0.14    3.94   0
  10  -8   3    3.27    3.67   0
   9   9  -3    4.29    4.42   0
  -9  -9   3   -0.80    3.54   0
   9  -9  -3    1.14    3.87   0
   9  -9  -3    4.28    3.66   0
   7   9  -3    2.38    4.06   0
  -7  -9   3    0.17    4.02   0
   7  -9  -3   -0.94    4.09   0
   7  -9  -3    0.73    3.04   0
   5   9  -3    0.80    3.89   0
   5  -9  -3    1.76    3.09   0
  -5  -9   3   -0.97    3.30   0
   3  -9  -3    0.60    3.88   0
  -3  -9   3    2.89    3.67   0
   3   9  -3    3.02    3.91   0
   1   9  -3  129.92    4.24   0
  -1  -9   3  141.00    3.86   0
   1  -9  -3  132.09    4.25   0
   1  -9   3   17.97    3.20   0
  -1  -9  -3   14.38    3.87   0
   3  -9   3    9.29    3.16   0
  -3  -9  -3    8.20    3.27   0
   5   9   3    1.94    4.11   0
  -5  -9  -3    4.96    4.00   0
   5  -9   3    3.94    3.21   0
   7   9   3    2.97    4.31   0
  -7  -9  -3    0.09    4.20   0
   7  -9   3    1.08    3.39   0
   9   9   3   -1.18    4.72   0
  -9  -9  -3   -1.35    4.55   0
   9  -9   3   -0.28    3.18   0
   9  -9   3    1.54    3.57   0
   8 -10  -3    1.89    3.73   0
  -8 -10   3    4.92    3.63   0
   8  10  -3   -2.23    3.60   0
   8 -10  -3    6.12    3.26   0
   6  10  -3    5.11    4.54   0
  -6 -10   3   10.55    3.66   0
   6 -10  -3   10.63    3.58   0
   6 -10  -3   10.32    3.13   0
   4  10  -3    4.28    4.10   0
   4 -10  -3   -0.44    3.44   0
  -4 -10   3    6.49    3.41   0
   2 -10  -3    3.48    3.91   0
   2  10  -3    3.93    3.25   0
  -2 -10   3   -0.02    3.26   0
   0 -10  -3   -0.43    4.04   0
   0 -10   3    1.97    3.22   0
  -2 -10  -3    5.42    4.05   0
   2 -10   3    3.21    3.34   0
   4 -10   3    9.30    3.43   0
  -4 -10  -3    8.98    3.55   0
   6 -10   3    3.66    3.52   0
   6  10   3    0.32    4.37   0
  -6 -10  -3    1.82    4.30   0
  -8 -10  -3   -0.94    4.77   0
   8 -10   3    0.44    3.38   0
   8 -10   3    3.66    3.63   0
   8  10   3    1.42    4.84   0
   7 -11  -3   -0.80    3.94   0
   7  11  -3   -1.79    4.89   0
   7 -11  -3    2.52    4.36   0
  -7 -11   3    1.25    4.86   0
   5  11  -3    1.04    4.65   0
   5 -11  -3    2.66    4.39   0
  -5 -11   3    5.70    4.68   0
   3 -11  -3   19.97    4.50   0
   3  11  -3   15.07    3.89   0
  -3 -11   3   14.18    4.53   0
   1 -11  -3    8.54    4.29   0
  -1 -11   3    3.66    3.49   0
   1 -11   3   -0.98    4.20   0
  -1 -11  -3    4.60    4.29   0
   3 -11   3    3.70    3.53   0
  -3 -11  -3    3.06    4.49   0
   5 -11   3   13.34    3.67   0
  -5 -11  -3    7.44    4.66   0
   4 -12  -3   -1.48    4.06   0
  -4 -12   3    1.96    4.18   0
  -2 -12   3   -1.85    4.57   0
   2 -12  -3    4.08    3.70   0
   0 -12   3   -1.26    3.88   0
   0 -12  -3   -0.13    4.55   0
   2 -12   3    2.52    3.89   0
  -2 -12  -3    8.78    4.78   0
  14   0  -4   -0.33    3.58   0
 -14   0   4    3.38    3.19   0
  12   0  -4    8.85    3.21   0
 -12   0   4    7.09    3.65   0
  10   0  -4   38.25    3.42   0
 -10   0   4   39.40    3.60   0
   8   0  -4  211.70    4.60   0
  -8   0   4  228.05    3.84   0
   6   0  -4   84.03    3.67   0
  -6   0   4   89.58    3.30   0
  -4   0   4   14.05    3.41   0
   4   0  -4   10.83    4.46   0
   2   0  -4  453.62    8.26   0
  -2   0   4  458.41    7.53   0
   0   0  -4 1064.85   15.30   0
   0   0   4 1021.93   15.14   0
   4   0   4  532.84    7.36   0
   6   0   4   10.18    3.50   0
   8   0   4    9.52    2.91   0
  10   0   4   78.59    3.84   0
  12   0   4   63.23    4.70   0
  14   0   4    1.68    3.61   0
  15  -1  -4   -1.92    3.82   0
  15   1  -4   -0.45    3.69   0
 -15  -1   4    1.31    4.15   0
  13   1  -4    1.84    3.32   0
  13  -1  -4    7.12    4.14   0
 -13  -1   4   -0.02    3.15   0
  11  -1  -4    7.07    3.17   0
 -11   1   4   10.62    3.45   0
 -11  -1   4    6.36    3.43   0
  11   1  -4    9.04    3.94   0
  -9   1   4   24.03    3.25   0
   9  -1  -4   20.49    3.09   0
   9   1  -4   12.11    3.19   0
  -9  -1   4   20.71    2.90   0
   7  -1  -4  149.39    3.70   0
  -7  -1   4  154.65    3.70   0
  -7   1   4  153.91    3.43   0
   7   1  -4  140.74    4.70   0
  -5   1   4    1.45    2.89   0
  -5  -1   4   -1.04    2.96   0
   5  -1  -4    0.08    3.23   0
   5   1  -4    0.23    3.11   0
   3  -1  -4 9653.23   24.76   0
  -3  -1   4 9999.99   25.76   0
  -3   1   4 9919.47   25.13   0
   3   1  -4 9718.87   25.90   0
  -1  -1   4   19.37    5.02   0
   1  -1  -4   21.96    5.57   0
  -1   1   4   19.92    4.35   0
   1   1  -4   18.79    4.97   0
   1  -1   4  405.99    8.25   0
  -1   1  -4  414.44    7.69   0
   3   1   4  139.76    6.80   0
  -3  -1  -4  140.56    5.56   0
   5  -1   4  128.52    4.25   0
  -5  -1  -4  128.19    4.46   0
   5   1   4  124.67    4.99   0
  -7  -1  -4   43.45    3.27   0
   7   1   4   38.40    3.89   0
   7  -1   4   37.38    3.76   0
   9  -1   4   51.22    3.86   0
   9   1   4   47.53    3.43   0
  11   1   4   23.20    3.49   0
  11  -1   4   22.10    4.13   0
  13  -1   4   10.89    3.43   0
  13   1   4    3.84    4.37   0
  14  -2  -4    5.72    3.55   0
 -14  -2   4    4.63    4.02   0
  14   2  -4    6.02    3.64   0
  12  -2  -4   -1.56    3.14   0
 -12  -2   4    2.37    2.94   0
  12   2  -4    4.68    4.00   0
  10   2  -4   -0.20    3.94   0
  10  -2  -4    1.11    2.87   0
 -10  -2   4    2.67    3.57   0
  -8  -2   4   92.84    3.45   0
  -8   2   4   94.91    3.04   0
   8  -2  -4   94.45    3.36   0
   8   2  -4   88.20    3.77   0
  -6  -2   4    5.98    3.05   0
   6  -2  -4    1.14    2.89   0
  -6   2   4    3.62    2.55   0
   6   2  -4    2.24    3.09   0
   4   2  -4    4.38    3.82   0
  -4  -2   4    2.59    3.10   0
   4  -2  -4    5.31    2.98   0
  -4   2   4    6.18    2.87   0
   2   2  -4 1703.99   11.40   0
  -2  -2   4 1704.74   11.75   0
   2  -2  -4 1634.96   10.76   0
   0   2  -4  170.96    5.13   0
   0  -2   4  164.17    5.83   0
   2  -2   4   70.15    3.85   0
   2   2   4   63.28    6.36   0
  -2  -2  -4   62.86    7.11   0
  -4  -2  -4   37.00    4.83   0
   4   2   4   36.85    5.23   0
   6   2   4    1.37    3.68   0
   6  -2   4    1.01    2.65   0
  -6  -2  -4   -0.56    3.13   0
   8   2   4    0.75    3.25   0
  -8  -2  -4    3.46    3.30   0
   8  -2   4   -0.15    3.35   0
  10   2   4   54.76    4.32   0
  10  -2   4   48.39    3.29   0
 -10  -2  -4   56.37    3.75   0
  12   2   4    6.81    4.31   0
  12  -2   4    4.34    3.25   0
  14  -2   4    1.71    3.66   0
  14   2   4    5.32    4.70   0
 -15  -3   4    1.51    4.33   0
  15   3  -4    0.36    5.07   0
  15  -3  -4   -1.44    4.61   0
  13   3  -4    1.54    4.24   0
 -13  -3   4    4.81    3.19   0
  13  -3  -4   -0.49    3.39   0
 -11  -3   4   -0.44    2.93   0
  11  -3  -4    1.46    3.01   0
  11   3  -4    0.71    3.94   0
   9  -3  -4   12.17    3.51   0
   9   3  -4   12.00    3.94   0
  -9  -3   4   16.28    2.93   0
  -7  -3   4   38.24    3.33   0
   7   3  -4   36.71    3.26   0
   7  -3  -4   38.34    3.59   0
  -5  -3   4   23.68    3.39   0
   5   3  -4   18.70    3.18   0
   5  -3  -4   21.10    2.94   0
   3  -3  -4   14.03    3.35   0
  -3  -3   4   14.95    3.94   0
   3   3  -4   16.38    2.89   0
   1   3  -4  199.80    4.62   0
  -1  -3   4  200.84    4.61   0
   1  -3   4  290.56    5.05   0
  -1  -3  -4  279.45    6.66   0
  -1   3  -4  299.00    5.09   0
   3  -3   4    1.59    2.96   0
  -3  -3  -4    1.40    3.97   0
   3   3   4    1.84    4.15   0
  -5  -3  -4   97.65    4.83   0
   5   3   4   94.28    4.54   0
   7  -3   4    2.84    2.54   0
   7   3   4    3.18    3.77   0
  -7  -3  -4    3.87    3.34   0
  -9  -3  -4    9.03    3.53   0
   9  -3   4    7.96    3.55   0
   9   3   4    7.71    4.04   0
  11  -3   4   -1.19    2.99   0
 -11  -3  -4    3.33    3.48   0
  11   3   4    5.88    3.99   0
  13  -3   4   -0.02    3.55   0
  13   3   4   -5.79    4.51   0
 -14  -4   4    3.15    4.10   0
  14  -4  -4    3.18    4.30   0
  14   4  -4   -0.80    3.89   0
 -12  -4   4    8.20    3.10   0
  12   4  -4    4.07    4.32   0
  12  -4  -4    3.89    3.16   0
 -10  -4   4    4.33    3.10   0
  10   4  -4    5.29    3.91   0
  10  -4  -4    3.22    2.93   0
   8  -4  -4    1.43    2.75   0
   8   4  -4    2.48    3.78   0
  -8  -4   4   -1.34    2.95   0
  -6  -4   4   11.18    3.87   0
   6  -4  -4   11.66    2.58   0
   6   4  -4   10.33    3.82   0
   4   4  -4   67.22    3.95   0
  -4  -4   4   65.61    3.49   0
   4  -4  -4   66.85    3.48   0
  -2  -4   4   82.21    3.49   0
   2   4  -4   83.24    3.86   0
   0   4  -4   45.62    3.13   0
   0  -4   4   41.49    3.25   0
   0  -4  -4   39.84    3.99   0
  -2  -4  -4  535.87    7.85   0
   2   4   4  559.29    7.70   0
   2  -4   4  582.44    5.93   0
  -4  -4  -4   20.89    4.28   0
   4  -4   4   25.02    2.93   0
   4   4   4   21.30    3.98   0
  -6  -4  -4   23.56    4.43   0
   6   4   4   20.52    4.20   0
   8   4   4    3.04    3.67   0
   8  -4   4    3.82    2.74   0
  -8  -4  -4    1.29    3.42   0
  10  -4   4    4.32    3.06   0
 -10  -4  -4    3.58    3.59   0
  10   4   4    7.13    4.07   0
  12  -4   4    1.21    3.98   0
  12   4   4    0.33    4.38   0
 -12  -4  -4   -2.09    3.93   0
  14  -4   4    0.49    3.75   0
  14   4   4    0.09    4.97   0
 -13  -5   4    2.76    3.35   0
  13   5  -4    4.13    3.84   0
  13  -5  -4    4.70    3.48   0
  11   5  -4    5.69    4.18   0
  11  -5  -4    1.86    3.06   0
 -11  -5   4   -1.94    3.83   0
   9   5  -4    4.27    3.03   0
   9  -5  -4    2.36    3.48   0
  -9  -5   4    1.73    3.10   0
   7   5  -4   11.19    2.93   0
   7  -5  -4    9.09    2.65   0
  -7  -5   4   10.46    2.86   0
   5  -5  -4   17.21    2.52   0
   5   5  -4   15.99    3.51   0
  -5  -5   4   15.71    3.05   0
   3   5  -4   23.81    3.06   0
  -3  -5   4   24.06    3.21   0
  -1  -5   4   39.72    3.58   0
   1   5  -4   41.99    2.93   0
   1  -5  -4   40.46    3.19   0
  -1   5  -4    3.34    2.85   0
  -1  -5  -4    4.65    2.79   0
   1  -5   4    6.07    2.82   0
  -3  -5  -4    2.54    3.56   0
   3   5   4    3.84    3.35   0
   3  -5   4    2.72    2.72   0
  -5  -5  -4   23.04    3.85   0
   5   5   4   27.59    3.71   0
   5  -5   4   29.03    2.97   0
   7   5   4   18.87    4.06   0
   7  -5   4   19.60    2.99   0
   7  -5   4   18.30    2.66   0
  -7  -5  -4   19.98    3.68   0
   9  -5   4    0.05    3.42   0
   9   5   4    5.68    3.82   0
  -9  -5  -4    7.56    3.70   0
  11  -5   4    1.24    3.78   0
 -11  -5  -4    0.70    3.86   0
  11   5   4    5.38    4.18   0
  13   5   4    1.29    5.49   0
  13  -5   4    4.36    3.55   0
 -13  -5  -4   -0.25    4.33   0
 -12  -6   4    0.65    3.37   0
  12  -6  -4    5.49    3.31   0
  12   6  -4    4.75    4.30   0
  10   6  -4   -3.91    3.88   0
 -10  -6   4   -1.76    3.72   0
  10  -6  -4   -1.31    3.02   0
   8   6  -4   12.21    3.54   0
   8  -6  -4    4.93    3.43   0
  -8  -6   4    8.56    3.79   0
   6  -6  -4    0.46    3.13   0
   6   6  -4    4.71    2.81   0
  -6  -6   4    3.31    2.97   0
   4   6  -4   26.78    3.00   0
  -4  -6   4   21.85    3.17   0
  -2  -6   4    8.33    2.72   0
   2  -6  -4    9.56    2.94   0
   2   6  -4    8.73    3.36   0
   0   6  -4   21.66    2.83   0
   0  -6  -4   28.23    3.44   0
   0  -6   4   23.53    3.38   0
  -2  -6  -4    2.53    3.33   0
   2   6   4    1.56    3.41   0
   2  -6   4    5.09    3.34   0
   4  -6   4   98.30    3.55   0
   4   6   4  111.97    4.56   0
  -4  -6  -4  100.56    4.66   0
  -6  -6  -4   23.42    3.96   0
   6   6   4   20.71    3.79   0
   6  -6   4   21.67    3.03   0
  -8  -6  -4   17.24    3.80   0
   8  -6   4   15.26    2.79   0
   8   6   4   15.39    3.75   0
   8  -6   4   16.39    3.21   0
  10  -6   4    1.20    2.95   0
  10  -6   4    2.70    3.20   0
 -10  -6  -4    1.89    4.52   0
  10   6   4    1.30    4.80   0
  12  -6   4    1.17    3.74   0
 -12  -6  -4    4.31    4.16   0
  12  -6   4    3.98    3.41   0
  12   6   4    2.14    5.28   0
 -11  -7   4    1.42    4.11   0
  11   7  -4    0.95    4.28   0
  11  -7  -4    3.83    3.26   0
   9   7  -4    2.30    3.18   0
  -9  -7   4    6.57    3.95   0
   9  -7  -4    2.08    2.94   0
  -7  -7   4    6.51    3.16   0
   7   7  -4   -0.78    3.15   0
   7  -7  -4    2.63    2.70   0
   5  -7  -4   11.74    3.04   0
   5  -7  -4   10.29    2.69   0
  -5  -7   4   10.22    3.06   0
   5   7  -4   12.38    3.58   0
  -3  -7   4    1.41    3.01   0
   3  -7  -4    4.45    3.05   0
   3   7  -4    3.43    3.48   0
  -1  -7   4   56.19    3.24   0
   1   7  -4   58.21    3.42   0
   1  -7  -4   66.14    3.31   0
   1  -7   4    4.11    3.31   0
  -1  -7  -4    0.75    3.42   0
  -3  -7  -4   26.97    3.97   0
   3  -7   4   33.87    2.98   0
   3   7   4   33.96    3.92   0
   5  -7   4   55.26    3.29   0
   5   7   4   48.34    4.31   0
  -5  -7  -4   47.26    4.08   0
   7   7   4    3.27    3.72   0
  -7  -7  -4    4.33    3.76   0
   7  -7   4   -0.11    3.79   0
  -9  -7  -4   26.16    4.33   0
   9  -7   4   21.89    3.19   0
   9   7   4   28.18    4.36   0
   9  -7   4   26.61    3.39   0
 -11  -7  -4    0.18    4.81   0
  11   7   4   -0.91    5.21   0
  11  -7   4    1.81    4.46   0
  11  -7   4    4.99    3.93   0
 -12  -8   4    1.35    4.63   0
  10  -8  -4    4.11    3.63   0
 -10  -8   4   -0.57    3.34   0
  10   8  -4    3.89    4.27   0
  10  -8  -4    0.86    3.32   0
   8   8  -4    4.84    3.88   0
   8  -8  -4    2.56    2.84   0
   8  -8  -4    7.01    3.34   0
  -8  -8   4    4.30    3.20   0
   6  -8  -4    4.54    3.13   0
   6  -8  -4    4.76    2.82   0
  -6  -8   4    9.49    3.28   0
   6   8  -4    8.03    3.09   0
   4  -8  -4    1.95    3.10   0
   4   8  -4    5.42    3.66   0
  -4  -8   4   -0.22    3.14   0
  -2  -8   4    1.32    3.05   0
   2   8  -4   -5.12    3.08   0
   2  -8  -4   -2.52    3.78   0
   0  -8  -4   11.39    3.57   0
   0   8  -4    9.95    3.08   0
   0  -8   4   12.70    3.03   0
  -2  -8  -4   21.84    3.84   0
   2  -8   4   20.63    3.07   0
   4  -8   4    8.45    3.06   0
   4   8   4    8.58    3.04   0
  -4  -8  -4    9.75    3.82   0
   6   8   4   -1.22    3.87   0
   6  -8   4    3.64    3.17   0
  -6  -8  -4    0.76    3.96   0
   8  -8   4    6.84    3.01   0
   8   8   4    3.67    4.23   0
   8  -8   4    5.01    3.43   0
  -8  -8  -4    7.22    4.11   0
  10   8   4   11.09    4.79   0
 -10  -8  -4    7.16    4.98   0
  10  -8   4    7.06    3.28   0
  10  -8   4    7.70    3.68   0
   9  -9  -4    3.32    3.53   0
   9  -9  -4    1.29    3.23   0
  -9  -9   4   -1.58    3.56   0
   9   9  -4    0.36    4.44   0
  -7  -9   4   -0.60    3.34   0
   7  -9  -4    0.92    4.08   0
   7   9  -4   -2.51    4.02   0
   7  -9  -4    4.60    3.69   0
   5   9  -4    0.35    3.15   0
   5  -9  -4    1.63    3.31   0
  -5  -9   4    4.22    3.17   0
   5  -9  -4    6.35    2.85   0
   3   9  -4    3.15    3.08   0
  -3  -9   4    6.74    3.22   0
   3  -9  -4    4.77    3.97   0
   1  -9  -4   31.39    3.31   0
  -1  -9   4   30.48    3.42   0
   1   9  -4   28.42    3.41   0
  -1  -9  -4    6.89    3.03   0
   1  -9   4    7.26    3.09   0
  -3  -9  -4   -0.07    3.04   0
   3  -9   4    2.30    2.98   0
  -5  -9  -4    1.05    3.97   0
   5   9   4    4.13    4.06   0
   5  -9   4   -1.17    3.23   0
   7  -9   4    2.48    3.31   0
  -7  -9  -4    3.25    4.12   0
   7   9   4    2.26    4.28   0
   9  -9   4    4.29    3.92   0
   9  -9   4    3.41    3.64   0
  -9  -9  -4    2.19    5.22   0
   9   9   4   -1.80    4.71   0
  -8 -10   4    0.82    4.47   0
   8  10  -4    0.40    3.72   0
   8 -10  -4    2.88    4.11   0
   8 -10  -4   -0.38    3.76   0
  -6 -10   4    7.21    4.48   0
   6 -10  -4   11.03    3.15   0
   6  10  -4   12.75    4.52   0
   6 -10  -4    9.28    3.54   0
  -4 -10   4   -1.57    3.37   0
   4 -10  -4    4.75    3.42   0
   4  10  -4    4.24    4.04   0
   2  10  -4    1.53    3.28   0
  -2 -10   4    0.01    3.91   0
   2 -10  -4    1.05    3.28   0
   0 -10   4   39.96    3.58   0
   0 -10  -4   41.29    3.57   0
   2 -10   4    6.60    3.22   0
  -2 -10  -4    4.59    3.91   0
  -4 -10  -4    2.93    4.18   0
   4 -10   4    0.64    3.24   0
  -6 -10  -4    1.38    3.55   0
   6 -10   4    4.47    3.44   0
   6  10   4    2.10    3.65   0
   8 -10   4    5.54    3.44   0
  -8 -10  -4    2.59    4.69   0
   8  10   4   -0.96    4.90   0
   8 -10   4    2.45    3.78   0
   7 -11  -4   -0.84    3.58   0
   7  11  -4    5.79    4.83   0
   7 -11  -4    5.28    4.01   0
  -7 -11   4    6.25    4.78   0
   5  11  -4    3.69    3.73   0
   5 -11  -4    2.69    3.24   0
   5 -11  -4    3.18    3.66   0
  -5 -11   4   -1.46    4.63   0
   3  11  -4    5.11    4.44   0
   3 -11  -4    4.61    3.61   0
  -3 -11   4    0.61    3.79   0
  -1 -11   4    2.27    4.24   0
   1 -11  -4    2.79    3.34   0
   1 -11   4    3.42    3.51   0
  -1 -11  -4    4.49    4.28   0
  -3 -11  -4    4.49    4.38   0
   3 -11   4   -0.74    3.43   0
  -5 -11  -4    3.73    4.62   0
   5 -11   4   -3.18    3.67   0
   4 -12  -4   -0.24    4.89   0
   4  12  -4    0.72    4.10   0
  -4 -12   4    2.09    4.07   0
  -2 -12   4   -0.94    3.81   0
   2 -12  -4    6.10    4.74   0
   0 -12   4    0.65    4.61   0
   0 -12  -4   -1.23    3.79   0
  -2 -12  -4    5.86    4.83   0
   2 -12   4    1.10    3.66   0
  15   1  -5   -0.57    3.69   0
  15  -1  -5    5.76    4.68   0
 -15  -1   5   -0.19    3.35   0
 -13   1   5    5.16    2.98   0
 -13  -1   5   -0.49    2.91   0
  13   1  -5    2.72    3.31   0
  13  -1  -5    2.12    4.13   0
  11   1  -5   -0.80    3.90   0
 -11   1   5    4.36    2.71   0
  11  -1  -5    4.83    3.77   0
 -11  -1   5   -0.54    2.85   0
   9  -1  -5   -0.98    2.90   0
   9   1  -5   -0.70    3.05   0
  -9  -1   5   -1.24    2.83   0
  -9   1   5    2.97    2.63   0
  -7  -1   5  215.85    4.01   0
   7  -1  -5  205.59    4.10   0
  -7   1   5  213.22    3.77   0
   7   1  -5  203.81    4.38   0
   5  -1  -5   11.25    3.26   0
  -5  -1   5   13.09    3.28   0
  -5   1   5   15.01    2.85   0
   5   1  -5   10.46    3.22   0
   3  -1  -5 4838.76   17.01   0
  -3   1   5 4840.17   16.71   0
   3   1  -5 4829.38   17.48   0
  -3  -1   5 4923.54   17.23   0
   1  -1  -5  154.85    6.57   0
  -1  -1   5  155.58    6.62   0
  -1   1   5  147.99    6.34   0
   1   1  -5  150.74    5.67   0
   1  -1   5   21.48    4.72   0
  -1   1  -5   18.00    4.15   0
   3   1   5  328.75    8.58   0
   5   1   5   45.12    4.79   0
   5  -1   5   42.69    3.59   0
   7  -1   5   42.72    3.68   0
   7   1   5   36.04    3.90   0
   9   1   5   32.75    4.15   0
   9  -1   5   36.51    3.80   0
  11  -1   5   18.61    3.40   0
  11   1   5   22.25    4.18   0
  13  -1   5    1.95    4.34   0
  13   1   5    1.62    4.38   0
  14   2  -5   -5.37    3.64   0
  14  -2  -5   -2.98    3.55   0
 -14  -2   5   -1.35    3.32   0
 -12  -2   5   -1.13    3.57   0
  12   2  -5    2.33    3.27   0
  12  -2  -5    3.89    3.17   0
  10  -2  -5    1.69    2.84   0
 -10   2   5   -2.22    2.42   0
  10   2  -5   -2.25    3.34   0
 -10  -2   5    0.90    3.03   0
   8   2  -5   19.17    3.26   0
  -8  -2   5   21.78    3.02   0
   8  -2  -5   18.55    2.97   0
  -8   2   5   23.86    2.69   0
   6  -2  -5   71.61    3.29   0
   6   2  -5   71.97    3.49   0
  -6   2   5   70.83    3.03   0
  -6  -2   5   67.71    3.45   0
  -4  -2   5   35.47    4.16   0
  -4   2   5   33.13    2.98   0
   4   2  -5   37.75    4.08   0
   4  -2  -5   36.32    3.34   0
   2   2  -5  621.26    7.25   0
   2  -2  -5  628.34    7.06   0
  -2   2   5  607.27    6.81   0
  -2  -2   5  633.41    7.31   0
   0  -2  -5  751.02   10.71   0
   0   2  -5  776.78    8.06   0
   0  -2   5  735.91    7.89   0
   2   2   5  185.77    9.79   0
  -2  -2  -5  181.68   10.61   0
   2  -2   5  187.17    4.52   0
  -4  -2  -5    1.55    4.08   0
   4   2   5    0.93    4.47   0
   6  -2   5   15.38    2.84   0
   6   2   5   20.39    4.43   0
  -6  -2  -5   20.47    3.72   0
   8  -2   5   11.67    2.84   0
   8   2   5   12.08    4.09   0
  -8  -2  -5   13.97    3.29   0
  10   2   5   10.05    3.43   0
  10  -2   5   10.89    3.13   0
  12   2   5    4.21    4.20   0
  12  -2   5    3.86    3.94   0
  14   2   5   -1.31    4.75   0
  14  -2   5   -0.01    4.47   0
  15  -3  -5    2.72    3.69   0
 -15  -3   5   -1.76    3.51   0
  15   3  -5    0.93    4.82   0
 -13  -3   5    2.72    3.18   0
  13  -3  -5    2.54    3.26   0
  13   3  -5    1.72    3.45   0
  11  -3  -5   -0.86    2.88   0
  11   3  -5   -0.99    3.01   0
 -11  -3   5   -2.06    2.79   0
   9  -3  -5   25.08    2.99   0
   9   3  -5   23.91    3.21   0
  -9  -3   5   25.11    3.90   0
   7  -3  -5    1.36    3.40   0
  -7  -3   5    0.50    2.95   0
   7   3  -5    3.24    3.66   0
   5   3  -5  517.74    6.28   0
  -5  -3   5  524.89    5.69   0
   5  -3  -5  503.48    5.34   0
   3  -3  -5  589.34    6.01   0
  -3  -3   5  570.44    6.76   0
   3   3  -5  569.49    6.22   0
  -1  -3   5  157.94    4.28   0
   1   3  -5  161.98    4.22   0
  -1  -3  -5    5.24    4.46   0
   1  -3   5    3.33    3.13   0
  -1   3  -5    3.13    3.81   0
   3   3   5    1.17    4.50   0
   3  -3   5    4.57    2.94   0
  -3  -3  -5    3.83    4.96   0
  -5  -3  -5    5.67    4.16   0
   5   3   5    4.62    4.17   0
   7  -3   5   11.80    3.30   0
   7   3   5   12.65    3.88   0
  -7  -3  -5   15.00    3.43   0
   9  -3   5    0.72    3.53   0
  -9  -3  -5   -0.04    3.79   0
   9   3   5    5.51    4.42   0
 -11  -3  -5    1.16    3.57   0
  11  -3   5   -2.83    2.95   0
  11   3   5   -0.06    3.91   0
  13   3   5    3.13    4.53   0
  13  -3   5    3.02    4.30   0
  14  -4  -5    1.81    3.45   0
 -14  -4   5    7.80    3.54   0
  14   4  -5    6.21    3.82   0
  12  -4  -5    3.03    3.16   0
 -12  -4   5   -1.25    3.97   0
  12   4  -5    5.52    4.23   0
  10  -4  -5    4.96    3.53   0
 -10  -4   5    3.67    3.65   0
  10   4  -5   12.70    3.99   0
  -8  -4   5    6.08    3.83   0
   8  -4  -5    7.03    2.79   0
   8   4  -5    8.59    3.75   0
  -6  -4   5   50.63    3.96   0
   6  -4  -5   51.29    2.95   0
   6   4  -5   51.35    4.00   0
  -4  -4   5   42.23    4.00   0
   4   4  -5   40.18    3.21   0
   4  -4  -5   46.55    3.37   0
   2   4  -5    7.53    3.50   0
  -2  -4   5    7.82    3.00   0
   0   4  -5  214.94    4.48   0
   0  -4  -5  232.12    5.37   0
   0  -4   5  220.01    4.39   0
  -2  -4  -5  837.59   10.09   0
   2  -4   5  887.12    6.99   0
   2   4   5  851.53    9.67   0
   4  -4   5    6.31    2.81   0
  -4  -4  -5    6.26    4.31   0
   4   4   5    6.85    3.96   0
  -6  -4  -5    4.87    3.58   0
   6   4   5    5.41    4.13   0
   6  -4   5    6.81    2.67   0
   8  -4   5    1.64    2.65   0
  -8  -4  -5    3.53    3.39   0
   8   4   5    0.83    4.11   0
  10  -4   5    4.01    2.97   0
  10   4   5    3.43    4.04   0
 -10  -4  -5    2.84    4.09   0
  12   4   5    2.61    4.44   0
 -12  -4  -5    0.60    3.73   0
  12  -4   5    0.27    3.28   0
  13  -5  -5   -0.35    3.24   0
 -13  -5   5    4.35    4.13   0
  13   5  -5    5.98    4.64   0
  11  -5  -5    2.56    3.11   0
 -11  -5   5    1.07    3.23   0
  11   5  -5    3.48    4.31   0
  -9  -5   5   23.13    3.87   0
   9   5  -5   21.24    3.50   0
   9  -5  -5   16.22    2.91   0
   7  -5  -5   11.53    2.74   0
   7   5  -5   12.06    2.98   0
  -7  -5   5   16.69    3.70   0
   5   5  -5    5.72    2.87   0
  -5  -5   5    6.30    3.09   0
   5  -5  -5   10.55    3.10   0
   3   5  -5  191.98    4.09   0
  -3  -5   5  192.00    4.12   0
   1  -5  -5  104.09    3.66   0
  -1  -5   5   97.42    3.43   0
   1   5  -5   98.75    3.58   0
   1  -5   5   39.51    3.01   0
  -1   5  -5   40.12    3.09   0
  -1  -5  -5   39.82    3.71   0
  -3  -5  -5    0.93    3.36   0
   3  -5   5   -0.12    2.60   0
   3   5   5   -2.04    3.87   0
  -5  -5  -5    0.07    3.66   0
   5   5   5    0.73    3.90   0
   5  -5   5   -1.78    2.80   0
   7   5   5    3.84    4.07   0
   7  -5   5    1.68    3.54   0
  -7  -5  -5    2.52    3.58   0
   9   5   5    0.77    4.31   0
   9  -5   5    1.89    3.57   0
  -9  -5  -5    2.13    3.69   0
   9  -5   5    1.56    3.25   0
  11   5   5    1.06    4.29   0
  11  -5   5    2.71    3.41   0
 -11  -5  -5    1.99    3.85   0
  11  -5   5   -3.34    3.08   0
  13  -5   5    4.09    4.37   0
 -13  -5  -5    2.28    4.35   0
  13  -5   5    4.51    3.93   0
  13   5   5    4.76    4.86   0
  12   6  -5    4.40    3.58   0
  12  -6  -5    3.29    3.30   0
 -12  -6   5    5.53    4.15   0
  10  -6  -5    4.41    3.69   0
  10   6  -5    6.50    4.06   0
 -10  -6   5   -2.54    3.21   0
   8   6  -5    4.71    3.57   0
  -8  -6   5    4.08    3.01   0
   8  -6  -5   -2.70    2.89   0
   6   6  -5    5.14    3.60   0
  -6  -6   5    7.67    3.75   0
   6  -6  -5    5.88    3.21   0
  -4  -6   5    1.39    2.98   0
   4  -6  -5    0.23    2.50   0
   4   6  -5   -0.64    3.46   0
  -2  -6   5   13.93    2.76   0
   2   6  -5   14.73    2.74   0
   2  -6  -5   16.52    2.86   0
   0  -6  -5    1.49    2.82   0
   0   6  -5    8.19    3.18   0
   0  -6   5    4.61    2.62   0
  -2  -6  -5   61.10    4.04   0
   2  -6   5   61.40    3.21   0
   4   6   5    9.40    3.61   0
  -4  -6  -5    3.56    3.70   0
   4  -6   5    6.47    3.76   0
   6   6   5    2.61    4.10   0
  -6  -6  -5   -0.15    3.54   0
   6  -6   5    2.50    3.46   0
   8  -6   5   -3.03    2.87   0
   8   6   5    2.50    4.42   0
  -8  -6  -5    0.80    3.77   0
   8  -6   5    0.97    2.66   0
 -10  -6  -5   -0.08    3.94   0
  10   6   5    0.81    4.91   0
  10  -6   5    1.03    3.43   0
  10  -6   5   -1.78    3.76   0
  12  -6   5    1.53    3.40   0
  12  -6   5   -1.84    4.61   0
 -12  -6  -5   -0.05    4.24   0
  12   6   5    0.61    5.33   0
  11   7  -5    1.82    3.67   0
 -11  -7   5   -1.35    4.39   0
  11  -7  -5    2.68    3.33   0
   9   7  -5    1.23    3.94   0
  -9  -7   5    5.83    3.97   0
   9  -7  -5   -0.19    3.03   0
  -7  -7   5    8.43    3.73   0
   7   7  -5   10.88    3.78   0
   7  -7  -5   11.39    2.88   0
   5  -7  -5  172.14    4.17   0
  -5  -7   5  149.93    4.14   0
   5   7  -5  151.63    4.73   0
   5  -7  -5  171.59    3.62   0
  -3  -7   5   17.21    3.84   0
   3  -7  -5   19.51    3.01   0
   3   7  -5   18.74    3.63   0
   1   7  -5   37.49    3.79   0
   1  -7  -5   41.54    3.22   0
  -1  -7   5   39.26    3.18   0
   1  -7   5    5.05    2.81   0
  -1   7  -5    8.00    2.76   0
  -1  -7  -5    8.53    3.61   0
  -3  -7  -5    5.81    3.51   0
   3  -7   5    1.60    2.81   0
   3   7   5    1.59    3.72   0
  -5  -7  -5   12.08    3.86   0
   5  -7   5   10.30    3.09   0
   5   7   5   14.52    3.75   0
   7  -7   5   10.89    3.02   0
  -7  -7  -5    8.56    3.70   0
   7   7   5    8.68    4.34   0
  -9  -7  -5   11.64    4.83   0
   9  -7   5    8.00    3.36   0
   9  -7   5    9.65    2.99   0
   9   7   5   12.32    4.80   0
 -11  -7  -5    4.19    4.22   0
  11  -7   5    2.71    3.48   0
  11   7   5    0.57    5.34   0
  11  -7   5    0.23    3.73   0
 -10  -8   5    4.36    3.43   0
  10  -8  -5   -1.35    3.29   0
  10   8  -5    0.12    4.43   0
  -8  -8   5    4.95    4.03   0
   8  -8  -5    3.71    2.91   0
   8   8  -5    3.30    3.95   0
   8  -8  -5    0.82    3.24   0
   6  -8  -5    5.36    3.48   0
  -6  -8   5    8.13    3.23   0
   6  -8  -5    5.27    3.77   0
   6   8  -5    6.96    3.04   0
   4   8  -5   16.35    3.77   0
  -4  -8   5   18.12    4.00   0
   4  -8  -5   29.83    3.23   0
   2   8  -5   41.69    3.38   0
   2  -8  -5   40.88    4.02   0
  -2  -8   5   41.62    3.26   0
   0  -8  -5   -0.08    3.55   0
   0  -8   5    2.54    2.68   0
   0   8  -5    2.36    2.83   0
  -2  -8  -5    4.79    3.93   0
   2  -8   5    8.25    3.50   0
  -4  -8  -5    2.57    3.87   0
   4  -8   5    4.40    3.00   0
   4   8   5    5.38    3.10   0
  -6  -8  -5   12.03    4.57   0
   6   8   5   10.21    4.04   0
   6  -8   5    5.16    3.08   0
  -8  -8  -5    2.05    4.79   0
   8  -8   5    2.14    2.86   0
   8   8   5    1.83    4.13   0
   8  -8   5    5.07    3.21   0
  10  -8   5    1.90    3.72   0
 -10  -8  -5    3.83    5.02   0
  10  -8   5   -1.49    3.25   0
  10   8   5    2.66    4.67   0
   9  -9  -5    2.57    3.29   0
  -9  -9   5    7.16    4.26   0
   9  -9  -5    5.31    3.58   0
   9   9  -5    2.44    3.62   0
   7   9  -5    5.52    4.03   0
   7  -9  -5    2.31    2.88   0
  -7  -9   5   -1.53    3.33   0
   7  -9  -5    1.44    4.06   0
   5  -9  -5    0.51    3.29   0
   5  -9  -5   -0.52    2.92   0
   5   9  -5    2.25    3.20   0
  -5  -9   5    1.31    3.36   0
   3   9  -5    4.58    3.20   0
  -3  -9   5    2.99    3.96   0
   3  -9  -5    6.87    3.11   0
   1  -9  -5    1.96    3.04   0
  -1  -9   5    0.74    3.81   0
   1   9  -5    0.80    3.24   0
  -1  -9  -5    0.10    3.16   0
   1  -9   5    2.27    2.91   0
   3  -9   5    7.51    3.74   0
  -3  -9  -5    2.89    3.94   0
  -5  -9  -5   -0.30    3.98   0
   5   9   5    0.81    4.20   0
   5  -9   5    2.73    3.74   0
  -7  -9  -5    3.23    4.23   0
   7  -9   5    1.90    3.30   0
   7   9   5   -1.81    4.38   0
   9   9   5   -0.48    4.71   0
   9  -9   5   -2.87    3.27   0
  -9  -9  -5    4.38    4.45   0
   9  -9   5    3.08    3.60   0
   8  10  -5   -1.51    3.75   0
   8 -10  -5    2.19    3.14   0
  -8 -10   5    0.35    3.62   0
   8 -10  -5    1.10    4.49   0
   6 -10  -5    2.95    3.49   0
   6  10  -5    5.63    4.53   0
   6 -10  -5    4.29    3.17   0
  -6 -10   5    5.33    4.48   0
   4  10  -5   21.50    4.27   0
   4 -10  -5   17.53    4.30   0
  -4 -10   5   17.92    4.43   0
  -2 -10   5    1.15    3.20   0
   2  10  -5    3.02    3.33   0
   2 -10  -5   -0.49    3.35   0
   0 -10  -5    3.35    3.93   0
   0 -10   5    4.70    3.26   0
  -2 -10  -5    9.38    4.20   0
   2 -10   5    8.85    3.24   0
   4 -10   5    4.09    3.28   0
  -4 -10  -5    0.68    4.35   0
   6 -10   5    0.22    4.43   0
  -6 -10  -5    4.45    4.43   0
  -8 -10  -5   -1.94    4.54   0
   8 -10   5    0.37    3.79   0
   8 -10   5    0.49    3.43   0
   8  10   5    1.44    4.91   0
  -7 -11   5    8.72    4.13   0
   7 -11  -5    9.34    3.67   0
   7  11  -5    4.00    5.06   0
   7 -11  -5    8.59    4.82   0
  -5 -11   5    6.24    4.68   0
   5 -11  -5    5.49    4.09   0
   5 -11  -5    1.00    3.72   0
   5  11  -5    0.69    3.60   0
   3 -11  -5   -0.06    3.78   0
   3  11  -5    3.08    4.41   0
  -3 -11   5    6.65    3.80   0
  -1 -11   5   12.64    3.58   0
   1 -11  -5    4.94    4.23   0
  -1 -11  -5   -0.34    4.39   0
   1 -11   5    6.53    3.39   0
  -3 -11  -5   -0.32    3.72   0
   3 -11   5    4.05    3.62   0
   5 -11   5    3.33    3.68   0
  -5 -11  -5    2.15    4.64   0
   4 -12  -5    9.64    4.03   0
   4 -12  -5    3.28    3.67   0
  -2 -12   5   -0.42    3.93   0
   2 -12  -5    5.62    3.82   0
   0 -12   5    4.04    3.70   0
   0 -12  -5    6.21    3.88   0
  -2 -12  -5    2.73    4.88   0
   2 -12   5    1.23    3.80   0
  14   0  -6    2.48    3.46   0
 -14   0   6    0.05    3.09   0
 -12   0   6    5.15    3.58   0
  12   0  -6    4.31    3.25   0
  10   0  -6    2.95    3.81   0
 -10   0   6    2.90    2.68   0
   8   0  -6   43.63    3.94   0
  -8   0   6   56.87    3.05   0
  -6   0   6   30.25    3.12   0
   6   0  -6   34.05    3.36   0
  -4   0   6  318.06    5.18   0
   4   0  -6  307.58    5.30   0
   2   0  -6   34.32    4.76   0
  -2   0   6   35.79    4.82   0
   0   0   6 2511.70   18.85   0
   0   0  -6 2303.17   17.82   0
   2   0   6 2021.16   16.95   0
   4   0   6    3.82    3.44   0
   6   0   6   98.16    4.15   0
   8   0   6   67.98    4.18   0
  10   0   6   33.01    4.01   0
  12   0   6    1.14    3.99   0
  14   0   6   -0.33    4.71   0
  15  -1  -6    1.54    3.59   0
  15   1  -6    0.84    3.92   0
 -15  -1   6    3.52    4.39   0
  13   1  -6    3.23    4.14   0
 -13  -1   6   -2.83    3.06   0
 -13   1   6    2.08    2.96   0
  13  -1  -6    1.06    3.30   0
 -11   1   6   -1.20    3.29   0
  11  -1  -6    0.41    3.00   0
  11   1  -6   -1.27    3.09   0
 -11  -1   6    6.56    3.50   0
   9  -1  -6    2.91    2.91   0
  -9   1   6    3.99    2.60   0
   9   1  -6    3.20    3.03   0
  -9  -1   6   -0.12    3.50   0
   7  -1  -6  135.04    3.73   0
   7   1  -6  132.16    4.35   0
  -7  -1   6  142.92    4.19   0
  -7   1   6  137.92    3.41   0
  -5  -1   6   15.47    3.36   0
   5   1  -6   13.91    3.43   0
  -5   1   6   12.96    2.98   0
   5  -1  -6   15.68    3.26   0
   3  -1  -6   10.49    4.58   0
  -3  -1   6    8.55    4.16   0
   3   1  -6   10.96    3.93   0
  -3   1   6   11.50    3.50   0
   1   1  -6 1345.18   11.12   0
  -1  -1   6 1361.97   11.26   0
  -1   1   6 1326.01   12.35   0
   1  -1  -6 1338.39   12.54   0
  -1  -1  -6  129.70   11.22   0
   1  -1   6  137.65    5.57   0
  -1   1  -6  134.77    4.95   0
   1   1   6  117.80   12.00   0
   3   1   6 1294.31   14.98   0
   3  -1   6 1526.19   11.47   0
   5   1   6   46.85    4.16   0
   5  -1   6   45.03    3.51   0
   7   1   6   75.38    4.36   0
   7  -1   6   66.04    3.26   0
   9  -1   6   41.53    3.85   0
   9   1   6   39.23    4.38   0
  11  -1   6    6.56    3.17   0
  11   1   6    7.61    4.08   0
  13  -1   6    6.40    3.38   0
  13   1   6   -0.22    4.55   0
  14  -2  -6   -1.92    3.48   0
  14   2  -6   -0.63    4.67   0
 -14  -2   6    1.99    3.32   0
 -12  -2   6   -0.83    2.98   0
  12  -2  -6    2.84    3.27   0
  12   2  -6    1.99    3.29   0
  10  -2  -6    3.79    2.94   0
  10   2  -6    2.22    3.15   0
 -10   2   6    3.10    2.59   0
 -10  -2   6   -4.09    3.74   0
  -8  -2   6   37.70    3.11   0
   8  -2  -6   25.62    3.09   0
   8   2  -6   34.62    3.23   0
  -8   2   6   26.40    3.40   0
  -6  -2   6   22.88    3.20   0
  -6   2   6   21.36    2.76   0
   6   2  -6   19.17    3.87   0
   6  -2  -6   28.89    3.04   0
   4   2  -6  312.07    5.50   0
  -4  -2   6  309.45    5.54   0
   4  -2  -6  307.26    4.76   0
  -4   2   6  314.61    4.99   0
   2  -2  -6 1608.32   10.87   0
  -2   2   6 1553.12   10.27   0
   2   2  -6 1595.18   10.39   0
  -2  -2   6 1596.46   10.44   0
   0  -2  -6   91.46    5.85   0
   0  -2   6  101.92    4.80   0
   0   2  -6   94.14    4.15   0
   2  -2   6   75.34    4.10   0
  -2   2  -6   80.15    4.15   0
   4   2   6  155.68    6.55   0
  -4  -2  -6  161.21    5.80   0
   4  -2   6  181.49    4.83   0
   6   2   6   15.14    3.99   0
   6  -2   6   12.86    3.30   0
  -6  -2  -6   18.00    3.70   0
   8   2   6   28.29    4.10   0
  -8  -2  -6   31.22    3.47   0
   8  -2   6   25.08    2.71   0
  10  -2   6    5.04    2.93   0
  10   2   6    6.15    3.99   0
  12   2   6    0.62    4.31   0
  12  -2   6    2.90    3.35   0
  14   2   6   -1.37    4.64   0
  14  -2   6   -1.29    3.63   0
  15   3  -6    4.53    4.10   0
 -15  -3   6   -4.50    4.55   0
  15  -3  -6    4.96    3.80   0
  13  -3  -6   -0.13    3.33   0
 -13  -3   6   -2.40    3.28   0
  13   3  -6    1.27    3.50   0
  11  -3  -6    3.90    3.77   0
  11   3  -6    0.91    3.89   0
 -11  -3   6   -4.02    3.58   0
   9   3  -6    4.12    3.07   0
  -9  -3   6    0.10    3.10   0
   9  -3  -6    0.77    2.88   0
   7   3  -6    2.54    2.94   0
  -7  -3   6    7.09    3.64   0
   7  -3  -6    5.51    3.45   0
  -5  -3   6  198.30    4.29   0
   5   3  -6  204.18    4.36   0
   5  -3  -6  207.01    3.97   0
   3  -3  -6    7.28    3.28   0
   3   3  -6    4.39    3.06   0
  -3  -3   6    8.12    3.13   0
  -1  -3   6  103.33    3.90   0
   1   3  -6  102.25    3.89   0
   1  -3  -6  100.18    4.31   0
  -1   3  -6   26.86    3.33   0
   1  -3   6   30.59    3.31   0
  -1  -3  -6   25.95    4.73   0
   3  -3   6   14.62    3.47   0
  -3  -3  -6   16.13    5.20   0
   3   3   6   16.29    5.07   0
   5   3   6    0.95    4.70   0
   5  -3   6    1.57    3.45   0
  -5  -3  -6    2.35    3.90   0
  -7  -3  -6    4.61    3.41   0
   7   3   6    9.61    3.85   0
   7  -3   6    6.93    2.67   0
   9   3   6   11.72    4.13   0
  -9  -3  -6   10.59    3.48   0
   9  -3   6   15.03    3.52   0
  11  -3   6   -4.41    3.12   0
  11   3   6    0.99    4.00   0
  13   3   6   -1.88    4.68   0
  13  -3   6    0.62    3.41   0
  14  -4  -6   -2.40    3.57   0
 -14  -4   6    0.90    4.25   0
  14   4  -6    0.60    3.80   0
  12  -4  -6    0.24    3.06   0
  12   4  -6    0.24    3.37   0
 -12  -4   6    1.31    3.12   0
 -10  -4   6    5.68    2.94   0
  10  -4  -6    7.79    2.96   0
  10   4  -6   -4.59    3.02   0
   8   4  -6    1.40    3.08   0
   8  -4  -6    3.49    3.45   0
  -8  -4   6    4.28    3.73   0
  -6  -4   6   17.26    2.97   0
   6  -4  -6   17.51    3.20   0
   6   4  -6   16.31    2.96   0
   4   4  -6   17.04    2.92   0
  -4  -4   6   24.66    3.88   0
   4  -4  -6   19.79    3.30   0
  -2  -4   6    5.11    2.91   0
   2   4  -6    8.69    2.92   0
   2  -4  -6    1.72    2.60   0
   0  -4  -6  248.42    5.33   0
   0   4  -6  256.79    4.65   0
   0  -4   6  257.05    4.59   0
  -2  -4  -6  649.53    9.63   0
  -2   4  -6  710.84    6.56   0
   2  -4   6  649.86    6.25   0
  -4  -4  -6   37.48    5.39   0
   4  -4   6   34.68    2.98   0
   4   4   6   34.84    4.45   0
   6   4   6    3.73    4.04   0
   6  -4   6    2.95    2.83   0
  -6  -4  -6   -0.97    4.05   0
  -8  -4  -6    0.63    3.28   0
   8   4   6   -0.64    3.82   0
   8  -4   6    0.44    3.05   0
   8  -4   6   -1.00    3.44   0
  10  -4   6   -1.03    3.06   0
  10   4   6    2.70    4.75   0
 -10  -4  -6    4.59    4.02   0
  12   4   6    0.92    4.42   0
  12  -4   6   -1.01    3.38   0
  13  -5  -6    4.19    3.40   0
  13   5  -6    4.25    3.89   0
 -13  -5   6    3.09    3.42   0
 -11  -5   6    3.06    3.17   0
  11   5  -6    0.05    4.11   0
  11  -5  -6    2.68    3.04   0
   9   5  -6    5.05    3.24   0
  -9  -5   6    2.61    3.68   0
   9  -5  -6    2.19    2.91   0
  -7  -5   6   14.19    3.88   0
   7  -5  -6    8.95    2.83   0
   7   5  -6   12.75    3.11   0
  -5  -5   6   17.02    3.13   0
   5   5  -6   18.04    3.47   0
   5  -5  -6   19.86    2.66   0
   3  -5  -6    6.05    2.67   0
  -3  -5   6    2.97    2.96   0
   3   5  -6    6.77    2.68   0
   1  -5  -6  101.33    3.63   0
   1   5  -6   98.09    4.00   0
  -1  -5   6   94.07    3.38   0
   1  -5   6    8.33    2.75   0
  -1  -5  -6    8.29    3.37   0
  -1   5  -6    7.36    2.80   0
   3   5   6   12.85    4.29   0
   3  -5   6   10.37    3.30   0
  -3  -5  -6   13.54    4.40   0
   5  -5   6   12.49    2.90   0
   5   5   6   14.16    4.04   0
  -5  -5  -6   14.09    3.90   0
  -7  -5  -6    2.43    4.16   0
   7  -5   6    4.82    3.58   0
   7   5   6    0.90    4.24   0
   9  -5   6   -1.17    3.49   0
  -9  -5  -6    3.16    4.02   0
   9  -5   6   -0.20    3.11   0
   9   5   6    0.65    4.37   0
  11  -5   6    3.61    3.47   0
  11  -5   6    1.04    3.18   0
 -11  -5  -6    2.92    3.91   0
  11   5   6    0.51    4.86   0
  13   5   6    2.76    4.98   0
  13  -5   6    5.09    3.93   0
  13  -5   6    2.55    3.66   0
  12  -6  -6    1.63    4.12   0
  12   6  -6    0.79    3.58   0
 -12  -6   6    1.13    4.18   0
  10   6  -6   -1.03    3.42   0
  10  -6  -6    0.61    3.00   0
 -10  -6   6    0.81    3.26   0
   8  -6  -6    5.42    2.77   0
  -8  -6   6   -0.90    2.91   0
   8   6  -6    1.10    2.87   0
  -6  -6   6   15.99    3.27   0
   6   6  -6   17.67    3.07   0
   6  -6  -6   13.66    3.26   0
  -4  -6   6  102.11    3.68   0
   4   6  -6  102.39    3.56   0
   4  -6  -6  109.01    3.25   0
   2   6  -6   57.60    3.16   0
   2  -6  -6   61.66    3.86   0
  -2  -6   6   62.02    3.14   0
   0  -6  -6   71.39    3.93   0
   0   6  -6   67.33    3.19   0
   0  -6   6   63.07    3.68   0
  -2  -6  -6   11.87    3.59   0
   2  -6   6   12.18    2.93   0
   4   6   6   57.41    4.18   0
  -4  -6  -6   57.70    4.29   0
   4  -6   6   55.34    3.32   0
   6   6   6   30.40    4.54   0
   6  -6   6   32.13    3.82   0
  -6  -6  -6   25.67    4.17   0
  -8  -6  -6   20.66    3.88   0
   8   6   6   19.65    4.62   0
   8  -6   6   13.51    2.97   0
   8  -6   6   22.91    3.23   0
  10  -6   6    2.46    3.09   0
  10   6   6    3.10    4.78   0
 -10  -6  -6    0.38    4.49   0
  10  -6   6    1.28    3.39   0
  12   6   6    0.21    5.41   0
  12  -6   6    7.68    3.50   0
  12  -6   6    4.73    3.72   0
 -12  -6  -6    0.69    4.92   0
  11   7  -6    1.49    3.59   0
  11  -7  -6   -0.19    3.30   0
 -11  -7   6    0.70    4.19   0
  -9  -7   6   -0.24    3.23   0
   9   7  -6    2.45    3.32   0
   9  -7  -6    5.07    2.94   0
   7  -7  -6    4.08    2.83   0
   7   7  -6    4.92    3.11   0
  -7  -7   6    5.86    3.23   0
  -5  -7   6  155.12    4.36   0
   5  -7  -6  180.53    3.73   0
   5   7  -6  165.08    4.33   0
  -3  -7   6    3.42    3.12   0
   3  -7  -6    5.26    3.43   0
   3   7  -6    2.75    3.76   0
  -1  -7   6   57.34    3.46   0
   1   7  -6   57.68    4.00   0
   1  -7  -6   55.69    3.85   0
  -1   7  -6    3.74    2.81   0
  -1  -7  -6    2.37    3.50   0
   1  -7   6    4.39    2.69   0
  -3  -7  -6   12.55    3.68   0
   3  -7   6   17.28    2.83   0
  -5  -7  -6    6.64    4.27   0
   5  -7   6    6.67    3.69   0
   5   7   6    6.91    3.71   0
  -7  -7  -6    0.02    3.77   0
   7   7   6    2.41    3.84   0
   7  -7   6    3.83    3.10   0
  -9  -7  -6    3.62    3.94   0
   9   7   6    1.02    4.93   0
   9  -7   6    1.08    3.05   0
   9  -7   6    3.43    3.40   0
  11   7   6    4.16    5.31   0
  11  -7   6    9.46    3.42   0
  11  -7   6   -0.32    3.77   0
 -11  -7  -6    3.54    4.92   0
 -10  -8   6   -4.00    3.39   0
  10   8  -6    3.74    3.59   0
  10  -8  -6   -0.23    3.19   0
   8  -8  -6    4.55    3.07   0
   8   8  -6   10.16    3.49   0
  -8  -8   6    7.53    3.49   0
  -6  -8   6   12.87    3.31   0
   6  -8  -6    3.29    4.03   0
   6   8  -6   10.61    3.81   0
   6  -8  -6    9.56    2.96   0
   4  -8  -6    5.74    3.06   0
   4   8  -6    4.58    3.79   0
   4  -8  -6    4.89    3.38   0
  -4  -8   6    6.57    3.14   0
  -2  -8   6   58.56    3.54   0
   2  -8  -6   67.27    4.03   0
   2   8  -6   60.53    3.49   0
   0  -8  -6    0.68    3.00   0
   0  -8   6    3.56    2.76   0
   0   8  -6    1.16    2.84   0
   2  -8   6   18.47    3.00   0
  -2  -8  -6   17.68    3.81   0
   4  -8   6    5.82    3.73   0
  -4  -8  -6    8.54    3.95   0
   6   8   6    1.54    4.60   0
  -6  -8  -6    2.05    4.51   0
   6  -8   6    4.37    3.21   0
   8   8   6   18.89    5.23   0
  -8  -8  -6   21.02    4.99   0
   8  -8   6   19.35    3.51   0
 -10  -8  -6    0.19    5.03   0
  10  -8   6   -0.97    4.50   0
  10   8   6    4.69    4.69   0
  10  -8   6    1.50    3.31   0
  -9  -9   6    7.73    3.62   0
   9  -9  -6    9.84    3.41   0
   9  -9  -6    7.46    3.69   0
   9   9  -6    5.98    3.69   0
  -7  -9   6    0.81    4.20   0
   7  -9  -6   -2.73    3.78   0
   7  -9  -6    2.90    4.17   0
   7   9  -6   -3.14    4.12   0
   5  -9  -6   -1.88    3.65   0
   5  -9  -6    4.58    3.22   0
  -5  -9   6    3.08    3.29   0
   5   9  -6    3.29    3.34   0
  -3  -9   6    2.24    3.44   0
   3   9  -6    1.57    3.27   0
   3  -9  -6    5.44    3.23   0
  -1  -9   6    2.04    3.80   0
   1  -9  -6    0.58    3.94   0
   1   9  -6    5.09    3.16   0
  -1  -9  -6    4.56    3.71   0
   1  -9   6    4.25    3.04   0
  -3  -9  -6    5.36    4.06   0
   3  -9   6    3.45    3.09   0
  -5  -9  -6    1.24    3.98   0
   5  -9   6    1.39    3.20   0
   7   9   6    5.49    5.06   0
   7  -9   6    1.23    4.20   0
  -7  -9  -6    2.84    4.24   0
   9  -9   6    0.82    3.37   0
   9  -9   6    3.93    3.73   0
  -9  -9  -6    0.70    5.06   0
   9   9   6    3.69    5.54   0
  -8 -10   6   -0.41    4.51   0
   8 -10  -6   -2.94    4.70   0
   8  10  -6    5.79    3.68   0
   8 -10  -6   -0.23    3.35   0
  -6 -10   6    4.79    4.52   0
   6 -10  -6    5.91    3.91   0
   6  10  -6    6.23    4.48   0
   6 -10  -6    7.09    3.65   0
  -4 -10   6    8.84    3.55   0
   4 -10  -6    2.14    3.85   0
   4 -10  -6    5.53    3.50   0
   4  10  -6    3.77    4.29   0
   2  10  -6    5.57    3.33   0
   2 -10  -6    5.45    3.98   0
  -2 -10   6    2.53    4.09   0
   0 -10  -6    3.84    3.42   0
   0 -10   6    1.98    4.01   0
   2 -10   6    0.22    3.23   0
  -2 -10  -6   -2.28    4.27   0
  -4 -10  -6    2.63    4.36   0
   4 -10   6    5.04    4.09   0
   6 -10   6   -2.25    3.63   0
  -6 -10  -6    3.24    4.98   0
   8 -10   6    1.15    3.82   0
  -8 -10  -6    5.86    5.51   0
   7  11  -6    5.66    4.96   0
   7 -11  -6   -3.18    3.79   0
   7 -11  -6    4.82    4.47   0
  -7 -11   6    1.28    3.87   0
   5 -11  -6   -0.53    3.35   0
   5 -11  -6    0.61    3.76   0
   5  11  -6    2.32    3.81   0
  -5 -11   6   -0.90    4.73   0
   3 -11  -6    8.68    4.42   0
  -3 -11   6    5.47    4.56   0
   3  11  -6    2.53    4.54   0
  -1 -11   6    5.44    4.45   0
   1 -11  -6    5.20    4.33   0
  -1 -11  -6    2.13    4.42   0
   1 -11   6    3.12    3.40   0
   3 -11   6    3.55    3.45   0
  -3 -11  -6    4.67    4.60   0
   5 -11   6    2.30    3.64   0
  -5 -11  -6   -1.58    4.90   0
   2 -12  -6   -0.20    4.72   0
  -2 -12   6    2.49    4.76   0
   0 -12   6    5.69    3.89   0
   0 -12  -6    0.92    3.95   0
   2 -12   6    0.99    3.91   0
  -2 -12  -6    3.04    4.04   0
  15   1  -7   -3.40    3.91   0
 -15  -1   7    0.46    3.42   0
  15  -1  -7    2.71    3.64   0
  13  -1  -7    0.81    3.36   0
  13   1  -7    0.60    3.34   0
 -13   1   7   -2.31    3.74   0
 -13  -1   7    0.92    3.83   0
  11  -1  -7   -0.27    2.95   0
 -11  -1   7    7.04    2.86   0
  11   1  -7    5.67    3.19   0
 -11   1   7    3.51    2.60   0
  -9   1   7    8.27    3.12   0
   9   1  -7    4.62    3.15   0
   9  -1  -7    4.39    2.92   0
  -9  -1   7   10.36    2.83   0
  -7  -1   7   12.23    2.93   0
   7  -1  -7   13.29    3.02   0
   7   1  -7   13.76    3.04   0
  -7   1   7    9.85    2.72   0
  -5  -1   7    0.70    3.25   0
   5   1  -7    3.71    3.34   0
  -5   1   7    2.62    2.96   0
   5  -1  -7    3.60    3.24   0
   3  -1  -7  954.18    8.30   0
  -3  -1   7  893.32    7.90   0
   3   1  -7  916.41    7.98   0
  -3   1   7  913.93    7.63   0
  -1   1   7    2.85    3.97   0
   1   1  -7    4.68    4.77   0
  -1  -1   7    5.69    4.13   0
   1  -1  -7    5.78    5.29   0
   1   1   7   25.10    8.33   0
   1  -1   7   25.69    4.23   0
  -1   1  -7   28.70    4.38   0
  -1  -1  -7   26.74    7.29   0
   3   1   7   79.14    6.60   0
   3  -1   7   80.35    4.44   0
   3   1   7   73.64    6.00   0
   5  -1   7  572.31    6.42   0
   5   1   7  611.91    8.17   0
   7   1   7    9.67    3.84   0
   7  -1   7   11.13    3.50   0
   9  -1   7   50.07    3.91   0
   9   1   7   50.48    4.47   0
  11  -1   7    3.15    3.87   0
  11   1   7    0.15    3.43   0
  13   1   7   -1.64    4.47   0
  13  -1   7    0.15    4.29   0
  14  -2  -7   -1.06    3.51   0
 -14  -2   7    7.69    4.03   0
  14   2  -7   -1.77    3.71   0
  12  -2  -7    2.05    3.76   0
  12   2  -7    1.84    4.06   0
 -12  -2   7    4.50    3.71   0
 -12   2   7   -1.51    2.73   0
 -10   2   7    3.76    2.64   0
  10   2  -7   -0.51    3.38   0
  10  -2  -7    3.86    3.53   0
 -10  -2   7    5.82    2.90   0
  -8  -2   7    4.54    3.00   0
  -8   2   7    7.98    2.66   0
   8  -2  -7    2.71    3.02   0
   8   2  -7    7.40    3.05   0
  -6  -2   7  292.72    4.59   0
   6  -2  -7  279.81    4.48   0
   6   2  -7  270.91    4.57   0
  -6   2   7  291.07    4.21   0
   4   2  -7  215.89    4.57   0
  -4   2   7  211.75    3.99   0
  -4  -2   7  208.68    4.54   0
   4  -2  -7  217.24    4.41   0
  -2   2   7  135.61    4.82   0
   2   2  -7  138.09    4.37   0
  -2  -2   7  137.52    4.56   0
   2  -2  -7  135.51    4.97   0
   0   2  -7  116.97    4.61   0
   0  -2   7  110.82    3.99   0
   0  -2  -7  105.25    6.13   0
  -2   2  -7    2.59    2.87   0
   2  -2   7    2.15    3.39   0
   4  -2   7    9.86    3.48   0
   4   2   7    8.94    5.41   0
   6   2   7    6.27    4.68   0
   6  -2   7    8.90    2.71   0
   8   2   7   49.60    4.99   0
   8  -2   7   49.52    3.48   0
  10   2   7    6.51    4.29   0
  10  -2   7    4.54    3.03   0
  12  -2   7    3.58    4.12   0
  12   2   7    4.12    4.42   0
  14  -2   7   -4.07    4.55   0
  14   2   7    3.73    4.88   0
  15  -3  -7    4.44    3.67   0
 -15  -3   7    2.24    3.58   0
  15   3  -7    0.62    3.94   0
  13  -3  -7    4.08    3.30   0
 -13  -3   7   -1.24    3.26   0
  13   3  -7    1.23    4.48   0
  11  -3  -7    2.18    3.04   0
 -11  -3   7    6.65    3.15   0
  11   3  -7    9.01    3.20   0
   9  -3  -7    7.60    2.87   0
  -9  -3   7   11.36    3.10   0
   9   3  -7   14.58    3.79   0
   7   3  -7    9.60    2.94   0
  -7  -3   7    9.26    3.62   0
   7  -3  -7    2.12    2.97   0
   5   3  -7   81.24    4.15   0
   5  -3  -7   80.86    3.29   0
  -5  -3   7   80.63    3.67   0
   3   3  -7   12.83    3.23   0
  -3  -3   7   12.09    3.30   0
   3  -3  -7   11.29    3.50   0
   1  -3  -7   25.94    3.68   0
  -1  -3   7   24.78    4.00   0
   1   3  -7   26.11    3.29   0
  -1   3  -7    6.17    3.00   0
   1  -3   7    2.54    2.97   0
  -1  -3  -7    6.02    4.79   0
   3   3   7  161.13    8.65   0
   3  -3   7  173.25    4.36   0
  -3  -3  -7  149.04    8.37   0
   5   3   7   87.34    5.87   0
   5  -3   7   81.79    3.37   0
  -5  -3  -7   89.41    5.43   0
   7  -3   7   82.69    3.61   0
   7  -3   7   70.40    3.18   0
   7   3   7   84.19    5.24   0
  -7  -3  -7   80.80    4.59   0
   9   3   7    2.29    4.44   0
   9  -3   7    1.59    3.39   0
  11   3   7   13.16    5.00   0
  11  -3   7   14.31    3.85   0
  13  -3   7   -5.06    4.37   0
  13   3   7    3.98    4.56   0
 -14  -4   7   -0.34    3.55   0
  14  -4  -7    4.85    3.62   0
  14   4  -7    7.45    4.69   0
  12   4  -7   -0.42    3.48   0
 -12  -4   7   -0.33    3.29   0
  12  -4  -7    4.31    3.20   0
 -10  -4   7    8.03    3.03   0
  10   4  -7    8.77    3.18   0
  10  -4  -7    7.11    2.99   0
   8  -4  -7    7.90    2.87   0
   8   4  -7   10.24    3.32   0
  -8  -4   7    4.67    3.92   0
  -6  -4   7   -1.31    2.98   0
   6   4  -7   -0.17    2.86   0
   6  -4  -7    0.41    2.55   0
   4  -4  -7    4.35    2.74   0
   4   4  -7    6.12    2.89   0
  -4  -4   7    8.70    3.62   0
   2   4  -7   18.32    3.09   0
  -2  -4   7   17.23    3.17   0
   2  -4  -7   22.05    3.42   0
   0  -4  -7  825.25    8.80   0
   0  -4   7  820.57    6.93   0
   0   4  -7  827.56    7.35   0
   2  -4   7   56.29    3.25   0
  -2  -4  -7   53.71    4.78   0
  -2   4  -7   54.95    3.36   0
  -4  -4  -7   53.14    5.56   0
   4  -4   7   57.97    3.07   0
   4   4   7   56.18    5.36   0
   6  -4   7    9.63    2.80   0
   6   4   7    9.69    4.54   0
  -6  -4  -7    8.50    4.53   0
   8  -4   7   27.43    3.57   0
   8  -4   7   33.82    3.26   0
  -8  -4  -7   30.66    4.27   0
   8   4   7   30.85    4.63   0
  10  -4   7    1.43    3.88   0
 -10  -4  -7    3.69    4.00   0
  10  -4   7    1.73    2.96   0
  10   4   7   -0.21    4.61   0
  12  -4   7    3.13    3.77   0
  12   4   7    7.43    5.19   0
  12  -4   7    3.78    4.09   0
  13  -5  -7   -2.37    3.43   0
 -13  -5   7    4.75    3.55   0
  13   5  -7    1.42    3.76   0
  11  -5  -7    8.27    3.11   0
 -11  -5   7    3.21    3.25   0
  11   5  -7    6.40    4.15   0
  -9  -5   7   -0.40    3.83   0
   9   5  -7   -0.84    3.06   0
   9  -5  -7    3.85    2.92   0
  -7  -5   7   47.53    3.54   0
   7  -5  -7   42.67    2.98   0
   7   5  -7   48.86    3.34   0
   5  -5  -7   12.75    3.14   0
  -5  -5   7    9.97    3.05   0
   5   5  -7   13.43    2.96   0
   3  -5  -7   -0.26    3.20   0
  -3  -5   7    2.79    2.77   0
   3   5  -7   -0.29    2.72   0
  -1  -5   7    2.91    2.68   0
   1   5  -7    3.95    3.36   0
   1  -5  -7    2.46    2.80   0
  -1  -5  -7  162.71    4.88   0
   1  -5   7  163.24    3.78   0
  -1   5  -7  174.10    3.87   0
   3  -5   7   13.35    2.79   0
  -3  -5  -7   13.05    4.37   0
   5   5   7   12.70    4.57   0
   5  -5   7    7.83    3.04   0
  -5  -5  -7   10.76    4.90   0
   7   5   7    3.41    4.76   0
   7  -5   7    1.39    2.91   0
  -7  -5  -7   -0.05    4.22   0
   9  -5   7    6.35    3.61   0
   9  -5   7    4.85    3.21   0
   9   5   7    4.60    4.45   0
  -9  -5  -7    6.24    4.23   0
  11  -5   7   -2.05    3.38   0
  11  -5   7    2.35    3.09   0
  11   5   7   -2.37    4.91   0
 -11  -5  -7    0.08    3.80   0
  13   5   7    0.04    4.84   0
  13  -5   7    3.83    4.72   0
  13  -5   7    2.06    3.95   0
  12  -6  -7   -0.96    3.39   0
 -12  -6   7   -4.12    3.27   0
  12   6  -7    4.84    3.68   0
 -10  -6   7   -5.07    4.05   0
  10   6  -7   -0.37    3.33   0
  10  -6  -7   -1.47    2.99   0
   8  -6  -7    6.03    3.38   0
   8   6  -7    0.94    2.94   0
  -8  -6   7   -0.46    3.11   0
   6   6  -7    2.40    3.03   0
  -6  -6   7   -0.60    3.23   0
   6  -6  -7    5.34    3.24   0
   4   6  -7  125.88    3.78   0
   4  -6  -7  131.84    3.41   0
  -4  -6   7  118.66    4.45   0
  -2  -6   7   53.20    3.03   0
   2  -6  -7   60.28    3.31   0
   2   6  -7   51.48    3.63   0
   0   6  -7   54.88    3.24   0
   0  -6   7   51.14    3.06   0
   0  -6  -7   56.79    3.85   0
   2  -6   7    7.42    2.79   0
  -2  -6  -7    4.26    3.62   0
  -4  -6  -7    7.90    4.19   0
   4   6   7    8.17    3.48   0
   4  -6   7    7.60    2.89   0
   6  -6   7    6.34    2.91   0
  -6  -6  -7    4.06    4.43   0
   6   6   7    5.50    4.35   0
  -8  -6  -7    1.41    4.13   0
   8   6   7    4.54    4.34   0
   8  -6   7    2.50    3.74   0
   8  -6   7   -1.33    2.75   0
 -10  -6  -7    4.38    4.48   0
  10  -6   7   -0.72    3.14   0
  10   6   7    2.98    4.79   0
  10  -6   7    2.63    4.21   0
 -12  -6  -7   -0.30    4.25   0
  12   6   7   -0.28    5.47   0
  12  -6   7    3.34    3.63   0
  12  -6   7    1.34    3.91   0
 -11  -7   7    0.07    3.95   0
  11   7  -7    0.37    4.18   0
  11  -7  -7   -1.28    3.32   0
   9  -7  -7   13.44    3.09   0
  -9  -7   7    5.23    3.26   0
   9   7  -7   10.65    4.02   0
   7   7  -7    3.90    3.78   0
  -7  -7   7    5.46    4.00   0
   7  -7  -7    0.63    3.50   0
  -5  -7   7   49.13    3.44   0
   5   7  -7   48.56    3.27   0
   5  -7  -7   46.43    3.06   0
   3  -7  -7   20.76    3.25   0
   3   7  -7   15.47    3.07   0
   3  -7  -7   21.56    3.02   0
  -3  -7   7   19.93    3.72   0
   1   7  -7   33.91    3.76   0
   1  -7  -7   31.58    3.58   0
  -1  -7   7   27.66    3.06   0
  -1  -7  -7    2.10    3.71   0
  -1   7  -7    3.00    2.77   0
   1  -7   7    1.60    2.72   0
  -3  -7  -7    7.74    3.49   0
   3  -7   7    7.42    2.88   0
   5   7   7    0.65    4.41   0
  -5  -7  -7    1.27    4.43   0
   5  -7   7   -2.51    3.02   0
   7   7   7   14.44    4.75   0
  -7  -7  -7   13.88    4.71   0
   7  -7   7   13.66    3.82   0
   9  -7   7   13.41    3.34   0
   9  -7   7   17.90    3.47   0
  -9  -7  -7   16.70    4.89   0
   9   7   7   18.38    5.85   0
  11   7   7    0.60    5.38   0
  11  -7   7    1.75    4.23   0
  11  -7   7   -3.21    3.80   0
 -11  -7  -7    2.42    4.92   0
 -10  -8   7   -0.60    3.39   0
  10  -8  -7    3.96    3.99   0
  10   8  -7    3.36    4.32   0
  -8  -8   7    6.03    3.31   0
   8   8  -7    0.66    4.10   0
   8  -8  -7    0.51    2.95   0
   6   8  -7   13.07    3.27   0
  -6  -8   7    9.72    3.38   0
   6  -8  -7    9.89    2.85   0
   6  -8  -7    7.22    3.22   0
   4  -8  -7    9.68    2.92   0
   4   8  -7    7.69    3.07   0
   4  -8  -7    8.28    2.81   0
  -4  -8   7   10.93    3.30   0
   2  -8  -7   29.11    3.76   0
   2   8  -7   30.88    3.29   0
  -2  -8   7   30.43    3.89   0
   0  -8  -7    1.37    3.75   0
   0   8  -7    0.11    2.91   0
   0  -8   7   -1.35    2.69   0
  -2  -8  -7    4.74    3.74   0
   2  -8   7    3.55    3.04   0
   4  -8   7    3.05    3.04   0
  -4  -8  -7    0.45    3.96   0
   6   8   7   15.47    4.94   0
  -6  -8  -7   13.83    4.74   0
   6  -8   7   11.68    3.28   0
  -8  -8  -7   -1.52    4.62   0
   8  -8   7    7.02    3.29   0
   8   8   7    2.79    4.94   0
  10  -8   7    9.66    3.87   0
  10   8   7    0.78    6.11   0
  10  -8   7    0.49    3.77   0
 -10  -8  -7    0.83    5.07   0
   9   9  -7   13.38    4.67   0
  -9  -9   7   11.32    3.77   0
   9  -9  -7   13.85    3.92   0
   9  -9  -7    6.65    3.48   0
   7  -9  -7    1.73    3.06   0
   7   9  -7    7.10    3.35   0
  -7  -9   7    4.67    4.17   0
   7  -9  -7    3.44    4.26   0
   5  -9  -7    0.40    3.22   0
   5   9  -7    1.34    3.88   0
  -5  -9   7    1.59    3.29   0
   5  -9  -7    2.59    3.53   0
  -3  -9   7   10.54    4.02   0
   3   9  -7    7.52    3.99   0
   3  -9  -7   10.31    3.29   0
   1  -9  -7    3.93    3.24   0
  -1  -9   7    5.56    3.09   0
   1   9  -7   10.48    3.14   0
  -1  -9  -7   -2.24    3.63   0
   1  -9   7   -0.49    2.92   0
  -3  -9  -7    9.56    3.93   0
   3  -9   7   12.31    3.07   0
   5  -9   7   -3.31    3.18   0
  -5  -9  -7    1.16    4.02   0
  -7  -9  -7    5.24    4.18   0
   7  -9   7    1.78    3.40   0
   9   9   7    4.11    5.70   0
  -9  -9  -7    4.61    5.63   0
   9  -9   7    2.92    3.38   0
   9  -9   7    2.50    3.80   0
   8 -10  -7   -0.19    4.15   0
   8 -10  -7    0.35    3.77   0
   8  10  -7    1.13    3.77   0
  -8 -10   7    3.10    3.71   0
   6  10  -7    1.40    3.79   0
   6 -10  -7    7.56    4.45   0
  -6 -10   7    4.09    4.23   0
   6 -10  -7    2.50    3.27   0
   4  10  -7   26.57    4.32   0
   4 -10  -7   31.22    3.77   0
   4 -10  -7   33.95    3.96   0
  -4 -10   7   27.51    3.82   0
  -2 -10   7    4.44    3.36   0
   2 -10  -7   -0.74    3.31   0
   2  10  -7    5.11    3.38   0
   0 -10   7    0.53    3.26   0
   0 -10  -7    0.82    4.00   0
  -2 -10  -7    3.09    4.07   0
   2 -10   7    2.66    3.09   0
  -4 -10  -7    3.33    4.85   0
   4 -10   7    7.81    3.39   0
  -6 -10  -7    3.41    5.19   0
   6 -10   7    1.98    3.64   0
   8 -10   7   -6.92    4.83   0
  -8 -10  -7    3.87    5.50   0
   7 -11  -7   -0.80    3.96   0
  -7 -11   7    5.38    4.73   0
   7  11  -7   -1.47    4.84   0
   7 -11  -7    2.46    3.56   0
   5  11  -7   -0.31    3.75   0
  -5 -11   7    2.31    4.61   0
   5 -11  -7   -0.39    4.62   0
   5 -11  -7    3.22    3.33   0
   3 -11  -7   15.11    3.91   0
   3 -11  -7   11.30    4.06   0
   3  11  -7   11.72    3.80   0
  -3 -11   7   11.91    3.80   0
  -1 -11   7    4.71    3.39   0
   1 -11  -7   -0.44    3.45   0
  -1 -11  -7    3.10    4.35   0
   1 -11   7    0.38    3.46   0
  -3 -11  -7    2.57    4.61   0
   3 -11   7   -2.26    3.56   0
  -5 -11  -7    1.04    5.46   0
   5 -11   7    1.16    3.79   0
  -2 -12   7    0.00    3.92   0
   2 -12  -7    3.61    4.85   0
   0 -12   7   -0.37    3.64   0
   0 -12  -7   -2.95    4.78   0
  -2 -12  -7    1.22    4.93   0
   2 -12   7   -0.84    3.83   0
  14   0  -8    0.80    3.44   0
 -14   0   8   -0.32    3.16   0
  12   0  -8    2.08    3.18   0
 -12   0   8    2.69    2.67   0
  10   0  -8  201.18    4.38   0
 -10   0   8  214.76    3.96   0
  -8   0   8    0.01    2.73   0
   8   0  -8    3.17    3.03   0
  -6   0   8   42.28    3.16   0
   6   0  -8   42.65    3.41   0
  -4   0   8   74.40    4.51   0
   4   0  -8   76.27    3.99   0
   2   0  -8  141.11    5.35   0
  -2   0   8  137.42    5.47   0
   0   0   8   59.46    5.35   0
   0   0  -8   59.51    5.09   0
   2   0   8   53.12    5.08   0
   4   0   8  407.64    6.88   0
   4   0   8  486.83    7.52   0
   6   0   8   11.07    3.27   0
   8   0   8   70.62    4.34   0
  10   0   8   39.95    3.49   0
  12   0   8    3.64    3.36   0
  14   0   8    5.28    4.87   0
  15  -1  -8   -0.24    3.83   0
 -15  -1   8    2.18    3.54   0
  15   1  -8   -0.67    4.87   0
 -13  -1   8    0.66    3.13   0
  13   1  -8    1.99    3.33   0
 -13   1   8   -3.22    3.04   0
  13  -1  -8    0.38    3.36   0
  11  -1  -8    8.76    3.17   0
  11   1  -8   16.30    3.11   0
 -11   1   8   13.34    2.89   0
 -11  -1   8    9.46    3.03   0
   9   1  -8    0.87    3.71   0
  -9   1   8    1.68    2.59   0
   9  -1  -8    3.46    2.91   0
  -9  -1   8    2.36    2.86   0
   7  -1  -8   17.73    3.66   0
  -7   1   8   10.38    2.66   0
   7   1  -8   14.29    3.71   0
  -7  -1   8   12.90    2.95   0
   5  -1  -8   95.59    3.75   0
   5   1  -8   84.85    3.85   0
  -5  -1   8   82.92    3.78   0
  -5   1   8   89.03    3.52   0
  -3   1   8  438.38    5.65   0
  -3  -1   8  461.96    6.14   0
   3  -1  -8  466.66    6.33   0
   3   1  -8  463.58    6.12   0
  -1   1   8   15.96    4.85   0
   1  -1  -8   22.33    5.12   0
  -1  -1   8   18.30    3.77   0
   1   1  -8   20.94    4.26   0
  -1  -1  -8 1008.54   16.60   0
   1  -1   8 1094.75   10.12   0
  -1   1  -8 1005.13    9.56   0
   1   1   8  973.91   16.30   0
   3  -1   8  352.01    6.29   0
   3   1   8  317.70    8.98   0
   3   1   8  337.35    9.49   0
   5   1   8  167.69    5.69   0
   5  -1   8  198.80    4.97   0
   5  -1   8  154.16    3.94   0
   7  -1   8   23.39    3.53   0
   7   1   8   21.36    3.88   0
   9  -1   8   29.45    3.93   0
   9   1   8   26.61    4.24   0
  11   1   8    4.07    4.08   0
  11  -1   8   -0.52    3.13   0
  13  -1   8    3.42    4.38   0
  13   1   8    3.19    4.62   0
 -14  -2   8    1.94    3.34   0
  14  -2  -8    4.35    3.47   0
  14   2  -8    1.84    3.60   0
  12  -2  -8    3.91    3.13   0
  12   2  -8    5.75    3.21   0
 -12   2   8    1.73    2.71   0
 -12  -2   8    0.54    2.96   0
 -10  -2   8    9.54    3.07   0
  10  -2  -8   10.35    3.19   0
 -10   2   8   11.82    3.28   0
  10   2  -8   11.62    3.12   0
  -8   2   8   80.60    3.19   0
   8  -2  -8   72.43    3.51   0
  -8  -2   8   81.05    3.45   0
   8   2  -8   76.96    3.61   0
   6  -2  -8  155.42    3.93   0
  -6  -2   8  160.66    4.03   0
   6   2  -8  157.21    4.04   0
  -6   2   8  165.65    4.11   0
   4   2  -8    4.94    3.13   0
   4  -2  -8    5.70    2.90   0
  -4  -2   8    5.59    3.35   0
  -4   2   8    3.73    2.70   0
  -2  -2   8  708.53    7.08   0
   2  -2  -8  765.66    7.93   0
  -2   2   8  701.70    7.28   0
   2   2  -8  740.60    7.24   0
   0   2  -8   26.84    3.06   0
   0   2   8   23.55    4.47   0
   0  -2   8   24.03    3.11   0
   0  -2  -8   26.19    5.26   0
  -2   2  -8   56.67    3.34   0
   2  -2   8   58.19    3.81   0
   4  -2   8   49.54    3.85   0
   4   2   8   44.59    6.71   0
   6   2   8   89.19    5.72   0
   6  -2   8   84.86    3.81   0
   6  -2   8  109.02    4.26   0
   8   2   8    9.83    4.48   0
   8  -2   8   12.27    3.38   0
  10   2   8   41.09    5.04   0
  10  -2   8   40.13    3.99   0
  12  -2   8    6.56    3.37   0
  12   2   8    6.81    4.33   0
  14  -2   8    1.86    4.74   0
  14   2   8    1.38    5.01   0
  15  -3  -8    2.42    3.75   0
 -15  -3   8    4.24    3.53   0
  15   3  -8    6.89    4.88   0
  13   3  -8   -0.76    3.54   0
  13  -3  -8   10.45    3.90   0
 -13  -3   8    4.53    3.27   0
  11  -3  -8    3.71    3.07   0
 -11  -3   8    1.26    3.13   0
  11   3  -8    1.07    3.32   0
  -9  -3   8    1.06    2.99   0
   9  -3  -8    1.94    2.90   0
   9   3  -8    1.91    3.05   0
  -9   3   8    1.22    2.53   0
   7  -3  -8    2.46    2.81   0
  -7   3   8    1.79    2.52   0
  -7  -3   8    3.27    2.93   0
   7   3  -8    1.06    3.50   0
  -5  -3   8  318.77    4.94   0
   5   3  -8  310.58    4.89   0
  -5   3   8  330.76    4.34   0
   5  -3  -8  321.49    4.63   0
   3   3  -8    8.07    3.71   0
  -3  -3   8    8.57    3.17   0
   3  -3  -8    7.93    2.85   0
  -1  -3   8  167.08    4.15   0
   1   3  -8  173.84    4.28   0
   1  -3  -8  166.84    4.96   0
  -1   3  -8    8.13    2.97   0
  -1  -3  -8    5.48    4.32   0
   1  -3   8    6.55    2.89   0
  -1  -3  -8    6.90    4.63   0
   3  -3   8    5.20    2.86   0
   5   3   8    8.52    5.29   0
   5  -3   8    7.63    2.88   0
  -5  -3  -8    8.06    4.79   0
   7  -3   8   16.30    3.20   0
   7  -3   8   13.88    2.89   0
   7   3   8   16.31    4.44   0
   9  -3   8    0.20    3.22   0
   9   3   8    3.78    4.39   0
   9  -3   8   -1.45    2.87   0
  11   3   8    1.17    4.26   0
  11  -3   8    0.98    3.88   0
  13  -3   8    0.42    3.55   0
  13   3   8    0.97    4.70   0
  14  -4  -8   -4.39    3.30   0
 -14  -4   8    0.65    3.43   0
  14   4  -8   -4.01    3.85   0
 -12  -4   8   -0.20    3.23   0
  12  -4  -8   -3.41    3.94   0
  12   4  -8    1.94    4.32   0
  10  -4  -8   -1.68    3.04   0
 -10  -4   8    3.99    3.08   0
  10   4  -8    0.82    3.88   0
  -8  -4   8    5.95    3.31   0
   8   4  -8    5.34    3.91   0
   8  -4  -8   10.94    2.86   0
   6   4  -8   -1.29    2.79   0
  -6  -4   8   -1.99    2.80   0
   6  -4  -8    2.81    2.61   0
   4  -4  -8  252.40    4.15   0
   4   4  -8  245.33    4.38   0
  -4  -4   8  240.28    4.42   0
   2   4  -8    4.04    2.86   0
   2  -4  -8    3.39    2.59   0
  -2  -4   8    1.97    2.96   0
   0  -4  -8  132.60    4.82   0
   0  -4   8  123.46    3.75   0
   0  -4  -8  125.09    4.77   0
   0   4  -8  126.32    4.36   0
  -2  -4  -8   52.19    5.44   0
   2  -4   8   55.19    3.12   0
  -2   4  -8   54.67    3.30   0
  -4  -4  -8   13.22    5.92   0
   4  -4   8   12.27    2.74   0
   4   4   8   12.60    5.77   0
  -6  -4  -8    1.06    4.26   0
   6  -4   8    3.14    2.86   0
   6   4   8    0.11    4.44   0
   8   4   8    3.45    4.23   0
   8  -4   8    4.48    3.06   0
  -8  -4  -8    3.71    3.85   0
   8  -4   8    4.91    3.47   0
  10  -4   8   -0.79    2.90   0
  10   4   8    1.19    4.74   0
  10  -4   8    1.25    3.19   0
  12  -4   8   -0.45    4.53   0
  12  -4   8    0.54    3.46   0
  12   4   8   -0.34    4.53   0
  13  -5  -8    1.02    3.39   0
 -13  -5   8    3.52    3.47   0
  13   5  -8    0.22    3.84   0
 -11  -5   8    0.54    3.32   0
  11   5  -8    3.77    3.52   0
  11  -5  -8    0.00    3.09   0
   9   5  -8   -0.38    3.96   0
  -9  -5   8    3.37    3.20   0
   9  -5  -8    0.22    2.88   0
   7   5  -8   -1.71    3.13   0
  -7  -5   8    0.97    3.86   0
   7  -5  -8    0.76    2.72   0
   5  -5  -8    1.57    2.62   0
  -5  -5   8    2.27    3.01   0
   5   5  -8   -0.57    2.92   0
   3   5  -8   22.66    2.88   0
   3  -5  -8   20.34    2.81   0
  -3  -5   8   23.56    3.55   0
  -1  -5   8  228.03    4.20   0
   1   5  -8  248.82    4.28   0
   1  -5  -8  252.50    4.73   0
   1  -5  -8  252.09    4.70   0
  -1  -5  -8   26.67    3.50   0
   1  -5   8   26.30    2.86   0
  -1   5  -8   24.22    3.47   0
   3  -5   8    0.94    2.67   0
  -3  -5  -8    2.38    4.82   0
  -5  -5  -8    3.43    4.69   0
   5   5   8    1.69    4.52   0
   5  -5   8   -1.02    2.75   0
  -7  -5  -8   -0.15    4.54   0
   7  -5   8    1.84    3.04   0
   7   5   8    2.31    4.75   0
  -9  -5  -8    7.42    4.18   0
   9  -5   8    8.53    2.95   0
   9   5   8    8.64    5.09   0
   9  -5   8    9.92    3.25   0
  11   5   8    3.05    5.03   0
  11  -5   8    4.03    4.35   0
  11  -5   8    2.12    3.37   0
  12  -6  -8    3.16    3.35   0
 -12  -6   8    1.75    3.47   0
  12   6  -8    1.59    3.68   0
  10  -6  -8    4.43    3.06   0
  10   6  -8    1.22    3.34   0
 -10  -6   8    2.77    3.97   0
   8   6  -8    1.68    3.18   0
  -8  -6   8    0.73    3.12   0
   8  -6  -8    3.57    2.87   0
  -6  -6   8   19.35    3.32   0
   6   6  -8   19.26    3.87   0
   6  -6  -8   20.22    2.80   0
   4   6  -8  233.31    4.44   0
  -4  -6   8  222.48    4.37   0
   4  -6  -8  247.63    4.63   0
  -2  -6   8    2.01    2.77   0
   2   6  -8    4.02    2.70   0
   2  -6  -8    2.29    3.10   0
   2  -6  -8    0.36    3.54   0
   0   6  -8   76.07    3.56   0
   0  -6   8   73.80    3.27   0
   0  -6  -8   79.53    4.07   0
  -2   6  -8   28.79    3.12   0
  -2  -6  -8   24.84    4.42   0
   2  -6   8   25.76    3.09   0
  -4  -6  -8    0.27    4.24   0
   4  -6   8   -0.42    2.79   0
  -6  -6  -8   11.33    4.55   0
   6   6   8   10.86    5.05   0
   6  -6   8   14.72    3.02   0
   8  -6   8    7.18    3.84   0
   8   6   8    6.80    5.16   0
  -8  -6  -8    6.56    4.84   0
  10  -6   8    0.59    3.14   0
 -10  -6  -8    1.59    4.42   0
  10  -6   8    0.97    3.52   0
  10   6   8   -0.99    4.83   0
  12   6   8    3.09    6.28   0
  12  -6   8    1.48    4.95   0
  12  -6   8    0.27    4.61   0
  11   7  -8    3.12    4.48   0
  11  -7  -8    6.18    3.33   0
 -11  -7   8    3.26    3.47   0
   9   7  -8    8.08    4.11   0
  -9  -7   8   15.26    3.93   0
   9  -7  -8    5.29    3.03   0
  -7  -7   8    8.27    3.04   0
   7   7  -8    9.11    3.10   0
   7  -7  -8    9.80    3.01   0
   5   7  -8   15.40    3.24   0
   5  -7  -8   19.67    3.58   0
  -5  -7   8   16.46    3.95   0
  -3  -7   8   25.07    3.35   0
   3   7  -8   28.09    3.32   0
   3  -7  -8   29.77    3.03   0
   3  -7  -8   28.29    2.82   0
   1   7  -8   41.60    3.18   0
  -1  -7   8   31.47    3.63   0
   1  -7  -8   41.51    3.58   0
  -1   7  -8   56.46    3.38   0
  -1  -7  -8   49.59    3.88   0
   1  -7   8   51.58    3.11   0
  -3  -7  -8    3.19    3.54   0
   3  -7   8   -1.02    3.48   0
   5  -7   8    2.01    3.05   0
  -5  -7  -8    1.57    4.43   0
  -7  -7  -8   14.65    4.63   0
   7  -7   8   16.49    3.18   0
   7   7   8   15.16    5.46   0
   9  -7   8    3.88    3.45   0
   9  -7   8    6.88    3.70   0
  -9  -7  -8    2.46    4.55   0
   9   7   8    3.03    4.99   0
  11   7   8    1.01    6.17   0
  11  -7   8   -0.16    3.50   0
 -11  -7  -8    2.16    5.01   0
  11  -7   8    3.24    3.89   0
 -10  -8   8    0.60    4.35   0
  10   8  -8    3.80    3.61   0
  10  -8  -8    2.81    3.35   0
  -8  -8   8   13.20    3.58   0
   8   8  -8    9.91    3.63   0
   8  -8  -8    6.36    3.76   0
   6  -8  -8    4.66    3.25   0
  -6  -8   8    2.06    3.43   0
   6  -8  -8    3.61    2.93   0
   6   8  -8   -1.04    3.33   0
   4  -8  -8   -0.87    2.98   0
  -4  -8   8    5.34    3.91   0
   4   8  -8   -0.62    3.12   0
   4  -8  -8   -0.08    2.65   0
  -2  -8   8   25.57    3.13   0
   2  -8  -8   22.93    3.28   0
   2   8  -8   25.85    3.30   0
   0  -8  -8   21.24    3.89   0
   0  -8   8   26.23    2.99   0
   0   8  -8   27.82    3.25   0
  -2  -8  -8    7.84    4.34   0
   2  -8   8    6.35    3.67   0
   4  -8   8    0.69    3.66   0
  -4  -8  -8    1.61    3.83   0
   6  -8   8    4.11    3.27   0
  -6  -8  -8    8.50    4.84   0
  -8  -8  -8    1.86    4.76   0
   8  -8   8    1.44    3.38   0
   8   8   8    0.82    5.60   0
  10  -8   8   -2.82    3.37   0
  10   8   8    1.64    6.35   0
  10  -8   8    7.05    4.62   0
 -10  -8  -8    5.02    5.79   0
  -9  -9   8    6.88    3.67   0
   9  -9  -8    1.39    3.21   0
   9  -9  -8    5.98    3.77   0
   9   9  -8    6.89    3.74   0
   7   9  -8    3.22    3.44   0
   7  -9  -8    5.66    3.13   0
  -7  -9   8    5.73    3.47   0
   7  -9  -8   -0.21    3.47   0
   5   9  -8   -0.11    3.17   0
  -5  -9   8    4.95    4.09   0
   5  -9  -8   -1.03    2.85   0
   5  -9  -8   -0.82    3.26   0
  -3  -9   8   10.03    3.38   0
   3   9  -8   12.76    3.47   0
   3  -9  -8   16.39    3.29   0
   3  -9  -8   13.89    3.52   0
   1  -9  -8    6.37    3.78   0
  -1  -9   8    0.13    3.09   0
   1   9  -8    7.45    3.21   0
   1  -9   8   -3.16    3.62   0
  -1  -9  -8   -0.19    3.92   0
  -3  -9  -8    4.37    4.06   0
   3  -9   8    7.69    3.22   0
  -5  -9  -8    2.52    4.94   0
   5  -9   8    2.23    4.00   0
  -7  -9  -8    3.11    5.04   0
   7  -9   8    6.15    3.49   0
  -9  -9  -8    2.39    5.92   0
   9  -9   8   -1.21    4.63   0
   9  -9   8   -1.67    3.41   0
   8  10  -8    4.16    4.77   0
  -8 -10   8    6.53    3.70   0
   8 -10  -8   -1.08    3.43   0
   8 -10  -8    0.93    3.80   0
   6 -10  -8    0.92    3.71   0
   6  10  -8   -2.25    3.70   0
  -6 -10   8    0.96    4.53   0
   6 -10  -8    2.13    3.17   0
   4  10  -8    6.04    3.48   0
  -4 -10   8   -0.03    4.27   0
   4 -10  -8    0.72    3.90   0
   4 -10  -8    2.17    3.41   0
  -2 -10   8    0.11    3.33   0
   2 -10  -8    1.17    3.96   0
   2  10  -8   -0.67    3.37   0
   0 -10  -8    0.93    4.13   0
   0 -10   8    1.05    3.27   0
  -2 -10  -8    2.78    4.21   0
   2 -10   8   -2.32    3.27   0
  -4 -10  -8    1.47    4.33   0
   4 -10   8   -2.59    3.47   0
  -6 -10  -8    0.02    4.50   0
   6 -10   8   -1.97    3.62   0
   7 -11  -8    3.75    3.89   0
  -7 -11   8   -1.18    4.91   0
   5  11  -8    0.58    4.67   0
  -5 -11   8    8.16    3.79   0
   5 -11  -8   -1.27    3.73   0
   5 -11  -8    1.33    4.11   0
   3  11  -8   -0.25    3.51   0
  -3 -11   8    3.98    4.42   0
   3 -11  -8    6.92    4.55   0
   3 -11  -8    5.89    4.02   0
  -1 -11   8    8.44    3.45   0
   1 -11  -8    3.95    4.41   0
  -1 -11  -8    5.08    4.44   0
   1 -11   8   -0.57    4.33   0
   3 -11   8    0.44    3.51   0
  -3 -11  -8    0.17    4.60   0
  -5 -11  -8   -1.72    4.53   0
   5 -11   8    1.59    3.77   0
  -2 -12   8   -5.16    4.80   0
   2 -12  -8   -0.77    4.27   0
   2 -12  -8    1.55    3.89   0
   0 -12  -8    5.04    4.98   0
   0 -12   8    3.80    3.86   0
  -2 -12  -8    0.71    4.91   0
  15  -1  -9   -1.43    3.69   0
  15   1  -9   -3.23    3.86   0
 -15   1   9    1.79    3.29   0
 -15  -1   9   -0.23    3.39   0
  13  -1  -9   -4.09    3.33   0
 -13   1   9   -0.97    3.04   0
  13   1  -9    4.65    3.39   0
 -13  -1   9   -0.67    3.16   0
 -11   1   9   -0.16    3.19   0
  11  -1  -9    1.16    3.03   0
  11   1  -9    4.11    3.25   0
 -11  -1   9    0.72    2.93   0
   9  -1  -9   14.61    3.10   0
   9   1  -9   15.33    3.01   0
  -9   1   9   18.31    2.78   0
  -9  -1   9   14.51    2.94   0
  -7  -1   9   43.10    3.02   0
   7  -1  -9   33.03    3.78   0
   7   1  -9   35.09    3.15   0
  -7   1   9   40.27    2.86   0
  -5  -1   9    7.97    3.25   0
   5  -1  -9    6.26    3.24   0
  -5   1   9    6.66    2.99   0
   5   1  -9   10.43    3.20   0
  -3   1   9  126.04    3.80   0
   3  -1  -9  130.90    4.09   0
  -3  -1   9  136.53    4.94   0
   3   1  -9  129.60    4.33   0
   1   1  -9    8.48    3.90   0
  -1   1   9    7.95    4.51   0
   1  -1  -9    8.64    4.59   0
  -1  -1   9    7.76    4.21   0
   1  -1   9   32.22    4.16   0
  -1   1  -9   36.24    4.25   0
   1   1   9   32.32    6.88   0
  -1  -1  -9   31.47    5.67   0
   3   1   9    8.45    4.76   0
   3  -1   9   10.46    3.59   0
   3   1   9    7.94    4.99   0
   5  -1   9   18.87    2.96   0
   5   1   9   18.46    4.40   0
   7   1   9   33.85    4.18   0
   7  -1   9   32.95    3.63   0
   9   1   9    2.01    4.46   0
   9  -1   9    2.15    3.65   0
  11  -1   9    6.78    3.98   0
  11   1   9    4.26    4.33   0
  13   1   9   -0.18    4.53   0
  13  -1   9    0.60    3.70   0
 -14  -2   9    2.19    3.32   0
  14  -2  -9    0.66    4.36   0
  14   2  -9    1.75    3.40   0
  12  -2  -9    2.91    3.08   0
 -12   2   9   -1.12    2.73   0
 -12  -2   9    5.85    2.97   0
  12   2  -9    1.47    3.27   0
 -10  -2   9    0.13    2.82   0
  10  -2  -9   -0.08    3.75   0
 -10   2   9    2.14    2.74   0
  10   2  -9   -1.21    3.07   0
   8  -2  -9    4.08    3.80   0
  -8  -2   9    1.95    2.84   0
   8   2  -9   -1.13    3.05   0
  -8   2   9    1.60    2.66   0
  -6  -2   9  657.58    5.92   0
   6   2  -9  638.16    6.01   0
  -6   2   9  678.73    5.59   0
   6  -2  -9  645.41    5.82   0
   4  -2  -9   33.43    3.31   0
  -4  -2   9   28.96    3.47   0
  -4   2   9   28.83    3.06   0
   4   2  -9   26.41    3.38   0
   2  -2  -9    5.02    3.23   0
   2   2  -9    7.77    3.11   0
  -2  -2   9    6.86    3.39   0
  -2   2   9    6.25    3.54   0
   0  -2   9   29.57    3.07   0
   0  -2  -9   28.01    5.06   0
   0   2   9   27.08    4.30   0
   0   2  -9   27.27    3.01   0
   2  -2   9    7.20    2.83   0
  -2   2  -9    8.07    3.68   0
   4  -2   9   50.16    3.20   0
   4   2   9   44.48    8.16   0
   4   2   9   43.28    8.27   0
   6   2   9  155.40    6.87   0
   6  -2   9  162.07    4.05   0
   8  -2   9   84.97    4.25   0
   8   2   9   72.25    5.23   0
   8  -2   9   70.23    3.88   0
  10   2   9    7.56    4.21   0
  10  -2   9   12.00    3.67   0
  12  -2   9    4.46    4.20   0
  12   2   9    2.53    4.44   0
  15  -3  -9    1.02    3.83   0
 -15  -3   9   -0.04    3.60   0
  13  -3  -9    0.55    3.23   0
 -13  -3   9   -0.77    3.14   0
  13   3  -9    2.15    4.18   0
 -11  -3   9    0.07    3.17   0
  11  -3  -9    3.29    3.64   0
  11   3  -9    2.32    4.05   0
   9  -3  -9    5.60    2.97   0
  -9  -3   9    5.83    2.77   0
  -9   3   9    2.68    2.58   0
   9   3  -9    4.44    3.20   0
   7  -3  -9    8.79    2.89   0
  -7  -3   9    6.10    3.06   0
   7   3  -9    7.90    3.01   0
  -7   3   9   11.13    3.11   0
   5  -3  -9  927.05    6.82   0
  -5   3   9  972.41    6.68   0
  -5  -3   9  945.08    7.00   0
   5   3  -9  939.07    7.17   0
   3  -3  -9  125.04    3.81   0
   3   3  -9  129.31    3.94   0
  -3   3   9  129.98    3.58   0
  -3  -3   9  125.25    3.97   0
   1  -3  -9  241.98    5.52   0
  -1  -3   9  241.31    4.63   0
   1   3  -9  253.10    5.25   0
  -1  -3  -9  246.43    8.22   0
  -1  -3  -9  273.50    8.69   0
   1  -3   9  260.51    4.54   0
  -1   3  -9  270.53    4.77   0
   3  -3   9  202.67    4.08   0
   5  -3   9   36.53    2.92   0
   5   3   9   35.07    6.88   0
   7  -3   9   93.96    3.47   0
   7  -3   9   76.55    3.49   0
   7   3   9   83.97    5.53   0
   9   3   9   36.51    4.98   0
   9  -3   9   29.43    3.53   0
   9  -3   9   36.16    3.95   0
  11  -3   9    5.94    4.14   0
  11   3   9    1.36    4.80   0
  11  -3   9    2.98    3.10   0
  13  -3   9    0.37    4.36   0
  13  -3   9   -0.72    3.81   0
  13   3   9   -0.47    4.73   0
  14   4  -9    2.15    3.77   0
  14  -4  -9    1.21    3.50   0
 -14  -4   9    3.68    3.51   0
  12  -4  -9   -2.25    3.20   0
 -12  -4   9    0.67    3.20   0
  12   4  -9    0.96    3.33   0
  10  -4  -9    3.74    2.99   0
  10   4  -9   -2.04    3.34   0
 -10  -4   9    4.48    3.03   0
  -8  -4   9   11.60    3.28   0
   8  -4  -9    7.22    2.85   0
   8   4  -9    8.33    3.05   0
   6   4  -9   37.64    3.12   0
   6  -4  -9   36.55    3.06   0
  -6  -4   9   34.73    3.84   0
   4  -4  -9   16.66    2.97   0
   4   4  -9   19.22    2.93   0
  -4  -4   9   23.19    3.06   0
   2   4  -9   30.10    3.66   0
  -2  -4   9   27.30    3.10   0
   2  -4  -9   30.59    3.55   0
   0  -4  -9   61.24    4.10   0
   0  -4   9   55.90    3.27   0
   0   4  -9   61.49    3.31   0
   0  -4  -9   58.45    3.85   0
   2  -4   9  282.23    4.53   0
  -2  -4  -9  260.85    7.94   0
  -2  -4  -9  261.06    9.33   0
  -2   4  -9  287.96    4.54   0
   4  -4   9   29.43    3.44   0
  -4  -4  -9   25.29    7.72   0
   6   4   9   22.52    6.04   0
   6  -4   9   23.32    3.95   0
  -6  -4  -9   21.54    4.93   0
   8  -4   9    0.56    3.00   0
   8  -4   9   -1.90    2.79   0
   8   4   9    2.08    4.80   0
  10   4   9    0.76    4.73   0
  10  -4   9    4.14    3.28   0
  10  -4   9    0.80    3.74   0
  12   4   9    7.78    5.34   0
  12  -4   9    3.40    4.49   0
  12  -4   9    2.53    4.30   0
 -13  -5   9    2.84    3.38   0
  13  -5  -9   -1.75    3.41   0
  13   5  -9    2.22    3.83   0
  11  -5  -9   -2.54    3.08   0
 -11  -5   9    0.66    3.18   0
  11   5  -9    0.08    3.42   0
   9   5  -9    3.57    3.25   0
   9  -5  -9    6.53    3.58   0
  -9  -5   9   -0.03    3.13   0
  -7  -5   9   10.33    3.28   0
   7  -5  -9   12.52    2.75   0
   7   5  -9    9.59    3.16   0
   5   5  -9   49.19    3.43   0
  -5  -5   9   53.80    3.57   0
   5  -5  -9   52.91    2.96   0
  -3  -5   9   71.12    3.30   0
   3   5  -9   71.92    3.24   0
   3  -5  -9   70.70    3.21   0
   1   5  -9  244.30    4.27   0
   1  -5  -9  235.19    4.34   0
   1  -5  -9  258.82    5.19   0
  -1  -5   9  246.28    4.21   0
   1  -5   9   79.49    3.20   0
  -1   5  -9   90.22    3.37   0
  -1  -5  -9   85.63    5.00   0
   3  -5   9   84.92    3.25   0
  -3  -5  -9   82.30    5.91   0
  -5  -5  -9   46.64    6.15   0
   5  -5   9   40.41    3.32   0
   5   5   9   43.87    5.79   0
   7  -5   9    3.82    3.05   0
   7   5   9    1.78    5.15   0
  -7  -5  -9    1.96    4.80   0
  -9  -5  -9   10.16    4.89   0
   9  -5   9   14.87    3.42   0
   9   5   9    9.93    5.36   0
   9  -5   9    8.86    3.00   0
  11  -5   9    2.91    3.18   0
  11   5   9    3.82    5.64   0
  11  -5   9    2.59    4.50   0
  12  -6  -9    4.83    3.30   0
 -12  -6   9    2.76    4.23   0
  12   6  -9    2.99    3.78   0
  10   6  -9    1.36    3.44   0
 -10  -6   9    7.20    3.29   0
  10  -6  -9    7.19    3.06   0
   8  -6  -9   16.71    3.09   0
   8   6  -9   18.26    3.29   0
  -8  -6   9   20.56    4.06   0
  -6  -6   9    1.29    3.11   0
   6  -6  -9    0.31    2.78   0
   6   6  -9    1.26    3.58   0
   4  -6  -9   95.33    3.76   0
   4   6  -9   86.42    3.72   0
  -4  -6   9   85.94    4.36   0
   2  -6  -9    1.32    2.85   0
   2   6  -9    3.66    2.84   0
  -2  -6   9    2.63    2.87   0
   2  -6  -9    1.45    3.11   0
   0   6  -9   35.99    3.83   0
   0  -6   9   34.69    3.21   0
   0  -6  -9   35.74    3.83   0
  -2   6  -9   19.98    2.97   0
  -2  -6  -9   19.14    3.79   0
   2  -6   9   20.35    2.87   0
   4  -6   9    0.15    2.76   0
  -4  -6  -9    3.52    4.95   0
  -6  -6  -9    9.66    5.40   0
   6   6   9   10.65    4.94   0
   6  -6   9    8.37    3.09   0
   8  -6   9    9.43    3.42   0
   8   6   9   11.04    5.79   0
  -8  -6  -9    6.83    5.39   0
  10   6   9   15.55    5.91   0
  10  -6   9    9.68    3.56   0
 -10  -6  -9   11.86    5.35   0
  10  -6   9    7.79    4.10   0
  12  -6   9    1.95    3.54   0
  12  -6   9    3.81    3.96   0
  12   6   9    0.73    6.18   0
 -11  -7   9    1.41    3.53   0
  11   7  -9    0.65    3.65   0
  11  -7  -9    3.63    4.04   0
  -9  -7   9    1.20    3.34   0
   9   7  -9   -3.81    3.41   0
   9  -7  -9    4.17    3.68   0
  -7  -7   9   -4.61    3.37   0
   7   7  -9    2.37    3.21   0
   7  -7  -9    0.84    2.86   0
   5   7  -9   41.77    3.38   0
  -5  -7   9   40.06    3.49   0
   5  -7  -9   40.00    3.12   0
   3   7  -9    5.88    3.48   0
   3  -7  -9   10.84    2.92   0
   3  -7  -9   13.39    2.73   0
  -3  -7   9   10.74    3.01   0
   1   7  -9    8.25    2.85   0
  -1  -7   9   12.08    2.87   0
   1  -7  -9   12.11    3.64   0
   1  -7   9    8.10    3.46   0
  -1   7  -9   11.06    2.88   0
  -1  -7  -9    9.42    4.17   0
  -3  -7  -9    6.78    4.32   0
   3  -7   9    5.29    2.88   0
   5  -7   9   -2.43    3.50   0
  -5  -7  -9    0.64    4.40   0
  -7  -7  -9   16.38    5.76   0
   7   7   9   14.21    5.58   0
   7  -7   9   18.95    3.31   0
   9  -7   9    3.01    3.52   0
   9   7   9   -0.17    6.19   0
   9  -7   9   -0.17    3.19   0
  -9  -7  -9    1.03    5.56   0
  11  -7   9    3.43    4.63   0
  11  -7   9    0.29    3.48   0
  11   7   9    2.52    6.83   0
 -10  -8   9    3.30    3.61   0
  10   8  -9    7.07    3.70   0
  10  -8  -9    4.26    3.26   0
  -8  -8   9    0.08    3.23   0
   8   8  -9    3.57    4.12   0
   8  -8  -9   -3.26    3.20   0
  -6  -8   9    1.63    3.17   0
   6  -8  -9    5.05    3.04   0
   6   8  -9    2.91    3.19   0
   4   8  -9    4.64    3.87   0
   4  -8  -9    5.67    3.19   0
   4  -8  -9    4.42    3.46   0
  -4  -8   9    4.56    3.25   0
   2   8  -9   -1.01    3.67   0
   2  -8  -9    4.79    3.01   0
  -2  -8   9    7.80    3.03   0
   2  -8  -9    4.70    3.29   0
   0  -8  -9    0.27    3.65   0
   0   8  -9   -2.16    2.96   0
   0  -8   9    0.05    3.03   0
   2  -8   9   24.23    3.16   0
  -2  -8  -9   24.75    3.91   0
   4  -8   9    1.42    3.03   0
  -4  -8  -9    3.17    3.81   0
   6  -8   9    9.92    3.27   0
  -6  -8  -9   11.61    4.99   0
   8  -8   9   -0.02    3.35   0
  -8  -8  -9    2.84    5.39   0
  10  -8   9    1.92    3.59   0
  10   8   9   -0.86    6.34   0
  10  -8   9    5.14    3.80   0
 -10  -8  -9    0.49    6.18   0
   9   9  -9   -0.86    4.61   0
  -9  -9   9   -1.42    4.53   0
   9  -9  -9    4.47    3.38   0
   9  -9  -9    4.45    3.83   0
   7   9  -9    3.42    3.48   0
  -7  -9   9    0.11    3.54   0
   7  -9  -9    6.33    3.91   0
   7  -9  -9    5.89    3.60   0
   5  -9  -9   -0.05    4.03   0
   5   9  -9    0.44    3.42   0
  -5  -9   9    2.18    3.37   0
   5  -9  -9    8.17    3.63   0
  -3  -9   9   -0.13    3.97   0
   3  -9  -9    5.36    3.90   0
   3   9  -9    3.63    3.15   0
   3  -9  -9    2.58    2.85   0
  -1  -9   9    2.28    2.99   0
   1  -9  -9    4.43    3.84   0
   1   9  -9    2.02    3.83   0
   1  -9   9   18.02    3.82   0
  -1  -9  -9   18.66    4.09   0
  -3  -9  -9   26.95    4.49   0
   3  -9   9   19.75    4.00   0
  -5  -9  -9    2.34    4.73   0
   5  -9   9    1.38    3.31   0
   7  -9   9    5.31    3.47   0
  -7  -9  -9    1.55    4.91   0
   9  -9   9    6.65    3.45   0
   9  -9   9   -2.39    4.01   0
  -9  -9  -9    2.33    6.36   0
   8 -10  -9   -1.85    3.71   0
   8  10  -9    2.33    3.85   0
  -8 -10   9    5.74    4.58   0
   8 -10  -9   -3.77    4.13   0
   6 -10  -9    5.38    4.07   0
   6 -10  -9    2.34    3.66   0
   6  10  -9    1.18    4.41   0
  -6 -10   9   -0.92    4.49   0
   4 -10  -9   -0.15    3.65   0
  -4 -10   9   -0.49    3.53   0
   4  10  -9    1.24    3.60   0
   4 -10  -9   -1.41    4.15   0
  -2 -10   9    6.11    4.14   0
   2 -10  -9    4.63    3.33   0
   2  10  -9    6.57    4.25   0
   2 -10  -9    3.96    3.58   0
   0 -10   9    3.08    3.33   0
   0  10  -9    1.60    3.47   0
   0 -10  -9   -0.06    4.25   0
  -2 -10  -9    0.49    4.26   0
   2 -10   9    3.08    3.29   0
  -4 -10  -9    1.93    4.34   0
   4 -10   9    0.01    3.43   0
   6 -10   9    0.32    4.32   0
  -6 -10  -9    3.79    5.20   0
   5  11  -9   -0.55    3.78   0
   5 -11  -9    1.43    4.68   0
  -5 -11   9    0.48    3.83   0
   5 -11  -9    0.93    3.43   0
   3  11  -9   13.62    3.87   0
   3 -11  -9   14.62    3.76   0
  -3 -11   9   14.42    3.75   0
   3 -11  -9   16.82    4.11   0
   1 -11  -9    2.57    3.19   0
  -1 -11   9   -4.09    3.57   0
   1  11  -9   -2.03    3.69   0
   1 -11  -9   -0.62    4.47   0
   1 -11   9   -1.08    3.54   0
  -1 -11  -9    2.58    4.57   0
   3 -11   9    5.51    3.59   0
  -3 -11  -9    3.95    4.69   0
  -5 -11  -9    3.18    4.80   0
   5 -11   9    4.35    3.62   0
  -2 -12   9    6.37    4.11   0
   2 -12  -9    4.32    4.35   0
   2 -12  -9    6.07    4.91   0
   0 -12  -9    2.18    4.91   0
   0 -12   9    5.96    4.00   0
  14   0 -10    1.65    4.28   0
 -14   0  10   -1.31    3.22   0
  12   0 -10    3.88    3.18   0
 -12   0  10    1.67    2.91   0
  10   0 -10   70.73    4.32   0
 -10   0  10   83.55    3.38   0
   8   0 -10    5.14    3.08   0
  -8   0  10    4.92    2.91   0
  -6   0  10    4.79    2.93   0
   6   0 -10    7.56    3.07   0
  -4   0  10  411.01    5.40   0
   4   0 -10  399.38    5.57   0
  -2   0  10   32.24    3.59   0
   2   0 -10   35.53    3.55   0
   0   0 -10  958.67   10.10   0
   0   0  10  936.20   10.08   0
   2   0  10  532.81    8.71   0
  -2   0 -10  560.01    8.87   0
   4   0  10  129.80    5.06   0
   6   0  10   -1.24    3.87   0
   6   0  10    0.82    3.22   0
   8   0  10   60.20    4.15   0
  10   0  10   -3.24    4.09   0
  12   0  10    5.37    4.43   0
 -15   1  10   -0.97    3.60   0
  15  -1 -10   11.30    4.58   0
  15   1 -10    0.22    3.67   0
 -15  -1  10    2.01    3.49   0
  13  -1 -10    2.84    3.32   0
  13   1 -10   -2.44    4.17   0
 -13   1  10    2.75    3.03   0
 -13  -1  10    3.17    3.07   0
  11  -1 -10   11.25    3.72   0
 -11   1  10    8.49    2.85   0
  11   1 -10    8.44    3.22   0
 -11  -1  10    7.13    2.98   0
  -9  -1  10    2.18    2.74   0
   9  -1 -10    2.37    3.76   0
   9   1 -10    3.16    3.01   0
  -9   1  10    2.92    2.67   0
  -7  -1  10   48.64    3.15   0
   7  -1 -10   49.85    3.94   0
   7   1 -10   50.38    3.89   0
  -7   1  10   44.27    2.93   0
  -5  -1  10   72.25    3.72   0
   5  -1 -10   67.69    3.58   0
   5   1 -10   66.73    3.56   0
  -5   1  10   77.36    3.36   0
  -3   1  10   13.60    2.97   0
  -3  -1  10   14.83    3.61   0
   3  -1 -10   20.49    3.85   0
   3   1 -10   14.15    3.40   0
  -1   1  10  551.30    7.93   0
   1   1 -10  596.68    6.94   0
  -1  -1  10  587.61    7.13   0
   1  -1 -10  563.79    7.95   0
   1  -1  10  231.25    5.56   0
  -1   1 -10  237.49    5.56   0
   1   1  10  205.48    8.00   0
  -1  -1 -10  213.33    7.89   0
   3   1  10    5.08    4.76   0
   3   1  10    5.32    4.52   0
   3  -1  10    4.39    3.50   0
   5   1  10   -0.53    4.52   0
   5  -1  10   -1.18    3.21   0
   5   1  10    2.46    4.16   0
   7  -1  10    3.52    3.41   0
   7   1  10    2.72    3.71   0
   7  -1  10    2.31    3.31   0
   9   1  10   11.19    3.97   0
   9  -1  10    8.87    2.94   0
  11  -1  10    3.16    3.28   0
  11   1  10    2.77    4.20   0
  13   1  10    2.73    4.66   0
  13  -1  10    1.24    3.75   0
  14  -2 -10    2.55    4.37   0
  14   2 -10    4.81    3.60   0
 -14  -2  10    1.61    3.26   0
  12  -2 -10    4.19    3.12   0
 -12   2  10    3.16    2.89   0
  12   2 -10    4.62    3.32   0
 -12  -2  10    3.71    3.03   0
 -10  -2  10    2.66    2.96   0
  10  -2 -10   -0.93    3.12   0
  10   2 -10   -2.24    2.97   0
 -10   2  10   -3.97    2.83   0
  -8  -2  10   -0.74    2.88   0
   8  -2 -10   -0.38    3.06   0
   8   2 -10    4.94    2.85   0
  -8   2  10   -0.56    3.25   0
   6  -2 -10   45.10    3.17   0
  -6  -2  10   43.39    3.35   0
  -6   2  10   45.84    2.95   0
   6   2 -10   44.89    3.32   0
  -4  -2  10   51.67    3.61   0
   4  -2 -10   48.20    4.01   0
   4   2 -10   47.69    3.44   0
  -4   2  10   48.48    3.05   0
   2  -2 -10   28.94    4.17   0
   2   2 -10   28.28    3.15   0
  -2   2  10   24.51    3.16   0
  -2  -2  10   27.80    3.43   0
   0  -2  10   19.98    3.48   0
   0  -2 -10   14.24    4.60   0
   0   2  10   15.97    4.19   0
   0   2 -10   14.19    2.90   0
  -2   2 -10    0.52    3.50   0
   2  -2  10    2.93    3.48   0
   4  -2  10   85.88    3.53   0
   6  -2  10    6.11    3.41   0
   6   2  10    6.74    5.56   0
   8   2  10  131.60    6.14   0
   8  -2  10  122.35    4.33   0
   8  -2  10  157.39    4.72   0
  10   2  10    4.47    4.68   0
  10  -2  10    8.61    3.90   0
  10  -2  10    7.35    3.02   0
  12  -2  10    0.37    3.47   0
  12   2  10    4.36    4.38   0
  12  -2  10    2.04    4.39   0
  13  -3 -10    5.13    3.25   0
  13   3 -10    6.40    3.43   0
 -13  -3  10    2.34    3.20   0
 -11  -3  10    1.94    3.05   0
  11  -3 -10   -1.12    3.06   0
  11   3 -10    1.28    3.23   0
   9  -3 -10    0.36    2.90   0
  -9  -3  10    1.13    2.90   0
  -9   3  10    1.82    2.60   0
   9   3 -10    4.88    3.70   0
  -7  -3  10    2.12    3.09   0
   7   3 -10    6.43    2.93   0
   7  -3 -10    3.56    2.88   0
  -7   3  10    9.23    2.53   0
   5  -3 -10  321.22    5.26   0
   5   3 -10  296.77    4.76   0
  -5  -3  10  295.06    5.41   0
  -5   3  10  301.44    4.39   0
   3  -3 -10    3.16    2.94   0
   3   3 -10    3.74    2.94   0
  -3  -3  10    5.33    3.15   0
  -3   3  10    6.80    2.54   0
   1  -3 -10   21.27    4.38   0
  -1  -3  10   22.28    3.08   0
   1   3 -10   19.28    2.92   0
  -1  -3 -10   11.78    5.42   0
  -1  -3 -10   12.40    5.75   0
   1  -3  10   11.76    2.93   0
  -1   3 -10    8.04    3.03   0
   3  -3  10   11.01    2.94   0
   5  -3  10    2.50    2.75   0
   7  -3  10    4.52    3.68   0
   7   3  10    0.35    5.50   0
   9   3  10   17.99    4.80   0
   9  -3  10   19.70    3.99   0
   9  -3  10   13.78    3.17   0
  11  -3  10    1.24    3.37   0
  11   3  10    1.18    4.95   0
  11  -3  10   -0.25    3.75   0
  13  -3  10   -0.15    3.63   0
  13  -3  10    3.38    4.71   0
  13   3  10    4.55    5.52   0
  14  -4 -10   -3.83    3.55   0
  14   4 -10    4.08    4.76   0
 -14  -4  10    0.86    3.66   0
 -12  -4  10   -2.26    3.17   0
  12  -4 -10    1.37    3.18   0
  12   4 -10    1.56    3.46   0
 -10  -4  10    4.55    3.12   0
  10  -4 -10    4.93    3.00   0
  10   4 -10    0.87    4.10   0
   8  -4 -10   17.06    2.91   0
  -8  -4  10   16.91    3.85   0
   8   4 -10    9.96    3.10   0
  -6  -4  10   21.92    3.18   0
   6   4 -10   20.27    3.06   0
   6  -4 -10   20.82    2.87   0
  -4  -4  10   16.56    2.94   0
   4   4 -10   19.37    3.42   0
   4  -4 -10   15.04    3.49   0
   2  -4 -10    7.56    3.36   0
   2   4 -10    6.72    2.84   0
  -2  -4  10    9.39    2.90   0
   0   4 -10   21.88    2.92   0
   0  -4  10   24.19    3.46   0
   0  -4 -10   23.35    3.93   0
  -2  -4 -10   37.90    6.99   0
  -2  -4 -10   37.10    6.56   0
  -2   4 -10   40.32    3.04   0
   2  -4  10   39.18    3.53   0
   4  -4  10   22.14    2.79   0
   6   4  10    3.44    8.33   0
   6  -4  10    1.52    2.87   0
   8   4  10    1.31    5.22   0
   8  -4  10    0.82    2.62   0
   8  -4  10    0.36    3.55   0
  10   4  10    1.12    5.31   0
  10  -4  10    0.55    3.04   0
  10  -4  10    5.07    4.01   0
  12   4  10    0.26    5.98   0
  12  -4  10    0.39    3.48   0
  12  -4  10    0.74    3.74   0
 -13  -5  10    1.08    3.54   0
  13  -5 -10   -3.15    3.43   0
  13   5 -10    2.51    4.67   0
  11   5 -10    1.84    4.17   0
  11  -5 -10   -0.49    3.20   0
 -11  -5  10    6.19    3.30   0
   9  -5 -10   -0.57    2.87   0
   9   5 -10    0.47    3.30   0
  -9  -5  10    4.74    3.93   0
   7   5 -10   60.52    4.04   0
  -7  -5  10   61.71    3.65   0
   7  -5 -10   64.01    3.28   0
   5   5 -10    5.24    2.93   0
  -5  -5  10    1.82    2.99   0
   5  -5 -10    4.12    3.35   0
  -3  -5  10    9.70    3.03   0
   3   5 -10    9.86    2.87   0
   3  -5 -10    9.06    2.79   0
  -1  -5  10   80.15    3.28   0
   1   5 -10   75.34    3.29   0
   1  -5 -10   71.23    3.20   0
  -1  -5 -10    9.61    4.39   0
  -1   5 -10    8.93    2.92   0
   1  -5  10    6.37    3.30   0
  -1  -5 -10    8.96    4.30   0
   3  -5  10    5.70    2.77   0
  -3  -5 -10    5.71    5.64   0
   5  -5  10    2.50    3.59   0
  -5  -5 -10    1.53    7.26   0
   7   5  10    8.83    6.65   0
   7  -5  10    7.96    3.10   0
   9   5  10    1.32    6.12   0
   9  -5  10    0.11    3.20   0
   9  -5  10    1.63    3.58   0
  11  -5  10    5.32    3.64   0
  11   5  10    5.20    5.78   0
  11  -5  10    0.67    4.08   0
  12  -6 -10    4.74    3.44   0
  12   6 -10    1.54    3.73   0
 -12  -6  10   11.27    4.17   0
  10  -6 -10    4.81    3.19   0
  10   6 -10   10.02    3.39   0
 -10  -6  10    2.71    3.27   0
   8   6 -10   41.42    3.64   0
  -8  -6  10   40.96    3.66   0
   8  -6 -10   37.81    3.41   0
   6  -6 -10   11.36    2.94   0
   6   6 -10   10.78    3.74   0
  -6  -6  10   13.23    3.15   0
   4  -6 -10   43.02    2.90   0
   4   6 -10   41.53    3.13   0
  -4  -6  10   40.65    3.19   0
  -2  -6  10   11.98    3.04   0
   2   6 -10   12.98    3.10   0
   2  -6 -10   17.37    3.06   0
   2  -6 -10   15.42    2.71   0
   0   6 -10   48.28    3.21   0
   0  -6  10   39.39    3.14   0
   0  -6 -10   53.30    4.04   0
   0  -6 -10   43.16    3.98   0
  -2  -6 -10    1.36    4.03   0
  -2   6 -10    3.09    3.49   0
   2  -6  10    4.37    2.74   0
   4  -6  10    1.32    2.70   0
  -4  -6 -10    1.47    5.56   0
   6  -6  10   80.32    3.71   0
  -6  -6 -10   89.03    7.47   0
   8   6  10   46.26    7.79   0
  -8  -6 -10   44.81    6.58   0
   8  -6  10   42.83    3.62   0
  10  -6  10    1.78    3.19   0
  10  -6  10    5.84    3.56   0
  10   6  10    1.51    6.89   0
  11  -7 -10    0.14    3.31   0
 -11  -7  10    4.17    4.18   0
  11   7 -10    0.08    3.66   0
   9   7 -10    6.15    3.45   0
  -9  -7  10   15.60    4.13   0
   9  -7 -10    4.40    3.07   0
   7   7 -10    3.30    3.26   0
  -7  -7  10    0.38    3.30   0
   7  -7 -10    6.49    2.93   0
   5  -7 -10   83.40    3.44   0
   5   7 -10   70.99    3.67   0
  -5  -7  10   76.99    3.71   0
   3   7 -10    4.85    2.91   0
   3  -7 -10    3.01    2.97   0
   3  -7 -10    3.18    2.77   0
  -3  -7  10    2.40    2.93   0
  -1  -7  10    4.19    2.85   0
   1  -7 -10    5.65    3.72   0
   1  -7 -10    6.73    3.32   0
   1   7 -10    7.42    2.85   0
  -1   7 -10    1.66    2.92   0
   1  -7  10    0.54    2.79   0
  -1  -7 -10    1.40    3.57   0
  -3  -7 -10   12.12    4.48   0
   3  -7  10   13.69    3.06   0
   5  -7  10    5.12    2.92   0
  -5  -7 -10    2.98    4.91   0
   7  -7  10    2.84    3.00   0
  -7  -7 -10    0.02    5.82   0
   9  -7  10    1.58    3.13   0
   9   7  10    1.20    7.02   0
   9  -7  10    3.68    3.46   0
  -9  -7 -10    2.01    6.20   0
  11  -7  10    1.90    3.86   0
  11  -7  10    1.42    3.76   0
  11   7  10    2.07    9.28   0
 -10  -8  10    0.64    4.59   0
  10   8 -10    2.99    4.50   0
  10  -8 -10   -1.42    3.40   0
  -8  -8  10    0.58    4.13   0
   8   8 -10    2.22    3.36   0
   8  -8 -10    1.07    3.09   0
  -6  -8  10    3.67    3.24   0
   6  -8 -10    2.47    2.91   0
   6   8 -10   -0.73    3.97   0
   4  -8 -10    2.37    3.13   0
  -4  -8  10    1.84    3.08   0
   4  -8 -10    3.45    2.79   0
   4   8 -10    4.82    3.04   0
  -2  -8  10   -0.10    3.02   0
   2  -8 -10    0.20    3.03   0
   2  -8 -10   -0.91    3.29   0
   2   8 -10   -2.82    3.00   0
   0   8 -10    0.14    3.08   0
   0  -8  10    1.71    3.67   0
   0  -8 -10    0.65    3.63   0
   2  -8  10    1.94    2.97   0
  -2  -8 -10   -2.03    4.36   0
  -4  -8 -10    9.42    4.82   0
   4  -8  10    6.92    3.71   0
  -6  -8 -10    0.85    5.35   0
   6  -8  10    8.25    3.98   0
   8  -8  10    5.83    3.56   0
  -8  -8 -10    6.64    6.50   0
  10  -8  10    4.79    3.58   0
  10  -8  10   -3.76    3.95   0
   9   9 -10   -1.10    3.72   0
  -9  -9  10    3.39    3.61   0
   9  -9 -10    2.21    3.45   0
   7  -9 -10    1.15    3.44   0
   7   9 -10   10.49    4.43   0
  -7  -9  10   -0.48    3.43   0
   7  -9 -10    3.90    3.13   0
   5  -9 -10    1.57    4.13   0
   5  -9 -10   -0.25    3.85   0
  -5  -9  10    4.98    3.34   0
   5   9 -10    3.00    3.31   0
   3   9 -10    8.08    4.01   0
   3  -9 -10    0.67    3.14   0
   3  -9 -10   -1.05    3.44   0
  -3  -9  10    3.24    3.03   0
   1   9 -10    6.64    3.11   0
   1  -9 -10    6.67    3.57   0
  -1  -9  10    2.22    3.04   0
   1  -9 -10    4.58    3.90   0
   1  -9  10    5.85    3.19   0
  -1  -9 -10   -0.47    3.91   0
   3  -9  10    2.99    3.18   0
  -3  -9 -10    4.26    4.15   0
  -5  -9 -10    4.39    5.42   0
   5  -9  10    7.26    3.37   0
  -7  -9 -10    0.85    5.50   0
   7  -9  10   -3.19    3.42   0
  -8 -10  10   -1.23    4.77   0
   8  10 -10    0.78    4.89   0
   8 -10 -10    1.12    4.68   0
   8 -10 -10    3.86    3.66   0
   6  10 -10   -0.82    3.67   0
   6 -10 -10    0.36    3.64   0
  -6 -10  10   -2.52    3.62   0
   6 -10 -10    2.95    3.98   0
   4  10 -10    1.15    4.27   0
   4 -10 -10    0.91    3.15   0
  -4 -10  10    0.65    3.50   0
   4 -10 -10    0.45    3.55   0
   2 -10 -10   -0.57    4.16   0
   2 -10 -10    2.34    2.97   0
  -2 -10  10    2.98    3.33   0
   2  10 -10    0.75    3.35   0
   0 -10  10   -1.26    3.16   0
   0  10 -10    0.28    3.31   0
   0 -10 -10   -1.28    4.15   0
  -2 -10 -10    1.14    4.97   0
   2 -10  10    4.39    3.28   0
   4 -10  10    0.48    3.49   0
  -4 -10 -10    3.33    4.38   0
  -6 -10 -10   -1.79    5.31   0
   6 -10  10    4.92    3.69   0
   5 -11 -10   -3.57    3.89   0
   5  11 -10    5.95    4.08   0
  -5 -11  10   -0.43    3.87   0
   5 -11 -10   -1.49    3.55   0
   3  11 -10   -1.66    3.74   0
  -3 -11  10   -2.05    4.65   0
   3 -11 -10    6.32    4.49   0
   3 -11 -10    1.56    4.09   0
  -1 -11  10    5.02    3.67   0
   1  11 -10    0.62    3.84   0
   1 -11 -10    5.59    4.19   0
   1 -11 -10    2.59    4.71   0
   1 -11  10    4.02    3.61   0
  -1 -11 -10   -2.60    4.51   0
   3 -11  10    2.36    3.64   0
  -3 -11 -10   -1.17    5.41   0
   5 -11  10    4.03    3.83   0
  15  -1 -11   -1.73    3.89   0
 -15   1  11   -4.11    3.48   0
  15   1 -11   -3.56    4.44   0
 -15  -1  11   -0.72    3.34   0
 -13   1  11    4.45    2.98   0
  13  -1 -11    1.18    3.29   0
  13   1 -11    2.83    4.11   0
 -13  -1  11    0.25    3.11   0
  11  -1 -11    7.10    3.04   0
  11   1 -11    4.51    3.09   0
 -11   1  11    3.92    2.73   0
 -11  -1  11    0.53    2.78   0
  -9  -1  11    7.30    2.87   0
   9  -1 -11   -1.27    3.07   0
   9   1 -11   -0.49    2.99   0
  -9   1  11    7.40    3.28   0
  -7  -1  11    6.84    3.01   0
   7  -1 -11    5.15    3.83   0
   7   1 -11    8.69    3.07   0
  -7   1  11    8.25    3.43   0
  -5  -1  11    0.30    3.12   0
   5  -1 -11    1.75    3.02   0
   5   1 -11    4.19    3.04   0
  -5   1  11    3.64    2.81   0
  -3   1  11   47.03    3.95   0
   3  -1 -11   41.55    3.39   0
  -3  -1  11   42.85    3.63   0
   3   1 -11   44.19    3.58   0
  -1   1  11   27.41    3.68   0
   1   1 -11   38.48    3.77   0
   1  -1 -11   33.46    4.35   0
  -1  -1  11   36.89    3.95   0
   1  -1  11   15.36    3.71   0
  -1   1 -11   16.25    3.09   0
   1   1  11   12.86    4.83   0
  -1  -1 -11   15.50    4.77   0
   3   1  11   52.58    5.82   0
   3  -1  11   53.09    3.32   0
   5   1  11    1.31    4.13   0
   5   1  11    1.51    4.74   0
   5  -1  11    0.88    3.25   0
   7   1  11    1.23    4.20   0
   7  -1  11    1.17    3.71   0
   7   1  11    2.54    3.94   0
   7  -1  11    0.62    3.34   0
   9   1  11    9.69    4.10   0
   9  -1  11   15.01    3.72   0
   9  -1  11   16.87    3.89   0
  11  -1  11   -0.59    4.20   0
  11  -1  11   -2.11    4.21   0
  11   1  11    2.43    4.83   0
  13   1  11   -0.90    5.55   0
  13  -1  11   -1.49    4.67   0
  13  -1  11    3.73    3.77   0
 -14  -2  11   -3.00    3.34   0
  14  -2 -11   -1.56    4.28   0
  14   2 -11    2.81    4.46   0
 -14   2  11    1.05    3.08   0
  12  -2 -11   -2.30    3.23   0
  12   2 -11    2.56    4.03   0
 -12   2  11   -2.38    2.91   0
 -12  -2  11    2.75    3.09   0
 -10  -2  11    1.32    2.91   0
  10   2 -11   -0.99    2.88   0
  10  -2 -11    0.22    3.83   0
 -10   2  11    0.79    2.77   0
  -8  -2  11    2.42    3.57   0
   8   2 -11    0.63    2.92   0
   8  -2 -11    2.10    3.04   0
  -8   2  11   -2.12    2.70   0
   6  -2 -11  122.76    3.66   0
  -6  -2  11  127.97    3.75   0
   6   2 -11  135.48    4.23   0
  -6   2  11  136.68    3.39   0
   4  -2 -11   92.47    3.66   0
  -4  -2  11   92.10    3.81   0
   4   2 -11   97.47    3.72   0
  -4   2  11   95.09    3.44   0
   2   2 -11  219.15    4.90   0
   2  -2 -11  218.49    5.41   0
  -2  -2  11  213.46    4.64   0
  -2   2  11  206.84    5.04   0
   0  -2  11  316.09    5.50   0
   0   2 -11  315.56    5.51   0
   0   2  11  286.68    6.79   0
   0  -2 -11  287.46    7.21   0
  -2   2 -11   97.90    3.72   0
   2  -2  11  102.24    3.66   0
   4  -2  11    3.45    3.43   0
   6  -2  11   44.29    3.87   0
   6   2  11   45.84    5.92   0
   6   2  11   40.85    5.95   0
   8  -2  11    3.44    3.03   0
   8   2  11    1.46    4.65   0
   8  -2  11    4.00    3.41   0
  10   2  11    0.81    4.69   0
  10  -2  11   -0.86    3.66   0
  10  -2  11    5.07    4.03   0
  12  -2  11   -3.55    4.19   0
  12   2  11    0.86    5.22   0
  12  -2  11    0.87    3.58   0
  13  -3 -11    2.33    3.29   0
 -13  -3  11   -0.38    3.30   0
  13   3 -11   -0.89    3.54   0
  11  -3 -11    1.93    3.21   0
 -11  -3  11    4.73    3.02   0
 -11   3  11    4.28    2.81   0
  11   3 -11    3.20    3.26   0
   9  -3 -11    0.86    2.94   0
  -9  -3  11    0.67    2.87   0
  -9   3  11    0.64    2.71   0
   9   3 -11   -0.56    2.80   0
   7  -3 -11   28.94    3.65   0
  -7  -3  11   32.45    3.29   0
  -7   3  11   28.61    2.81   0
   7   3 -11   27.28    3.14   0
   5  -3 -11  343.69    5.23   0
  -5   3  11  330.93    4.48   0
  -5  -3  11  321.17    4.74   0
   5   3 -11  333.47    5.18   0
  -3  -3  11  365.41    5.12   0
   3  -3 -11  368.09    5.19   0
  -3   3  11  362.10    5.03   0
   3   3 -11  368.45    5.06   0
   1  -3 -11  127.86    4.87   0
  -1  -3  11  135.47    4.02   0
   1   3 -11  134.98    3.90   0
  -1   3 -11  132.30    3.73   0
  -1  -3 -11  111.26    7.66   0
   1  -3  11  123.77    3.75   0
   3  -3  11   34.88    3.17   0
   5  -3  11   41.94    3.19   0
   7   3  11   49.77    7.21   0
   7  -3  11   51.58    3.82   0
   9  -3  11   17.51    3.02   0
   9  -3  11   16.91    3.29   0
   9   3  11   14.14    4.84   0
  11  -3  11    8.43    4.39   0
  11   3  11    6.04    5.08   0
  11  -3  11    4.83    3.26   0
  13  -3  11    3.14    3.72   0
  13  -3  11    1.79    4.89   0
  13   3  11    1.60    5.67   0
  14  -4 -11   -0.82    4.43   0
 -14  -4  11    1.47    3.70   0
  14   4 -11    2.84    3.92   0
 -12  -4  11   -0.39    3.20   0
  12  -4 -11   -1.20    3.24   0
  12   4 -11   -0.37    3.44   0
  10  -4 -11   -0.99    3.63   0
 -10  -4  11   -0.68    3.06   0
  10   4 -11    5.11    3.29   0
   8   4 -11    9.67    3.06   0
   8  -4 -11    7.37    2.81   0
  -8  -4  11    5.01    3.01   0
   6   4 -11    4.30    2.89   0
  -6  -4  11    3.82    3.09   0
   6  -4 -11    5.73    2.82   0
   4   4 -11   41.54    3.07   0
   4  -4 -11   43.85    3.25   0
  -4  -4  11   39.86    3.11   0
   2   4 -11  130.66    3.76   0
  -2  -4  11  137.82    3.79   0
   2  -4 -11  130.80    3.79   0
   0  -4 -11  164.32    5.52   0
   0  -4  11  158.73    3.84   0
   0   4 -11  171.61    4.38   0
  -2   4 -11    5.34    2.73   0
   2  -4  11    6.51    2.66   0
   4  -4  11   74.62    3.37   0
   6  -4  11   59.20    4.06   0
   8  -4  11    5.83    3.04   0
   8  -4  11    2.75    2.76   0
   8   4  11    1.12    6.46   0
  10   4  11    2.01    5.89   0
  10  -4  11    6.96    3.33   0
  10  -4  11    1.33    3.73   0
  12   4  11    2.10    5.90   0
  12  -4  11    1.35    3.71   0
  12  -4  11    2.18    4.34   0
 -13  -5  11   -0.37    3.51   0
  13  -5 -11    0.72    3.52   0
  13   5 -11    1.52    3.91   0
  11  -5 -11    2.07    3.26   0
 -11  -5  11    2.74    3.94   0
  11   5 -11    2.02    3.47   0
   9   5 -11    8.09    3.33   0
  -9  -5  11   11.47    3.27   0
   9  -5 -11   10.31    3.07   0
   7   5 -11  299.94    4.79   0
  -7  -5  11  290.09    4.74   0
   7  -5 -11  301.90    4.63   0
   5   5 -11    3.65    3.47   0
   5  -5 -11    3.13    2.82   0
  -5  -5  11    3.58    2.99   0
   3   5 -11    1.46    2.86   0
   3  -5 -11   -1.19    3.31   0
  -3  -5  11    3.21    3.04   0
  -1  -5  11   20.66    2.92   0
   1   5 -11   19.55    3.01   0
   1  -5 -11   21.21    3.38   0
  -1  -5 -11   34.91    4.23   0
  -1  -5 -11   36.87    4.94   0
  -1   5 -11   34.55    2.99   0
   1  -5  11   38.69    2.99   0
  -3  -5 -11    9.70    8.11   0
  -3  -5 -11    9.27    7.10   0
   3  -5  11    9.12    2.76   0
   5  -5  11   27.36    3.16   0
   7  -5  11   24.61    3.97   0
   9  -5  11    4.90    3.25   0
   9   5  11    0.40    7.54   0
   9  -5  11   -2.03    3.00   0
  11  -5  11    1.91    3.66   0
  11  -5  11    0.65    3.38   0
  11   5  11    2.56    6.96   0
  12  -6 -11    0.17    3.36   0
  12   6 -11    1.58    3.83   0
 -12  -6  11   -4.32    3.59   0
  10  -6 -11    2.20    2.97   0
  10   6 -11   -0.98    3.37   0
 -10  -6  11    3.77    3.31   0
   8   6 -11   29.90    3.36   0
  -8  -6  11   35.74    3.39   0
   8  -6 -11   29.64    3.28   0
   6   6 -11    4.04    3.65   0
  -6  -6  11    4.09    3.05   0
   6  -6 -11    3.40    3.62   0
   4   6 -11    1.51    2.81   0
  -4  -6  11    2.38    3.53   0
   4  -6 -11    4.43    2.49   0
  -2  -6  11   23.86    3.10   0
   2  -6 -11   20.72    3.55   0
   2   6 -11   22.47    3.66   0
   0   6 -11    5.67    2.92   0
   0  -6  11    3.44    2.90   0
   0  -6 -11    5.44    3.23   0
   0  -6 -11    4.12    3.55   0
  -2  -6 -11    0.55    4.54   0
   2  -6  11    1.23    2.64   0
  -2  -6 -11    0.25    3.64   0
  -2   6 -11    0.88    2.80   0
   4  -6  11   39.94    3.14   0
  -4  -6 -11   34.68    6.91   0
   6  -6  11   32.54    3.38   0
   8  -6  11    1.69    3.35   0
  10  -6  11    1.38    4.03   0
  10  -6  11    2.07    3.69   0
  11  -7 -11   -0.18    3.35   0
 -11  -7  11    1.77    3.58   0
  11   7 -11    4.94    3.72   0
  -9  -7  11    4.66    3.33   0
   9   7 -11    3.29    3.35   0
   9  -7 -11    4.09    3.18   0
  -7  -7  11    1.15    3.18   0
   7   7 -11    4.64    3.09   0
   7  -7 -11    1.81    3.07   0
  -5  -7  11   10.78    3.11   0
   5  -7 -11    8.80    3.57   0
   5   7 -11    8.22    3.07   0
   3  -7 -11    5.89    2.92   0
   3   7 -11    7.62    2.94   0
   3  -7 -11    7.32    2.78   0
  -3  -7  11    6.23    2.97   0
  -1  -7  11    4.45    2.86   0
   1  -7 -11    5.34    3.75   0
   1  -7 -11    6.28    3.43   0
   1   7 -11    3.34    2.93   0
  -1  -7 -11    9.59    3.66   0
  -1   7 -11    7.41    3.01   0
   1  -7  11    7.69    2.95   0
  -1  -7 -11    7.84    3.44   0
   3  -7  11    3.41    3.10   0
  -3  -7 -11    3.92    4.99   0
   5  -7  11    4.07    3.06   0
  -5  -7 -11    4.89    6.18   0
   7  -7  11    3.18    4.05   0
   9  -7  11    2.78    4.36   0
   9  -7  11    3.29    3.28   0
 -10  -8  11    2.39    3.57   0
  10   8 -11   -0.89    4.69   0
  10  -8 -11    1.75    3.38   0
  -8  -8  11    2.83    4.20   0
   8   8 -11    1.61    3.50   0
   8  -8 -11   -1.05    3.14   0
  -6  -8  11    5.03    3.39   0
   6  -8 -11   -0.03    2.97   0
   6   8 -11    8.41    3.38   0
   4   8 -11   -1.23    3.12   0
   4  -8 -11   -2.73    3.51   0
  -4  -8  11    1.81    3.12   0
   4  -8 -11   -2.58    3.16   0
  -2  -8  11   -1.30    2.92   0
   2  -8 -11    0.91    3.74   0
   2  -8 -11    0.03    3.36   0
   2   8 -11    4.35    3.67   0
   0   8 -11    9.96    3.03   0
   0  -8 -11    8.66    3.92   0
   0  -8  11    7.95    3.14   0
   0  -8 -11    9.60    4.02   0
  -2  -8 -11    5.46    4.35   0
   2  -8  11    4.77    2.98   0
  -4  -8 -11    6.30    5.31   0
   4  -8  11    8.94    2.90   0
   6  -8  11    4.04    3.32   0
  -6  -8 -11    3.56    6.61   0
   8  -8  11    3.02    4.40   0
  -9  -9  11    1.56    3.69   0
   9  -9 -11    5.19    3.55   0
   9   9 -11    1.71    3.81   0
  -7  -9  11    2.65    3.46   0
   7   9 -11   -1.05    3.50   0
   7  -9 -11   -1.74    3.26   0
   7  -9 -11   -0.62    3.59   0
   5  -9 -11    9.81    3.42   0
   5   9 -11    8.88    4.11   0
  -5  -9  11    6.71    3.43   0
   5  -9 -11    6.46    3.79   0
   3  -9 -11    4.40    3.39   0
  -3  -9  11    3.00    3.26   0
   3  -9 -11    8.55    2.99   0
   3   9 -11    1.78    3.19   0
  -1  -9  11   -0.46    3.03   0
   1  -9 -11    5.64    3.18   0
   1  -9 -11    4.96    3.56   0
   1   9 -11    0.39    3.07   0
  -1  -9 -11    5.16    3.51   0
   1  -9  11   11.38    3.21   0
  -1  -9 -11    6.84    3.94   0
  -1   9 -11    7.42    3.25   0
   3  -9  11    9.50    3.34   0
  -3  -9 -11   10.07    5.06   0
  -5  -9 -11    4.35    5.51   0
   5  -9  11    6.93    3.25   0
  -7  -9 -11    0.70    7.24   0
   7  -9  11    0.63    3.61   0
   8  10 -11   -0.51    3.97   0
   8 -10 -11    2.03    3.78   0
  -8 -10  11    2.44    3.83   0
   8 -10 -11    4.66    3.58   0
   6 -10 -11   -1.94    3.39   0
   6  10 -11    4.15    4.33   0
  -6 -10  11    6.83    3.58   0
   6 -10 -11    2.95    4.65   0
   4  10 -11    9.37    3.53   0
   4 -10 -11   11.06    4.52   0
   4 -10 -11    8.20    3.47   0
  -4 -10  11   11.22    3.57   0
  -2 -10  11    1.21    3.45   0
   2  10 -11    6.54    3.37   0
   2 -10 -11    0.18    3.46   0
   2 -10 -11    6.82    3.81   0
   0 -10  11    4.33    3.28   0
   0  10 -11    0.74    3.39   0
   0 -10 -11    3.07    3.74   0
   0 -10 -11    7.60    4.21   0
  -2 -10 -11    1.13    4.30   0
   2 -10  11    2.57    3.34   0
   4 -10  11   -2.92    4.36   0
  -4 -10 -11    2.63    5.17   0
  -6 -10 -11   -0.58    5.94   0
   6 -10  11    2.82    3.75   0
   5  11 -11   -0.67    3.79   0
  -5 -11  11    2.52    4.56   0
   5 -11 -11    4.73    3.85   0
   5 -11 -11    1.60    3.50   0
   3  11 -11   -0.46    3.83   0
   3 -11 -11   -0.28    4.53   0
   3 -11 -11    2.85    3.31   0
  -3 -11  11    1.14    3.80   0
   1 -11 -11    0.37    4.07   0
  -1 -11  11    1.98    3.66   0
   1  11 -11    0.70    3.79   0
   1 -11 -11    2.88    4.68   0
  -1 -11 -11    0.40    4.20   0
   1 -11  11    6.44    3.61   0
  -1 -11 -11    0.91    4.59   0
   3 -11  11    1.72    3.79   0
  -3 -11 -11    1.85    4.78   0
  14   0 -12    0.92    3.64   0
 -14   0  12   -0.43    3.30   0
  12   0 -12   -1.83    3.13   0
 -12   0  12    1.29    2.86   0
  10   0 -12    8.40    3.17   0
 -10   0  12    6.79    2.92   0
   8   0 -12    7.23    3.13   0
  -8   0  12    9.62    2.92   0
  -6   0  12   68.96    3.29   0
   6   0 -12   63.70    3.34   0
  -4   0  12  131.89    4.53   0
   4   0 -12  129.23    4.51   0
  -2   0  12   14.10    3.37   0
   2   0 -12   13.52    3.26   0
   0   0 -12  583.24    7.87   0
   0   0  12  562.00    7.86   0
   2   0  12 2227.43   15.21   0
  -2   0 -12 2638.72   16.69   0
   4   0  12    6.43    3.28   0
   6   0  12   52.29    4.57   0
   6   0  12   42.43    3.88   0
   8   0  12   48.38    4.26   0
   8   0  12   43.22    4.12   0
  10   0  12   10.80    4.01   0
  10   0  12    9.93    4.06   0
  12   0  12    6.01    4.51   0
  12   0  12    2.31    4.45   0
  15  -1 -12    7.98    3.74   0
  15   1 -12    3.18    3.79   0
 -15   1  12    1.63    3.54   0
 -15  -1  12    1.32    3.50   0
  13  -1 -12    3.07    3.28   0
  13   1 -12    3.10    3.42   0
 -13   1  12    5.07    3.06   0
 -13  -1  12    6.83    3.04   0
  11  -1 -12    1.68    3.16   0
  11   1 -12    0.45    3.07   0
 -11   1  12    3.18    2.77   0
 -11  -1  12    3.17    2.83   0
  -9  -1  12   -1.32    2.87   0
   9  -1 -12   -0.85    3.02   0
   9   1 -12    5.45    3.64   0
  -9   1  12   -0.46    3.31   0
  -7  -1  12   10.28    2.90   0
   7  -1 -12    9.93    3.66   0
   7   1 -12   13.80    3.98   0
  -7   1  12    8.97    2.87   0
  -5  -1  12    3.77    3.06   0
   5  -1 -12    0.11    2.93   0
   5   1 -12    2.32    2.97   0
  -5   1  12   -1.01    2.85   0
   3  -1 -12    2.22    3.25   0
  -3   1  12    3.60    3.82   0
   3   1 -12    2.40    3.03   0
  -3  -1  12    1.74    3.20   0
  -1   1  12   65.01    3.92   0
   1   1 -12   87.79    4.30   0
   1  -1 -12   80.69    4.61   0
  -1  -1  12   70.93    3.82   0
   1  -1  12   39.51    3.89   0
  -1   1 -12   40.56    3.88   0
   1   1  12   30.64    4.88   0
  -1  -1 -12   33.67    4.44   0
   3  -1  12    1.53    3.26   0
   3   1  12    1.07    5.39   0
   5   1  12  153.48    6.51   0
   5  -1  12  154.01    4.76   0
   5   1  12  136.62    6.32   0
   7   1  12   27.06    4.57   0
   7  -1  12   32.51    4.07   0
   7  -1  12   28.55    3.58   0
   7   1  12   33.76    4.60   0
   9  -1  12    6.42    3.76   0
   9   1  12    4.73    4.37   0
   9   1  12    2.74    4.64   0
   9  -1  12    7.05    3.70   0
  11  -1  12    2.16    4.11   0
  11   1  12    1.54    5.14   0
  11  -1  12    3.92    4.19   0
  11   1  12    3.12    4.99   0
  13  -1  12   -2.40    4.78   0
  13  -1  12    3.84    4.84   0
  13   1  12    2.32    4.70   0
  13   1  12    3.16    5.51   0
  14  -2 -12    0.15    3.52   0
  14   2 -12    2.08    3.57   0
 -14   2  12   -2.36    3.20   0
 -14  -2  12    5.31    3.41   0
 -12   2  12    6.80    2.98   0
  12  -2 -12   -0.08    4.03   0
  12   2 -12    4.86    3.26   0
 -12  -2  12    2.89    3.68   0
 -10  -2  12    0.50    2.98   0
  10  -2 -12    6.23    3.12   0
  10   2 -12    7.28    3.23   0
 -10   2  12    2.48    2.81   0
  -8  -2  12    3.27    2.93   0
   8  -2 -12    2.79    2.99   0
   8   2 -12    1.80    3.69   0
  -8   2  12    2.86    2.67   0
   6  -2 -12   92.78    4.10   0
   6   2 -12   96.87    3.52   0
  -6   2  12   98.11    3.18   0
  -6  -2  12   94.35    3.57   0
   4  -2 -12  124.02    3.97   0
  -4  -2  12  118.90    3.87   0
  -4   2  12  122.84    3.68   0
   4   2 -12  119.20    4.32   0
   2   2 -12   24.76    3.13   0
   2  -2 -12   26.53    4.03   0
  -2  -2  12   22.09    3.29   0
  -2   2  12   25.37    3.67   0
   0  -2  12   96.75    4.28   0
   0  -2 -12   85.85    5.22   0
   0   2  12   87.11    4.93   0
   0   2 -12   93.94    4.15   0
   2  -2  12   59.64    3.31   0
  -2   2 -12   68.76    4.02   0
   4  -2  12    0.88    3.46   0
   6   2  12    6.82    5.48   0
   6   2  12    6.26    5.97   0
   6  -2  12    8.30    3.56   0
   8   2  12   -1.39    4.89   0
   8   2  12    1.46    5.17   0
   8  -2  12   -0.34    3.68   0
   8  -2  12    0.56    2.77   0
  10  -2  12    2.93    3.14   0
  10   2  12    5.38    4.92   0
  10  -2  12    5.37    4.14   0
  12  -2  12    2.20    4.33   0
  12  -2  12   -2.20    4.69   0
  12   2  12    2.02    5.17   0
  13  -3 -12    3.59    3.19   0
  13   3 -12    3.13    4.28   0
 -13  -3  12    1.41    3.21   0
 -11  -3  12    3.70    3.60   0
  11  -3 -12    1.08    3.21   0
 -11   3  12   -0.96    3.49   0
  11   3 -12   -3.98    3.95   0
   9  -3 -12   51.70    3.55   0
  -9  -3  12   56.68    3.48   0
  -9   3  12   56.90    3.18   0
   9   3 -12   57.91    3.32   0
   7  -3 -12   23.93    3.17   0
  -7  -3  12   30.74    4.09   0
  -7   3  12   26.79    3.49   0
   7   3 -12   29.59    2.97   0
   5   3 -12    4.26    2.84   0
   5  -3 -12    3.98    2.88   0
  -5  -3  12    0.94    3.76   0
  -5   3  12    2.01    3.36   0
   3  -3 -12  190.60    4.35   0
   3   3 -12  199.41    4.09   0
  -3  -3  12  189.02    4.14   0
  -3   3  12  189.40    4.48   0
  -1  -3  12  238.99    4.49   0
   1  -3 -12  224.27    5.44   0
   1   3 -12  242.63    4.91   0
  -1   3  12  223.04    5.07   0
   1  -3  12    6.19    3.34   0
  -1  -3 -12    5.54    6.28   0
  -1   3 -12    6.37    3.49   0
   3  -3  12   25.37    3.03   0
   5  -3  12   10.28    3.02   0
   7   3  12  109.32   10.82   0
   7   3  12  119.21   10.56   0
   7  -3  12  120.27    4.65   0
   9   3  12    1.62    5.84   0
   9  -3  12    1.99    3.50   0
   9  -3  12    6.36    3.12   0
  11  -3  12    0.73    3.75   0
  11   3  12    3.87    5.08   0
  11  -3  12    6.56    3.87   0
  14  -4 -12   -1.35    3.79   0
  14   4 -12    3.90    3.96   0
 -14  -4  12    0.10    4.44   0
 -12  -4  12    1.47    4.10   0
  12  -4 -12    6.07    3.30   0
  12   4 -12    8.09    3.59   0
  10  -4 -12   -3.21    2.97   0
 -10  -4  12    0.56    2.98   0
  10   4 -12    1.14    3.12   0
   8  -4 -12   32.59    3.27   0
  -8  -4  12   42.48    3.33   0
   8   4 -12   39.98    3.36   0
   6  -4 -12    4.45    2.83   0
   6   4 -12    5.01    2.89   0
  -6  -4  12    4.42    3.05   0
   4  -4 -12   30.67    3.12   0
   4   4 -12   30.66    3.08   0
  -4  -4  12   31.30    3.25   0
   2  -4 -12    5.83    3.35   0
   2   4 -12    7.54    3.41   0
  -2  -4  12    8.01    2.92   0
   0  -4  12   11.87    2.77   0
   0   4 -12   12.77    2.81   0
   0  -4 -12   12.10    4.33   0
  -2   4 -12    3.23    2.70   0
   2  -4  12    4.89    2.64   0
   4  -4  12   86.33    3.49   0
   6  -4  12   -0.61    2.96   0
   8  -4  12   17.43    3.84   0
   8  -4  12   11.31    3.56   0
  10  -4  12    1.48    3.49   0
  10   4  12    3.22    7.00   0
  10  -4  12    1.59    3.15   0
  12   4  12    0.78    6.83   0
  12  -4  12    2.60    3.92   0
  12  -4  12    4.12    4.37   0
 -13  -5  12    2.77    4.34   0
  13  -5 -12   -0.09    3.54   0
  13   5 -12   -1.51    3.86   0
  11  -5 -12    2.29    3.21   0
 -11  -5  12    0.84    3.16   0
  11   5 -12    2.62    3.43   0
   9  -5 -12    0.23    2.89   0
  -9  -5  12    5.37    3.32   0
   9   5 -12    6.45    3.09   0
   7  -5 -12  120.34    3.69   0
   7   5 -12  126.15    3.81   0
  -7  -5  12  120.88    3.88   0
   5   5 -12   28.86    3.10   0
  -5  -5  12   31.31    3.90   0
   5  -5 -12   32.14    3.01   0
   3  -5 -12    1.77    2.85   0
   3   5 -12    3.34    2.85   0
  -3  -5  12    2.21    2.91   0
  -1  -5  12    5.38    3.49   0
   1   5 -12    3.41    2.95   0
   1  -5 -12    3.09    3.30   0
  -1   5 -12   40.06    3.00   0
  -1  -5 -12   40.34    4.71   0
   1  -5  12   39.95    2.93   0
  -1  -5 -12   42.16    4.93   0
   3  -5  12    4.42    3.45   0
   5  -5  12   44.20    3.28   0
   7  -5  12    7.43    3.29   0
   9  -5  12    0.06    3.11   0
   9  -5  12    0.48    4.21   0
  11  -5  12   -2.24    3.63   0
  11  -5  12    8.33    3.53   0
  12  -6 -12   -0.46    3.42   0
 -12  -6  12    2.05    4.33   0
  12   6 -12    0.89    4.59   0
  10  -6 -12    4.01    3.06   0
  10   6 -12   -1.20    4.24   0
 -10  -6  12    1.76    3.33   0
   8   6 -12   -0.07    3.08   0
  -8  -6  12    0.43    3.24   0
   8  -6 -12    2.07    3.07   0
   6  -6 -12   -1.89    2.91   0
   6   6 -12    6.29    3.55   0
  -6  -6  12    6.87    3.05   0
   4   6 -12   16.70    2.99   0
  -4  -6  12   11.67    3.05   0
   4  -6 -12   17.72    2.75   0
   2   6 -12    7.46    2.92   0
  -2  -6  12    4.51    2.95   0
   2  -6 -12    7.12    3.39   0
   0   6 -12   65.20    3.39   0
   0  -6 -12   66.19    4.32   0
   0  -6  12   62.69    3.26   0
   0  -6 -12   67.40    4.46   0
  -2   6 -12   22.37    2.98   0
  -2  -6 -12   21.91    4.96   0
   2  -6  12   23.21    2.92   0
  -2  -6 -12   20.11    4.62   0
   4  -6  12    6.07    2.91   0
   6  -6  12   62.90    3.68   0
   8  -6  12    8.41    3.33   0
  10  -6  12    0.45    3.29   0
  10  -6  12   -3.71    3.69   0
  11  -7 -12   -2.05    3.40   0
 -11  -7  12    2.63    4.32   0
  11   7 -12   -1.07    3.71   0
  -9  -7  12    5.12    3.33   0
   9   7 -12   -0.08    3.48   0
   9  -7 -12    3.87    3.90   0
  -7  -7  12    2.68    3.31   0
   7   7 -12    1.00    3.21   0
   7  -7 -12    3.34    3.09   0
  -5  -7  12    0.75    3.04   0
   5   7 -12   -1.12    2.94   0
   5  -7 -12    3.04    2.82   0
   3   7 -12    9.99    3.69   0
   3  -7 -12    5.18    3.07   0
   3  -7 -12    9.75    2.89   0
  -3  -7  12    7.75    3.16   0
  -1  -7  12   14.57    2.95   0
   1  -7 -12   15.41    3.33   0
   1  -7 -12   18.94    3.74   0
   1   7 -12   16.91    3.80   0
  -1   7 -12   11.31    3.01   0
   1  -7  12   12.10    3.00   0
  -1  -7 -12    9.35    3.98   0
  -1  -7 -12    9.62    4.35   0
   3  -7  12    3.99    2.90   0
  -3  -7 -12    6.29    4.92   0
  -3  -7 -12    4.47    5.53   0
   5  -7  12    5.47    3.06   0
   7  -7  12    9.17    3.45   0
   9  -7  12    8.34    3.31   0
   9  -7  12    3.89    3.56   0
 -10  -8  12    3.62    3.58   0
  10   8 -12    4.48    4.62   0
  10  -8 -12   -0.99    3.49   0
  -8  -8  12    1.79    3.43   0
   8   8 -12    6.36    3.47   0
   8  -8 -12    6.01    3.87   0
  -6  -8  12    0.48    3.94   0
   6  -8 -12   -1.35    2.90   0
   6   8 -12    2.11    3.21   0
   4   8 -12    4.97    3.82   0
   4  -8 -12    1.02    3.93   0
  -4  -8  12    3.35    3.77   0
   4  -8 -12   -0.02    2.98   0
   2  -8 -12    7.62    3.79   0
  -2  -8  12    6.76    3.05   0
   2   8 -12    9.46    2.99   0
   2  -8 -12    2.53    2.76   0
   0   8 -12   26.83    3.31   0
   0  -8 -12   26.46    4.18   0
   0  -8 -12   24.52    3.73   0
   0  -8  12   21.94    3.22   0
  -2  -8 -12    0.12    4.20   0
   2  -8  12    1.99    3.03   0
  -2  -8 -12    1.94    3.97   0
  -4  -8 -12    6.21    5.14   0
  -4  -8 -12    4.90    5.71   0
   4  -8  12    7.00    3.10   0
   6  -8  12    3.28    3.37   0
   8  -8  12    2.32    3.53   0
  -9  -9  12    1.95    3.84   0
   9   9 -12    5.66    3.82   0
   9  -9 -12    3.88    3.57   0
   7   9 -12   -2.08    3.50   0
  -7  -9  12   -2.27    3.55   0
   7  -9 -12   -2.93    3.35   0
   7  -9 -12   -0.16    4.47   0
   5   9 -12   -4.47    3.43   0
   5  -9 -12    0.92    3.46   0
  -5  -9  12    2.90    3.36   0
   5  -9 -12    0.54    3.02   0
   3  -9 -12   -0.28    3.96   0
   3  -9 -12    2.87    2.92   0
   3   9 -12    3.97    4.01   0
  -3  -9  12    2.67    4.04   0
  -1  -9  12   -0.47    3.14   0
   1  -9 -12    1.25    3.94   0
   1  -9 -12    3.70    3.59   0
   1   9 -12    5.11    3.14   0
  -1  -9 -12    2.72    3.75   0
   1  -9  12    4.19    3.24   0
  -1  -9 -12    5.82    4.10   0
  -1   9 -12    4.67    3.27   0
   3  -9  12    5.87    3.09   0
  -3  -9 -12    3.31    4.18   0
  -3  -9 -12    1.80    4.80   0
  -5  -9 -12    1.19    6.09   0
   5  -9  12    0.43    3.49   0
   7  -9  12    2.43    3.70   0
   8  10 -12    2.18    3.94   0
  -8 -10  12    3.01    3.77   0
   8 -10 -12    4.51    4.00   0
   8 -10 -12    4.32    4.35   0
   6 -10 -12    1.09    3.39   0
   6  10 -12   -1.18    3.71   0
   6 -10 -12    4.40    3.78   0
  -6 -10  12    1.31    3.59   0
   4  10 -12   -4.12    3.57   0
   4 -10 -12    0.13    3.56   0
   4 -10 -12    2.73    3.20   0
  -4 -10  12    2.93    3.53   0
  -2 -10  12    3.12    3.32   0
   2  10 -12   -2.44    3.47   0
   2 -10 -12    2.16    4.24   0
   2 -10 -12    3.46    3.79   0
   0 -10  12    3.45    3.28   0
   0 -10 -12   -1.59    4.39   0
   0  10 -12    4.40    3.45   0
   0 -10 -12    3.89    4.40   0
  -2 -10 -12   -0.19    5.10   0
   2 -10  12    0.82    3.42   0
  -2 -10 -12    0.18    4.51   0
   4 -10  12    1.40    3.64   0
  -4 -10 -12   -0.24    5.74   0
  -4 -10 -12    0.66    5.29   0
  -6 -10 -12   -0.07    7.09   0
   6 -10  12    0.59    3.61   0
  -6 -10 -12    1.20    6.99   0
   5  11 -12    4.32    4.03   0
  -5 -11  12    0.32    3.87   0
   5 -11 -12    2.39    3.98   0
   5 -11 -12    0.67    3.48   0
   3  11 -12    0.42    3.83   0
   3 -11 -12    0.22    3.67   0
   3 -11 -12    2.99    4.16   0
  -3 -11  12   -3.11    3.92   0
  -1 -11  12    0.63    3.69   0
   1  11 -12   -0.24    3.78   0
   1 -11 -12    0.49    3.36   0
   1 -11 -12    0.63    4.78   0
   1 -11  12    2.75    3.62   0
  -1 -11 -12    2.84    5.42   0
  -1 -11 -12    1.45    4.18   0
  -3 -11 -12    3.10    4.99   0
   3 -11  12    2.44    4.66   0
  -3 -11 -12    0.12    5.57   0
  15  -1 -13    5.71    3.58   0
  15   1 -13   -2.07    3.87   0
 -15   1  13   -0.46    3.53   0
 -15  -1  13   -1.41    3.58   0
 -13  -1  13    4.33    3.11   0
  13  -1 -13    0.42    4.07   0
  13   1 -13    4.64    3.41   0
 -13   1  13    0.38    3.12   0
  11  -1 -13    4.44    3.79   0
  11   1 -13    4.37    3.08   0
 -11   1  13    3.96    3.43   0
 -11  -1  13   -7.08    2.98   0
  -9  -1  13    0.65    2.89   0
   9  -1 -13    6.82    2.97   0
   9   1 -13    3.22    2.99   0
  -9   1  13   -0.16    2.73   0
  -7  -1  13   11.30    3.81   0
   7  -1 -13    8.73    3.70   0
   7   1 -13    9.05    3.06   0
  -7   1  13    7.03    3.46   0
  -5   1  13    2.98    2.96   0
  -5  -1  13    4.85    3.05   0
   5   1 -13    0.39    2.94   0
   5  -1 -13    1.92    2.93   0
   3   1 -13    5.08    3.64   0
  -3   1  13    2.93    3.87   0
  -3  -1  13    2.33    3.12   0
   3  -1 -13    0.63    3.21   0
  -1   1  13   14.03    4.09   0
   1   1 -13   15.47    3.68   0
  -1  -1  13   13.94    3.23   0
   1  -1 -13   16.78    3.93   0
   1  -1  13   52.91    3.98   0
  -1  -1 -13   51.03    4.60   0
  -1   1 -13   55.57    3.93   0
   1   1  13   46.32    5.03   0
   3  -1  13   16.71    3.28   0
   3   1  13   14.82    5.19   0
   5  -1  13  151.92    4.88   0
   5   1  13  142.97    6.40   0
   5   1  13  153.03    6.51   0
   7   1  13    7.93    4.60   0
   7  -1  13   11.31    3.82   0
   7  -1  13    7.96    3.50   0
   7   1  13   12.08    4.34   0
   9   1  13    6.07    4.61   0
   9  -1  13    5.80    3.77   0
   9  -1  13    7.05    3.82   0
   9   1  13    6.74    4.58   0
  11  -1  13    0.80    4.37   0
  11   1  13    5.15    4.95   0
  11  -1  13    1.81    4.55   0
  11   1  13    1.95    4.19   0
  13  -1  13   -0.79    4.02   0
  13   1  13    0.22    5.52   0
  13   1  13    0.74    4.93   0
  13  -1  13   -4.31    4.89   0
  14  -2 -13   -4.00    3.55   0
  14   2 -13    0.90    3.67   0
 -14   2  13    0.38    3.17   0
 -14  -2  13    3.66    4.18   0
  12  -2 -13    2.88    3.15   0
  12   2 -13    4.53    3.32   0
 -12   2  13    3.03    3.03   0
 -12  -2  13    2.23    3.04   0
 -10  -2  13    2.68    3.68   0
  10  -2 -13    0.86    3.18   0
  10   2 -13    4.36    3.14   0
 -10   2  13    9.33    2.83   0
  -8  -2  13   19.05    3.02   0
   8  -2 -13   14.72    2.93   0
   8   2 -13   20.11    3.17   0
  -8   2  13   20.26    2.72   0
   6  -2 -13    9.90    2.91   0
  -6  -2  13    8.24    3.19   0
   6   2 -13    5.49    3.10   0
  -6   2  13    6.54    2.59   0
   4  -2 -13  118.08    3.98   0
  -4  -2  13  119.67    3.71   0
  -4   2  13  117.97    4.27   0
   4   2 -13  113.50    3.59   0
  -2   2  13  122.70    4.42   0
   2   2 -13  129.39    3.82   0
   2  -2 -13  118.98    4.11   0
  -2  -2  13  124.30    3.85   0
   0  -2  13  221.62    5.14   0
   0  -2 -13  207.60    6.40   0
   0   2 -13  233.61    5.13   0
   0   2  13  212.76    6.06   0
   2  -2  13    1.95    2.85   0
  -2   2 -13    1.15    3.53   0
   4  -2  13    4.83    3.40   0
   6   2  13    1.44    6.93   0
   6  -2  13    0.87    3.54   0
   6   2  13    1.58    6.30   0
   8  -2  13    1.08    3.65   0
   8   2  13    1.59    4.87   0
   8   2  13    0.52    5.55   0
   8  -2  13    0.95    3.49   0
  10   2  13    5.09    5.33   0
  10  -2  13    2.80    4.23   0
  10   2  13    3.74    5.39   0
  10  -2  13    5.51    3.90   0
  12  -2  13   -1.49    4.50   0
  12  -2  13    0.60    4.54   0
  12   2  13    1.41    5.34   0
  12   2  13    2.71    5.96   0
  13  -3 -13    0.94    3.46   0
  13   3 -13    2.66    3.49   0
 -13  -3  13    1.60    3.30   0
  11   3 -13    3.87    3.28   0
 -11  -3  13    4.88    3.02   0
  11  -3 -13    3.29    3.21   0
 -11   3  13    9.60    3.56   0
  -9  -3  13   12.16    3.90   0
   9  -3 -13    7.18    3.12   0
  -9   3  13    8.46    2.56   0
   9   3 -13   11.90    3.13   0
   7  -3 -13   12.58    3.26   0
  -7  -3  13   10.87    3.21   0
  -7   3  13   11.54    3.26   0
   7   3 -13   19.16    3.16   0
   5  -3 -13    1.10    2.92   0
  -5  -3  13    3.39    3.15   0
  -5   3  13    2.97    2.60   0
   5   3 -13    3.61    2.92   0
   3  -3 -13    9.76    3.80   0
   3   3 -13    5.76    2.81   0
  -3  -3  13    6.38    2.93   0
  -3   3  13    7.57    2.57   0
   1  -3 -13   46.66    4.49   0
  -1   3  13   40.88    3.46   0
   1   3 -13   42.34    3.03   0
  -1  -3  13   41.24    3.17   0
   1  -3  13    2.88    2.87   0
  -1   3 -13    3.91    2.96   0
  -1  -3 -13    1.92    6.12   0
  -3   3 -13   48.21    3.23   0
   3  -3  13   44.68    3.77   0
   5  -3  13  108.20    3.57   0
   7  -3  13  129.23    4.79   0
   9  -3  13    6.38    4.06   0
   9   3  13    6.66    6.33   0
   9  -3  13    6.58    3.02   0
   9   3  13    7.36    6.94   0
  11  -3  13   10.95    3.57   0
  11   3  13    8.16    5.86   0
  11   3  13    8.33    6.62   0
  11  -3  13    5.99    4.10   0
  14  -4 -13    4.89    3.65   0
  14   4 -13   -4.52    3.85   0
 -14  -4  13    1.75    3.54   0
 -12  -4  13    4.33    3.25   0
  12  -4 -13   -0.03    3.27   0
  12   4 -13   -4.35    3.58   0
 -10  -4  13    8.71    3.15   0
  10  -4 -13    6.02    3.09   0
  10   4 -13    4.47    3.20   0
   8  -4 -13  170.82    4.14   0
  -8  -4  13  180.00    4.74   0
   8   4 -13  170.44    4.66   0
   6  -4 -13   -1.86    3.04   0
   6   4 -13    3.12    2.81   0
  -6  -4  13    5.90    3.15   0
   4   4 -13    0.90    2.97   0
   4  -4 -13    3.89    3.63   0
  -4  -4  13    0.47    3.22   0
   2  -4 -13   54.71    3.86   0
   2   4 -13   48.13    3.06   0
  -2  -4  13   57.09    3.23   0
   0  -4 -13   12.53    4.48   0
   0  -4  13   14.80    2.80   0
   0   4 -13   12.68    2.75   0
  -2   4 -13   11.39    2.84   0
   2  -4  13   11.60    2.75   0
   4  -4  13   14.11    3.07   0
   6  -4  13   16.79    3.24   0
   8  -4  13    1.70    2.82   0
   8  -4  13    0.64    2.99   0
  10  -4  13    6.40    3.91   0
  10  -4  13    6.84    4.34   0
  12  -4  13    3.04    4.74   0
  12   4  13    1.37    8.40   0
  12   4  13    1.38    8.06   0
  12  -4  13    5.70    3.67   0
 -13  -5  13    1.81    3.58   0
  13  -5 -13    3.21    3.51   0
  13   5 -13   -5.27    4.60   0
  11   5 -13    4.46    4.26   0
  11  -5 -13    7.42    3.29   0
 -11  -5  13    9.29    4.07   0
   9   5 -13    2.42    3.08   0
   9  -5 -13    1.20    3.03   0
  -9  -5  13   -2.73    3.84   0
   7  -5 -13   12.52    3.54   0
   7   5 -13    9.56    3.55   0
  -7  -5  13   13.76    3.09   0
   5  -5 -13   -0.61    2.86   0
   5   5 -13    0.57    2.85   0
  -5  -5  13    1.04    3.03   0
   3   5 -13   -0.71    2.96   0
  -3  -5  13    3.75    3.62   0
   3  -5 -13    0.12    2.81   0
  -1  -5  13   63.26    3.32   0
   1   5 -13   61.79    3.44   0
   1  -5 -13   57.99    3.91   0
  -1  -5 -13    2.15    4.53   0
  -1   5 -13    4.16    2.91   0
   1  -5  13    4.13    2.84   0
  -1  -5 -13    2.46    4.51   0
   3  -5  13   -0.41    3.11   0
   5  -5  13  124.73    3.93   0
   7  -5  13    3.89    3.23   0
   9  -5  13   -4.67    4.24   0
   9  -5  13   -1.87    3.21   0
  11  -5  13   -0.28    3.80   0
  11  -5  13    1.26    4.32   0
  12  -6 -13   -3.01    3.45   0
 -12  -6  13    5.27    3.50   0
  12   6 -13    1.41    3.79   0
  10  -6 -13   -6.38    3.96   0
  10   6 -13    2.98    3.41   0
 -10  -6  13   -1.56    3.42   0
   8  -6 -13   19.48    3.32   0
   8   6 -13   28.00    3.45   0
  -8  -6  13   28.66    4.06   0
   6   6 -13    3.68    2.97   0
  -6  -6  13   -0.42    3.11   0
   6  -6 -13   -0.05    3.01   0
   4  -6 -13   26.57    3.64   0
   4   6 -13   27.48    3.14   0
  -4  -6  13   21.36    3.22   0
  -2  -6  13    3.27    2.93   0
   2   6 -13   13.04    3.05   0
   2  -6 -13   10.73    3.37   0
   0   6 -13    4.48    3.47   0
   0  -6 -13   -0.80    3.43   0
   0  -6  13   -2.51    2.80   0
   0  -6 -13    3.22    3.68   0
  -2   6 -13    3.63    2.83   0
  -2  -6 -13    6.38    5.36   0
   2  -6  13    3.15    3.42   0
  -2  -6 -13    7.50    5.14   0
   4  -6  13    3.92    2.88   0
   6  -6  13    2.90    3.18   0
   8  -6  13    3.37    3.40   0
  10  -6  13    0.92    3.70   0
  10  -6  13    4.70    3.99   0
  11  -7 -13   -0.08    3.53   0
 -11  -7  13    6.06    3.68   0
  11   7 -13    3.18    4.58   0
   9  -7 -13   -0.75    3.19   0
  -9  -7  13   -0.80    3.48   0
   9   7 -13    3.12    3.44   0
  -7  -7  13    8.63    3.25   0
   7   7 -13    3.07    3.15   0
   7  -7 -13    3.13    3.03   0
  -5  -7  13    2.84    2.95   0
   5   7 -13    5.00    3.19   0
   5  -7 -13    3.55    3.55   0
   3   7 -13   12.42    3.13   0
  -3  -7  13    9.67    3.07   0
   3  -7 -13   11.05    3.52   0
  -1  -7  13    4.38    2.98   0
   1  -7 -13    8.28    3.73   0
   1   7 -13   11.37    3.16   0
   1  -7 -13    3.86    3.50   0
  -1   7 -13    2.30    2.99   0
   1  -7  13   -0.35    2.93   0
  -1  -7 -13    1.68    4.00   0
  -1  -7 -13    2.20    4.30   0
   3  -7  13    2.51    2.89   0
  -3  -7 -13    0.21    5.79   0
  -3  -7 -13    1.13    5.35   0
   5  -7  13    3.09    3.10   0
   7  -7  13    4.06    3.29   0
   9  -7  13   -0.05    3.45   0
   9  -7  13    4.54    3.40   0
  10  -8 -13   -1.15    3.52   0
 -10  -8  13    2.58    3.68   0
  10   8 -13    1.35    4.61   0
  -8  -8  13    8.05    3.40   0
   8   8 -13    6.34    3.59   0
   8  -8 -13    4.33    3.19   0
   6  -8 -13    5.46    3.76   0
  -6  -8  13    3.27    3.11   0
   6   8 -13    7.52    3.17   0
   4   8 -13   -1.96    3.00   0
   4  -8 -13   -0.03    3.25   0
  -4  -8  13    0.87    3.09   0
   4  -8 -13    0.92    3.53   0
   2  -8 -13   11.11    3.45   0
   2   8 -13    7.65    3.08   0
  -2  -8  13    8.25    3.09   0
   2  -8 -13   10.45    3.60   0
   0  -8 -13   26.81    4.11   0
   0  -8  13   30.51    3.30   0
   0  -8 -13   35.40    3.83   0
   0   8 -13   25.07    3.40   0
  -2  -8 -13    2.72    4.98   0
   2  -8  13    2.11    3.61   0
  -2  -8 -13    3.42    3.98   0
  -4  -8 -13    1.61    6.63   0
   4  -8  13    3.00    3.16   0
  -4  -8 -13    1.16    6.14   0
   6  -8  13   -0.29    3.35   0
   8  -8  13    2.76    3.70   0
  -9  -9  13    5.16    3.86   0
   9   9 -13    2.83    4.80   0
   9  -9 -13    2.88    3.56   0
   7  -9 -13    4.77    3.50   0
  -7  -9  13    1.33    4.35   0
   7   9 -13    2.67    4.41   0
   7  -9 -13    0.15    3.31   0
   5   9 -13    3.29    3.43   0
   5  -9 -13    2.16    4.14   0
  -5  -9  13    2.38    3.40   0
   5  -9 -13   -1.64    3.04   0
   3  -9 -13    0.98    3.23   0
   3   9 -13    6.06    3.28   0
   3  -9 -13    1.39    3.58   0
  -3  -9  13    1.02    3.26   0
  -1  -9  13    5.46    3.17   0
   1  -9 -13    3.93    4.11   0
   1  -9 -13    3.36    3.64   0
   1   9 -13    0.92    4.02   0
  -1  -9 -13    2.91    4.25   0
   1  -9  13    1.03    3.23   0
  -1   9 -13    5.54    3.32   0
  -1  -9 -13    2.04    4.10   0
  -3  -9 -13    1.83    5.33   0
   3  -9  13   -0.90    3.27   0
  -3  -9 -13    0.12    4.29   0
  -5  -9 -13    0.57    7.89   0
   5  -9  13   -3.48    4.01   0
  -5  -9 -13    1.19    7.08   0
   7  -9  13    7.92    3.79   0
   8  10 -13    4.18    4.88   0
   8 -10 -13   -0.50    3.65   0
  -8 -10  13    0.47    4.81   0
   8 -10 -13    1.23    4.07   0
   6  10 -13   -1.21    3.88   0
  -6 -10  13    6.10    4.52   0
   6 -10 -13    4.72    3.37   0
   6 -10 -13    4.60    4.70   0
   4 -10 -13    3.66    4.26   0
  -4 -10  13    6.50    3.64   0
   4 -10 -13    2.69    4.06   0
   4  10 -13    5.38    3.56   0
  -2 -10  13    2.74    4.12   0
   2 -10 -13    3.99    4.38   0
   2 -10 -13   -0.47    3.79   0
   2  10 -13    3.02    4.11   0
   0 -10 -13    3.64    4.26   0
   0 -10  13    0.20    3.40   0
   0  10 -13    0.50    3.43   0
   0 -10 -13    2.39    3.96   0
  -2 -10 -13    4.24    4.99   0
   2 -10  13   -2.23    4.25   0
  -2 -10 -13   -0.31    4.56   0
  -4 -10 -13    1.30    5.79   0
   4 -10  13    1.52    3.57   0
  -4 -10 -13    1.46    5.38   0
   6 -10  13   -0.16    3.79   0
   5  11 -13    2.48    4.06   0
  -5 -11  13    4.85    3.92   0
   5 -11 -13    5.46    4.97   0
   5 -11 -13   -0.53    3.50   0
   3  11 -13    3.25    3.79   0
   3 -11 -13    1.44    3.88   0
   3 -11 -13   -0.51    3.45   0
  -3 -11  13    2.52    3.84   0
  -1 -11  13    4.55    3.75   0
   1  11 -13   -0.58    3.79   0
   1 -11 -13   -0.10    3.32   0
   1 -11 -13    3.69    4.69   0
   1 -11  13    4.75    3.75   0
  -1 -11 -13    1.48    4.59   0
  -1 -11 -13    1.99    4.99   0
   3 -11  13    3.90    4.51   0
  -3 -11 -13    1.86    5.21   0
  -3 -11 -13    1.55    5.57   0
  14   0 -14    1.72    3.62   0
 -14   0  14    0.05    3.27   0
  12   0 -14    6.49    3.96   0
 -12   0  14    6.32    3.01   0
  10   0 -14    3.80    3.20   0
 -10   0  14    6.83    3.57   0
  -8   0  14   -4.13    2.89   0
   8   0 -14    2.15    3.04   0
  -6   0  14   48.43    3.70   0
   6   0 -14   45.59    3.27   0
  -4   0  14   -2.53    3.71   0
   4   0 -14    1.32    2.98   0
   2   0 -14  107.29    4.59   0
  -2   0  14  101.61    4.67   0
   0   0 -14  157.41    4.84   0
   0   0  14  153.76    5.06   0
  -2   0 -14   27.96    3.74   0
   2   0  14   25.72    3.77   0
   4   0  14  157.38    5.92   0
   6   0  14   20.35    4.28   0
   6   0  14   17.46    3.89   0
   8   0  14    7.91    4.38   0
   8   0  14    6.80    3.83   0
  10   0  14    1.66    4.34   0
  10   0  14    2.37    4.16   0
  12   0  14    1.63    5.21   0
  12   0  14   -3.23    4.64   0
  15  -1 -14   -1.73    3.92   0
 -15   1  14    2.23    3.53   0
 -15  -1  14    7.64    4.46   0
  13  -1 -14    3.35    3.32   0
  13   1 -14    1.80    3.34   0
 -13   1  14    1.14    3.78   0
 -13  -1  14    4.88    3.20   0
  11  -1 -14    1.94    3.12   0
  11   1 -14    1.89    3.95   0
 -11   1  14    1.54    2.88   0
 -11  -1  14    3.62    2.95   0
  -9  -1  14    5.13    3.57   0
   9  -1 -14    3.83    3.13   0
   9   1 -14    0.19    3.04   0
  -9   1  14    4.54    2.80   0
  -7  -1  14   -2.15    3.08   0
   7  -1 -14    3.01    3.10   0
   7   1 -14    0.12    3.88   0
  -7   1  14    0.78    2.77   0
  -5   1  14    2.03    2.80   0
  -5  -1  14    5.43    3.04   0
   5  -1 -14    3.54    3.03   0
   5   1 -14    3.66    2.85   0
  -3   1  14   32.88    3.31   0
  -3  -1  14   34.11    4.00   0
   3  -1 -14   33.70    3.44   0
   3   1 -14   33.25    3.28   0
  -1   1  14  123.21    4.84   0
   1   1 -14  119.97    3.85   0
  -1  -1  14  121.52    3.95   0
   1  -1 -14  127.05    4.79   0
  -1   1 -14    1.52    3.46   0
   1   1  14    1.77    4.33   0
  -1  -1 -14   -0.20    3.83   0
   1  -1  14    2.08    2.77   0
   3  -1  14   10.31    3.28   0
   3   1  14   10.52    5.02   0
   5  -1  14   50.64    4.04   0
   5   1  14   46.27    5.04   0
   5   1  14   44.87    5.45   0
   7   1  14    1.19    5.01   0
   7   1  14    3.13    4.29   0
   7  -1  14   -0.81    4.06   0
   7  -1  14    3.20    3.46   0
   9  -1  14    2.16    3.84   0
   9   1  14    4.35    4.73   0
   9   1  14    3.08    4.49   0
   9  -1  14    1.74    3.77   0
  11  -1  14    3.47    4.39   0
  11  -1  14    0.09    4.40   0
  11   1  14    0.99    5.04   0
  11   1  14    2.02    4.21   0
  14  -2 -14    4.03    3.51   0
  14   2 -14   -3.91    3.76   0
 -14   2  14    6.33    3.21   0
 -14  -2  14    0.21    3.38   0
  12  -2 -14    7.04    3.22   0
  12   2 -14    2.13    3.35   0
 -12   2  14    0.47    2.96   0
 -12  -2  14    5.00    3.10   0
 -10  -2  14    3.22    3.06   0
  10  -2 -14    2.47    3.01   0
  10   2 -14    0.02    3.03   0
 -10   2  14    3.03    2.64   0
  -8  -2  14    9.15    3.07   0
   8  -2 -14   11.53    3.13   0
   8   2 -14   11.44    3.00   0
  -8   2  14   10.11    3.21   0
   6  -2 -14    5.31    3.02   0
   6   2 -14    9.25    3.15   0
  -6   2  14    7.80    2.74   0
  -6  -2  14    4.41    3.24   0
   4  -2 -14   13.76    3.28   0
  -4  -2  14   23.55    3.10   0
  -4   2  14   13.87    3.62   0
   4   2 -14   15.78    2.95   0
   2   2 -14  100.41    3.56   0
   2  -2 -14   98.15    4.37   0
  -2  -2  14   95.24    3.72   0
  -2   2  14   82.25    3.57   0
   0   2  14  101.93    5.16   0
   0   2 -14  107.80    3.79   0
   0  -2  14  112.13    4.46   0
   0  -2 -14  107.63    5.38   0
   2  -2  14   20.02    2.83   0
  -2   2 -14   21.15    3.01   0
   4  -2  14    1.86    3.44   0
   6  -2  14    8.61    3.69   0
   8  -2  14    4.47    3.62   0
   8   2  14    0.95    5.62   0
   8   2  14    1.89    5.79   0
   8  -2  14    1.75    3.82   0
  10  -2  14    1.31    4.24   0
  10   2  14    1.64    4.86   0
  10   2  14    2.82    5.42   0
  10  -2  14    2.98    4.02   0
  12  -2  14    2.39    4.56   0
  12  -2  14    0.12    4.68   0
  12   2  14   -1.42    5.56   0
  12   2  14    0.24    5.49   0
  13  -3 -14    1.72    4.31   0
  13   3 -14   -0.61    3.58   0
 -13   3  14    0.22    3.15   0
 -13  -3  14    5.71    3.34   0
  11  -3 -14    0.23    3.19   0
 -11  -3  14    0.86    2.98   0
 -11   3  14    2.52    2.81   0
  11   3 -14    1.71    3.24   0
   9  -3 -14    7.14    3.83   0
  -9  -3  14    7.69    3.06   0
  -9   3  14    8.64    2.75   0
   9   3 -14   11.00    3.07   0
   7  -3 -14    3.29    3.10   0
  -7  -3  14   -0.29    3.09   0
   7   3 -14    0.51    3.05   0
  -7   3  14    3.81    3.28   0
   5   3 -14    8.35    2.97   0
   5  -3 -14   10.04    3.10   0
  -5  -3  14    3.05    3.27   0
  -5   3  14    9.42    2.67   0
   3  -3 -14  109.54    4.09   0
   3   3 -14   92.90    3.40   0
  -3  -3  14   96.76    3.52   0
  -3   3  14   98.43    3.71   0
   1  -3 -14   41.76    4.16   0
  -1   3  14   39.08    3.44   0
   1   3 -14   43.11    3.05   0
  -1  -3  14   42.82    3.18   0
   1  -3  14    4.23    2.89   0
  -1  -3 -14    1.31    5.60   0
  -1   3 -14    4.35    2.94   0
  -3   3 -14   15.33    3.03   0
   3  -3  14   15.83    3.57   0
   5  -3  14   89.75    3.45   0
   7  -3  14   10.47    3.83   0
   9   3  14    0.31    9.09   0
   9   3  14    0.75    9.00   0
   9  -3  14    1.13    3.92   0
   9  -3  14    2.03    3.64   0
  11   3  14   -0.71    6.85   0
  11   3  14    0.79    7.00   0
  11  -3  14    3.10    3.36   0
  11  -3  14   -0.37    4.39   0
  14  -4 -14    4.52    3.64   0
  14   4 -14    1.92    3.98   0
 -14  -4  14    3.03    3.80   0
 -12  -4  14    0.09    4.13   0
  12  -4 -14    7.99    3.92   0
  12   4 -14    4.42    4.33   0
  10  -4 -14   18.47    3.89   0
 -10  -4  14   21.36    3.26   0
  10   4 -14   17.59    3.41   0
   8  -4 -14   98.15    3.77   0
  -8  -4  14   93.13    3.88   0
  -8   4  14   90.00    3.50   0
   8   4 -14   89.07    3.70   0
   6  -4 -14    3.76    3.19   0
   6   4 -14   10.49    3.59   0
  -6  -4  14    6.56    3.10   0
  -6   4  14    6.77    2.92   0
   4  -4 -14    1.80    3.61   0
   4   4 -14   -0.40    2.92   0
  -4  -4  14   -0.07    3.00   0
   2  -4 -14   21.60    3.71   0
   2   4 -14   21.40    2.97   0
  -2  -4  14   23.77    3.70   0
   0  -4  14    3.91    3.16   0
   0  -4 -14    8.04    5.04   0
   0   4 -14    5.77    2.83   0
   2  -4  14    1.74    3.42   0
  -2   4 -14    1.39    2.82   0
   4  -4  14    2.37    2.84   0
   6  -4  14   38.81    3.87   0
   8  -4  14    0.95    3.87   0
  10  -4  14   -0.16    3.29   0
  10  -4  14   -1.99    3.59   0
  12  -4  14    3.09    3.83   0
  12  -4  14    0.87    3.97   0
 -13  -5  14    1.87    3.70   0
  13  -5 -14   -2.67    3.53   0
  13   5 -14   -3.63    3.72   0
  11   5 -14   -0.06    3.56   0
  11  -5 -14   -1.25    3.21   0
 -11  -5  14    8.81    3.35   0
   9   5 -14    4.04    3.09   0
   9  -5 -14    0.64    3.82   0
  -9  -5  14   -0.16    3.17   0
   7  -5 -14    8.89    3.17   0
   7   5 -14   10.22    3.00   0
  -7  -5  14    8.77    3.20   0
   5  -5 -14   24.29    3.60   0
   5   5 -14   17.01    2.99   0
  -5  -5  14   18.31    3.10   0
   3  -5 -14   29.52    3.80   0
   3   5 -14   28.14    3.07   0
  -3  -5  14   23.81    3.17   0
  -1  -5  14   30.18    3.15   0
   1   5 -14   35.92    3.14   0
   1  -5 -14   35.65    3.94   0
  -1  -5 -14   -0.30    5.14   0
  -1   5 -14    0.72    2.88   0
   1  -5  14    2.86    2.63   0
  -1  -5 -14    1.57    4.89   0
   3  -5  14   16.70    3.07   0
   5  -5  14   29.00    4.01   0
   7  -5  14    8.37    3.29   0
   9  -5  14    2.37    3.33   0
   9  -5  14    3.24    3.82   0
  11  -5  14    0.16    3.78   0
  11  -5  14    1.04    3.53   0
  12  -6 -14    5.15    3.42   0
  12   6 -14   -0.42    3.75   0
 -12  -6  14    1.25    4.38   0
  10  -6 -14    6.90    3.17   0
  10   6 -14    1.58    3.43   0
 -10  -6  14    4.74    3.38   0
   8  -6 -14    0.84    3.19   0
   8   6 -14    3.77    3.00   0
  -8  -6  14    6.51    3.97   0
   6  -6 -14    9.88    3.05   0
   6   6 -14    8.07    3.08   0
  -6  -6  14    8.87    3.11   0
   4   6 -14   -0.01    2.89   0
  -4  -6  14    3.20    2.93   0
   4  -6 -14    4.23    3.56   0
   2   6 -14   45.05    3.23   0
   2  -6 -14   44.01    3.26   0
  -2  -6  14   46.79    3.19   0
   0  -6  14   23.73    3.16   0
   0  -6 -14   29.71    4.52   0
   0   6 -14   26.68    3.01   0
   0  -6 -14   28.72    4.18   0
  -2  -6 -14   15.28    5.93   0
  -2  -6 -14   14.34    6.34   0
   2  -6  14   11.81    2.81   0
  -2   6 -14   17.64    3.12   0
   4  -6  14    4.79    3.01   0
   6  -6  14    0.87    3.23   0
   8  -6  14    0.53    3.35   0
  10  -6  14   14.18    3.92   0
  10  -6  14    5.18    4.28   0
  11  -7 -14    1.14    3.56   0
 -11  -7  14    4.03    3.46   0
  11   7 -14    6.54    4.42   0
  -9  -7  14   -0.81    3.42   0
   9   7 -14    1.79    4.28   0
   9  -7 -14    3.28    3.25   0
  -7  -7  14    2.90    3.88   0
   7   7 -14    0.70    3.19   0
   7  -7 -14    8.74    3.78   0
  -5  -7  14   23.64    3.37   0
   5   7 -14   22.58    3.30   0
   5  -7 -14   29.97    3.76   0
   3   7 -14   51.57    3.54   0
  -3  -7  14   49.49    3.47   0
   3  -7 -14   59.14    3.89   0
  -1  -7  14    7.21    3.15   0
   1  -7 -14    7.48    3.72   0
   1   7 -14    1.02    3.23   0
   1  -7 -14    7.06    3.98   0
  -1   7 -14    1.92    3.77   0
   1  -7  14   -0.37    3.07   0
  -1  -7 -14    1.97    4.39   0
  -1  -7 -14    0.14    4.03   0
  -3  -7 -14   50.76    8.70   0
  -3  -7 -14   46.38    9.30   0
   3  -7  14   48.55    3.32   0
   5  -7  14    8.47    3.90   0
   7  -7  14    1.89    3.47   0
   9  -7  14    1.07    3.83   0
  10  -8 -14    1.21    3.62   0
 -10  -8  14    9.24    4.56   0
  10   8 -14    5.66    4.82   0
  -8  -8  14    3.44    4.35   0
   8   8 -14    0.36    3.59   0
   8  -8 -14    5.35    3.33   0
  -6  -8  14    5.26    3.25   0
   6   8 -14    4.44    3.32   0
   6  -8 -14    0.66    3.05   0
   4  -8 -14   -0.90    3.27   0
   4   8 -14   -1.53    3.08   0
  -4  -8  14    1.95    3.03   0
   4  -8 -14   -0.56    3.60   0
  -2  -8  14    6.28    3.17   0
   2  -8 -14   11.10    4.02   0
   2   8 -14    7.62    3.97   0
   2  -8 -14    8.31    3.69   0
   0  -8 -14   25.42    4.34   0
   0  -8  14   21.27    3.22   0
   0   8 -14   27.79    3.37   0
   0  -8 -14   25.06    3.93   0
  -2  -8 -14    1.82    5.17   0
   2  -8  14    2.96    3.00   0
  -2  -8 -14    0.67    4.25   0
   4  -8  14   -0.57    3.05   0
   6  -8  14    0.56    3.57   0
   8  -8  14   -1.48    4.55   0
  -9  -9  14    2.70    3.71   0
   9   9 -14    4.47    4.68   0
   9  -9 -14    0.43    3.62   0
   7   9 -14    5.57    4.43   0
  -7  -9  14    2.00    3.61   0
   7  -9 -14    3.84    3.37   0
  -5  -9  14    2.19    3.44   0
   5   9 -14    1.46    3.41   0
   5  -9 -14    0.73    3.37   0
   5  -9 -14    2.97    3.80   0
   3  -9 -14    1.37    4.18   0
   3   9 -14    4.41    3.40   0
   3  -9 -14    0.13    3.71   0
  -3  -9  14    5.27    3.36   0
  -1  -9  14   -1.21    3.35   0
   1  -9 -14    3.05    4.10   0
   1   9 -14    0.79    3.39   0
   1  -9 -14   -0.87    3.74   0
   1  -9  14    5.61    3.36   0
  -1   9 -14    3.18    3.41   0
  -1  -9 -14    1.31    4.30   0
  -1  -9 -14    2.97    4.55   0
   3  -9  14   -2.91    3.32   0
  -3  -9 -14    0.86    6.07   0
  -3  -9 -14    0.14    5.14   0
   5  -9  14    3.70    3.52   0
   7  -9  14    1.67    3.93   0
   6 -10 -14    2.64    3.83   0
   6  10 -14    1.47    3.81   0
  -6 -10  14    4.38    3.67   0
   6 -10 -14    2.75    4.24   0
   4 -10 -14    1.68    3.65   0
  -4 -10  14    3.18    3.38   0
   4 -10 -14    2.23    3.30   0
   4  10 -14    2.97    3.68   0
  -2 -10  14    4.96    3.57   0
   2 -10 -14    2.36    4.36   0
   2  10 -14    0.35    3.37   0
   2 -10 -14   -1.72    4.03   0
   0 -10  14   -0.78    3.49   0
   0  10 -14   -3.88    3.66   0
   0 -10 -14    2.34    4.47   0
   0 -10 -14   -0.20    4.02   0
  -2 -10 -14    1.36    4.85   0
  -2 -10 -14    3.07    5.26   0
   2 -10  14   -0.36    3.54   0
  -4 -10 -14    2.20    7.18   0
   4 -10  14    3.30    3.55   0
  -4 -10 -14    1.16    6.71   0
   3 -11 -14   -0.69    4.87   0
   3 -11 -14   -0.56    4.31   0
   3  11 -14    1.71    3.85   0
  -3 -11  14    4.68    3.70   0
  -1 -11  14    0.93    3.74   0
   1  11 -14    6.19    3.90   0
   1 -11 -14    1.11    4.74   0
   1 -11 -14    1.75    4.35   0
   1 -11  14    3.06    3.72   0
  -1 -11 -14    3.46    4.50   0
  -1 -11 -14    2.07    5.08   0
  13  -1 -15    1.67    3.33   0
  13   1 -15   -0.82    3.34   0
 -13   1  15    1.64    3.13   0
 -13  -1  15    3.71    3.09   0
  11  -1 -15    3.24    3.13   0
  11   1 -15    2.59    3.02   0
 -11   1  15   -0.49    2.93   0
 -11  -1  15    5.92    2.81   0
  -9  -1  15   -0.25    3.06   0
   9  -1 -15   -4.32    4.01   0
   9   1 -15   -0.38    3.13   0
  -9   1  15    3.70    2.72   0
  -7  -1  15   11.22    3.58   0
   7  -1 -15    6.57    3.11   0
   7   1 -15    5.66    3.07   0
  -7   1  15    9.90    2.97   0
  -5   1  15   49.83    3.75   0
  -5  -1  15   56.12    3.39   0
   5  -1 -15   59.76    3.89   0
   5   1 -15   52.26    3.24   0
  -3   1  15   39.63    4.05   0
  -3  -1  15   35.43    3.36   0
   3  -1 -15   35.55    4.03   0
   3   1 -15   38.04    3.08   0
   1  -1 -15   80.59    4.25   0
  -1   1  15   79.61    4.41   0
   1   1 -15   85.89    3.60   0
  -1  -1  15   80.18    4.44   0
  -1   1 -15    1.15    3.36   0
   1   1  15    1.57    4.45   0
  -1  -1 -15    2.13    3.87   0
   1  -1  15    2.03    3.46   0
   3  -1  15    5.65    3.34   0
   3   1  15    7.03    5.49   0
   5   1  15   14.64    5.08   0
   5   1  15   12.70    4.67   0
   5  -1  15   17.36    3.64   0
   7   1  15    2.18    4.69   0
   7  -1  15    0.21    3.49   0
   7   1  15    1.31    5.08   0
   7  -1  15    1.21    3.36   0
   9   1  15   -0.46    4.58   0
   9   1  15    2.15    5.11   0
   9  -1  15    1.10    3.83   0
   9  -1  15   -1.53    3.65   0
  11  -1  15    3.31    4.34   0
  11   1  15    0.48    5.11   0
  11   1  15    1.16    5.19   0
  11  -1  15    0.72    4.34   0
  14  -2 -15    0.48    3.67   0
  14   2 -15    0.99    4.43   0
 -14   2  15    3.79    3.28   0
 -14  -2  15   -0.35    3.56   0
 -12   2  15    5.36    3.72   0
  12  -2 -15    2.37    4.03   0
  12   2 -15    1.68    3.22   0
 -12  -2  15    3.21    3.80   0
  10  -2 -15   13.09    3.16   0
 -10  -2  15   13.55    3.75   0
  10   2 -15   12.82    3.15   0
 -10   2  15   13.62    3.47   0
  -8  -2  15   14.10    3.05   0
  -8   2  15   17.71    2.82   0
   8   2 -15   11.68    3.10   0
   8  -2 -15   10.04    3.04   0
  -6  -2  15   89.16    3.78   0
   6  -2 -15   77.60    3.52   0
   6   2 -15   90.50    4.12   0
  -6   2  15   85.87    3.27   0
   4  -2 -15   16.75    3.24   0
  -4  -2  15   15.49    3.05   0
   4   2 -15   17.27    2.93   0
  -4   2  15   11.75    3.63   0
   2   2 -15   17.39    2.86   0
   2  -2 -15   17.07    3.81   0
  -2  -2  15   16.75    2.92   0
  -2   2  15   11.63    2.84   0
   0   2 -15    5.51    3.01   0
   0  -2  15    6.09    3.68   0
   0  -2 -15    6.84    4.13   0
   0   2  15    4.84    4.09   0
   2  -2  15   48.58    3.65   0
  -2   2 -15   46.48    3.27   0
   2   2  15   43.59    8.41   0
   4  -2  15   18.02    3.56   0
   6  -2  15   15.42    3.86   0
   8  -2  15   11.05    3.83   0
   8   2  15   12.44    6.89   0
   8  -2  15   10.50    3.56   0
   8   2  15   11.90    6.24   0
  10  -2  15    5.31    3.34   0
  10   2  15    2.26    5.67   0
  10   2  15    2.94    5.61   0
  10  -2  15    8.11    4.14   0
  12  -2  15    1.31    4.67   0
  12   2  15    0.50    6.29   0
  12   2  15    2.10    6.17   0
  12  -2  15    5.90    4.82   0
  13  -3 -15    2.28    3.49   0
 -13   3  15    0.66    3.22   0
  13   3 -15   -0.13    4.47   0
 -13  -3  15   -4.06    3.41   0
 -11  -3  15    4.22    3.24   0
  11  -3 -15    1.14    3.20   0
 -11   3  15    0.68    3.00   0
  11   3 -15    0.48    3.11   0
  -9  -3  15    6.54    3.16   0
   9  -3 -15    2.76    3.01   0
  -9   3  15    4.10    2.79   0
   9   3 -15    4.07    3.01   0
   7  -3 -15   11.70    2.92   0
  -7  -3  15   22.74    3.32   0
  -7   3  15   14.61    2.85   0
   7   3 -15   13.57    3.09   0
   5   3 -15    3.96    2.97   0
   5  -3 -15    1.31    3.05   0
  -5  -3  15    4.76    3.10   0
  -5   3  15    2.88    2.63   0
   3  -3 -15   20.22    3.80   0
   3   3 -15   20.96    3.41   0
  -3  -3  15   20.51    3.12   0
  -3   3  15   21.12    3.37   0
   1  -3 -15   35.74    3.83   0
  -1   3  15   37.92    3.58   0
   1   3 -15   41.86    2.98   0
  -1  -3  15   34.33    3.09   0
   1  -3  15   39.18    3.09   0
  -1  -3 -15   38.33    6.55   0
  -1   3 -15   39.50    3.14   0
  -3   3 -15  117.88    4.39   0
   3  -3  15   97.44    3.68   0
   5  -3  15   98.78    3.69   0
   7  -3  15    1.98    3.82   0
   9  -3  15    6.69    4.03   0
   9  -3  15    3.17    3.75   0
  11   3  15   -0.26    9.70   0
  11   3  15    1.74    9.34   0
  11  -3  15    5.21    4.64   0
  11  -3  15    0.85    3.59   0
  14  -4 -15    2.35    3.62   0
  14   4 -15    3.60    4.06   0
 -12  -4  15   -0.81    3.37   0
  12  -4 -15   -0.58    3.37   0
  12   4 -15    1.44    3.54   0
 -10  -4  15   67.33    3.76   0
  10  -4 -15   63.55    3.72   0
  10   4 -15   65.37    3.73   0
   8  -4 -15    3.74    3.03   0
  -8  -4  15   13.39    3.34   0
  -8   4  15    3.03    2.93   0
   8   4 -15    7.26    3.22   0
   6   4 -15   31.42    3.00   0
   6  -4 -15   31.09    3.29   0
  -6  -4  15   29.27    3.93   0
  -6   4  15   29.38    3.57   0
   4  -4 -15    6.18    3.06   0
   4   4 -15    4.66    2.84   0
  -4  -4  15    4.51    3.05   0
  -4   4  15    6.07    2.58   0
   2  -4 -15    8.89    3.60   0
   2   4 -15   11.46    2.78   0
  -2  -4  15   10.13    2.97   0
   0  -4  15    3.58    2.82   0
   0  -4 -15    3.69    4.83   0
   0   4 -15    2.97    2.79   0
   2  -4  15    3.72    2.79   0
  -2   4 -15    2.26    2.93   0
   4  -4  15   12.59    2.90   0
   6  -4  15   16.52    3.06   0
   8  -4  15   16.17    3.61   0
  10  -4  15    7.98    4.39   0
  10  -4  15    1.26    3.53   0
 -13  -5  15    2.57    3.55   0
  13  -5 -15    2.91    4.44   0
  13   5 -15    1.52    3.92   0
  11   5 -15   12.34    4.31   0
  11  -5 -15   11.56    3.43   0
 -11  -5  15    6.75    3.45   0
   9   5 -15    0.77    3.06   0
   9  -5 -15    4.35    3.01   0
  -9  -5  15    6.41    3.23   0
   7  -5 -15   14.33    3.16   0
   7   5 -15   15.92    3.78   0
  -7  -5  15   12.31    3.30   0
   5  -5 -15    1.37    3.53   0
   5   5 -15    2.33    2.94   0
  -5  -5  15    2.81    3.03   0
   3  -5 -15   12.44    3.58   0
   3   5 -15   14.89    2.96   0
  -3  -5  15   11.85    2.90   0
  -1  -5  15   17.14    2.91   0
   1  -5 -15   14.65    3.72   0
   1   5 -15   15.19    2.89   0
  -1   5 -15   38.17    3.27   0
   1  -5  15   34.03    3.88   0
  -1  -5 -15   35.31    5.88   0
  -1  -5 -15   37.36    6.22   0
   3  -5  15  247.15    4.56   0
  -3   5 -15  287.54    4.88   0
   5  -5  15  106.85    3.82   0
   7  -5  15   -0.11    3.92   0
   9  -5  15    0.34    3.53   0
   9  -5  15    1.15    3.18   0
  11  -5  15    6.99    4.81   0
  11  -5  15    1.19    3.73   0
  12  -6 -15   -4.87    3.41   0
  12   6 -15    1.92    3.78   0
 -12  -6  15   -1.21    3.61   0
  10  -6 -15    3.57    3.32   0
  10   6 -15    4.58    4.28   0
 -10  -6  15    3.85    3.43   0
   8  -6 -15    6.09    3.11   0
   8   6 -15    0.75    3.08   0
  -8  -6  15    8.84    3.16   0
   6  -6 -15    3.24    3.01   0
   6   6 -15   -0.28    3.04   0
  -6  -6  15    2.03    3.09   0
   4  -6 -15   10.50    3.51   0
   4   6 -15   11.00    3.11   0
  -4  -6  15    7.46    3.18   0
   2  -6 -15   11.17    3.63   0
   2   6 -15   12.30    2.97   0
  -2  -6  15   13.06    2.99   0
   0  -6 -15   10.26    4.07   0
   0  -6  15   10.23    3.49   0
   0  -6 -15    7.97    3.79   0
   0   6 -15    7.09    2.99   0
  -2  -6 -15    4.29    8.89   0
  -2  -6 -15    3.99    8.68   0
   2  -6  15    6.29    2.97   0
  -2   6 -15    6.92    3.13   0
   4  -6  15    7.37    3.16   0
   6  -6  15    1.98    3.21   0
   8  -6  15    3.98    4.22   0
  10  -6  15    4.04    4.03   0
  10  -6  15    2.53    3.53   0
  11  -7 -15    5.71    3.50   0
 -11  -7  15    3.82    3.70   0
  11   7 -15    0.25    3.81   0
   9  -7 -15    5.51    3.28   0
  -9  -7  15   -0.17    3.53   0
   9   7 -15    1.27    3.41   0
   7  -7 -15   -1.59    3.04   0
  -7  -7  15    1.59    3.16   0
   7   7 -15    4.49    3.23   0
  -5  -7  15    5.31    3.04   0
   5   7 -15    3.55    3.11   0
   5  -7 -15    2.09    3.04   0
   3   7 -15    1.22    3.10   0
  -3  -7  15   -0.45    3.12   0
   3  -7 -15    4.43    3.63   0
  -1  -7  15    4.98    3.69   0
   1   7 -15    2.03    3.17   0
   1  -7 -15    0.90    3.81   0
   1  -7 -15    2.89    3.48   0
  -1  -7 -15    4.76    4.18   0
  -1   7 -15    6.50    3.07   0
   1  -7  15    3.24    2.88   0
  -1  -7 -15    2.55    4.87   0
   3  -7  15    5.90    3.12   0
   5  -7  15   -2.23    3.17   0
   7  -7  15    0.90    3.38   0
   9  -7  15   -2.53    3.84   0
  10  -8 -15   -0.35    3.53   0
 -10  -8  15   -1.16    4.58   0
  10   8 -15    1.16    4.74   0
   8  -8 -15    6.10    3.30   0
  -8  -8  15    4.16    4.31   0
   8   8 -15    3.41    3.53   0
  -6  -8  15    1.13    4.11   0
   6   8 -15    4.78    3.28   0
   6  -8 -15    3.75    3.13   0
   4   8 -15    0.35    3.14   0
   4  -8 -15    3.80    4.04   0
  -4  -8  15    5.25    3.04   0
   4  -8 -15    3.45    3.75   0
   2  -8 -15    0.21    4.03   0
   2   8 -15    5.67    3.20   0
   2  -8 -15    4.24    3.67   0
  -2  -8  15    1.03    3.14   0
   0  -8 -15    0.09    3.94   0
   0  -8 -15   -1.48    4.16   0
   0  -8  15   -2.63    3.73   0
   0   8 -15    1.49    3.09   0
  -2  -8 -15    0.02    5.78   0
   2  -8  15    0.52    3.00   0
  -2   8 -15    3.27    3.22   0
  -2  -8 -15    2.71    5.37   0
   4  -8  15    6.68    3.33   0
   6  -8  15   -2.00    4.26   0
   8  -8  15    2.04    3.66   0
   9  -9 -15    3.49    4.36   0
  -9  -9  15    6.85    3.83   0
   9   9 -15    2.20    4.88   0
   7   9 -15    0.34    4.54   0
  -7  -9  15    4.26    3.58   0
   7  -9 -15   -1.22    3.38   0
   5   9 -15    2.34    4.19   0
  -5  -9  15    2.42    3.34   0
   5  -9 -15   -1.59    3.24   0
   5  -9 -15    4.06    4.27   0
  -3  -9  15    1.89    3.31   0
   3  -9 -15    2.81    4.14   0
   3   9 -15    0.45    3.34   0
   3  -9 -15   -1.58    3.81   0
  -1  -9  15   -0.31    3.31   0
   1  -9 -15    4.20    4.28   0
   1   9 -15    4.21    3.33   0
   1  -9 -15    4.74    3.93   0
   1  -9  15    5.10    3.29   0
  -1   9 -15    8.50    3.46   0
  -1  -9 -15    7.08    4.91   0
  -1  -9 -15    5.84    4.58   0
   3  -9  15   -0.02    4.02   0
  -3  -9 -15    3.66    6.21   0
  -3  -9 -15    5.03    6.28   0
   5  -9  15    7.46    4.43   0
   7  -9  15    5.02    3.96   0
   6 -10 -15    1.69    4.68   0
   6  10 -15   -1.40    4.67   0
  -6 -10  15    0.72    3.75   0
   6 -10 -15    0.79    4.26   0
   4 -10 -15    1.23    3.65   0
  -4 -10  15   -1.94    3.77   0
   4  10 -15    1.09    3.76   0
   4 -10 -15    1.94    4.12   0
   2 -10 -15    2.60    4.56   0
   2  10 -15    3.17    3.67   0
   2 -10 -15    0.31    4.06   0
  -2 -10  15    0.78    3.48   0
   0 -10  15    2.58    3.53   0
   0  10 -15    2.20    3.68   0
   0 -10 -15    2.46    4.40   0
   0 -10 -15    3.10    4.07   0
  -2 -10 -15    0.94    5.33   0
   2 -10  15    3.47    3.57   0
  -2 -10 -15   -0.07    5.48   0
  -4 -10 -15    1.65    9.07   0
  -4 -10 -15    3.59    9.79   0
   4 -10  15    5.93    3.78   0
   3 -11 -15   -0.06    4.84   0
   3  11 -15    0.46    4.06   0
  -3 -11  15    2.16    4.87   0
   3 -11 -15   -1.34    4.40   0
  -1 -11  15    2.25    4.66   0
   1  11 -15    4.42    4.03   0
   1 -11 -15    3.32    4.91   0
   1 -11 -15    1.75    4.47   0
   1 -11  15    3.68    3.87   0
  -1 -11 -15   -0.45    5.59   0
  -1 -11 -15    2.61    5.22   0
  14   0 -16    4.88    3.53   0
 -14   0  16   -2.13    3.27   0
  12   0 -16    5.04    3.33   0
 -12   0  16   -0.74    3.17   0
  10   0 -16    4.59    3.83   0
 -10   0  16    0.99    2.96   0
  -8   0  16   -0.67    2.82   0
   8   0 -16    6.44    3.70   0
  -6   0  16    1.51    2.97   0
   6   0 -16    0.34    3.03   0
  -4   0  16    5.19    3.24   0
   4   0 -16    0.32    2.95   0
  -2   0  16    8.57    3.29   0
   2   0 -16    8.25    3.23   0
   0   0 -16    5.45    3.23   0
   0   0  16    3.75    3.48   0
  -2   0 -16    5.74    3.66   0
   2   0  16    6.51    3.59   0
   4   0  16   13.58    4.16   0
   6   0  16   21.89    4.33   0
   6   0  16   17.92    4.11   0
   8   0  16    4.21    4.32   0
   8   0  16    3.52    4.42   0
  10   0  16   -0.59    4.15   0
  10   0  16    0.49    4.19   0
  12   0  16    5.70    5.45   0
  12   0  16    5.47    5.00   0
  13  -1 -16    0.28    3.53   0
  13   1 -16   -2.03    3.33   0
 -13   1  16   -0.70    3.34   0
 -13  -1  16    1.01    3.22   0
  11  -1 -16    2.21    3.91   0
  11   1 -16    1.45    3.18   0
 -11   1  16    1.57    2.94   0
 -11  -1  16   -3.16    3.11   0
  -9  -1  16    9.32    3.82   0
   9  -1 -16    4.52    3.23   0
   9   1 -16    3.66    3.19   0
  -9   1  16    7.09    3.39   0
  -7  -1  16   38.06    3.18   0
   7  -1 -16   38.24    3.56   0
   7   1 -16   37.03    3.80   0
  -7   1  16   39.77    3.48   0
  -5   1  16  205.57    4.09   0
  -5  -1  16  191.06    4.15   0
   5  -1 -16  201.16    4.14   0
   5   1 -16  202.77    4.12   0
  -3   1  16    4.95    3.13   0
  -3  -1  16   11.26    3.10   0
   3  -1 -16    7.52    3.81   0
   3   1 -16   11.06    2.98   0
  -1   1  16  254.80    5.46   0
   1   1 -16  259.66    4.88   0
  -1  -1  16  267.19    5.52   0
   1  -1 -16  273.05    5.55   0
  -1   1 -16    0.56    3.23   0
   1   1  16    3.20    4.57   0
   1  -1  16    0.01    3.46   0
  -1  -1 -16    1.68    4.14   0
   3  -1  16    5.00    3.39   0
  -3   1 -16    5.95    3.47   0
   3   1  16    4.77    5.43   0
   5   1  16    6.35    5.32   0
   5  -1  16    3.76    3.43   0
   5   1  16    3.86    5.02   0
   7  -1  16   -0.23    3.78   0
   7   1  16    1.33    5.02   0
   7   1  16   -0.85    4.86   0
   7  -1  16   -0.24    3.51   0
   9  -1  16    2.42    3.91   0
   9   1  16   -0.25    5.28   0
   9   1  16    0.58    5.40   0
   9  -1  16    2.37    3.99   0
  11  -1  16    4.43    4.49   0
  11   1  16    2.04    5.20   0
  11   1  16    3.03    5.28   0
  11  -1  16    5.10    4.56   0
  14  -2 -16    3.08    3.67   0
  14   2 -16    2.08    4.51   0
 -14   2  16    0.04    3.40   0
 -14  -2  16    1.41    3.42   0
  12  -2 -16    5.07    3.38   0
  12   2 -16    2.39    3.44   0
 -12  -2  16    6.27    3.30   0
 -12   2  16    5.22    3.09   0
 -10  -2  16    4.77    3.08   0
  10  -2 -16    3.75    3.10   0
  10   2 -16    5.30    3.18   0
 -10   2  16    1.95    2.82   0
  -8  -2  16    0.88    3.05   0
   8  -2 -16    1.20    2.93   0
   8   2 -16    0.14    3.04   0
  -8   2  16    1.98    2.75   0
  -6  -2  16   25.42    3.33   0
   6  -2 -16   24.94    3.32   0
   6   2 -16   28.96    3.12   0
  -6   2  16   26.15    2.88   0
   4  -2 -16   23.10    3.39   0
  -4  -2  16   26.55    3.17   0
  -4   2  16   23.86    3.08   0
   4   2 -16   26.67    2.94   0
   2   2 -16    6.40    2.80   0
   2  -2 -16    6.61    2.87   0
  -2  -2  16    5.53    2.98   0
  -2   2  16    7.12    3.39   0
   0  -2 -16  144.23    5.92   0
   0  -2  16  141.82    4.08   0
   0   2 -16  159.23    4.64   0
   0   2  16  145.95    5.72   0
   2  -2  16  107.37    4.28   0
  -2   2 -16  121.31    4.44   0
   2   2  16  107.59    8.71   0
   4  -2  16    8.40    3.45   0
   6  -2  16    9.61    3.69   0
   8  -2  16   21.50    3.78   0
   8  -2  16   22.47    4.13   0
   8   2  16   22.06    8.60   0
   8   2  16   24.12    8.32   0
  10   2  16    2.32    6.65   0
  10  -2  16    2.01    3.58   0
  10   2  16    3.82    6.71   0
  10  -2  16    1.79    4.10   0
  12  -2  16    5.88    4.81   0
  12   2  16    1.90    7.46   0
  12  -2  16    0.59    4.89   0
  12   2  16    0.18    6.77   0
  13  -3 -16    0.85    3.58   0
 -13   3  16   -3.16    3.23   0
  13   3 -16   -2.76    3.72   0
 -13  -3  16    0.99    3.46   0
 -11  -3  16    1.53    3.12   0
  11  -3 -16   -0.54    3.12   0
 -11   3  16    1.56    2.99   0
  11   3 -16    3.11    3.27   0
  -9  -3  16   16.35    3.21   0
   9  -3 -16   15.13    3.18   0
  -9   3  16   15.13    2.73   0
   9   3 -16   13.82    3.26   0
   7  -3 -16    3.85    3.83   0
  -7  -3  16    5.24    3.13   0
  -7   3  16    3.91    2.65   0
   7   3 -16    6.86    2.97   0
   5   3 -16    4.26    2.94   0
   5  -3 -16   -2.20    3.84   0
  -5  -3  16    6.34    2.93   0
  -5   3  16    4.84    3.29   0
   3  -3 -16    2.97    3.12   0
   3   3 -16    7.85    2.72   0
  -3  -3  16    3.74    2.91   0
  -3   3  16    7.47    3.25   0
   1  -3 -16    9.31    4.36   0
  -1   3  16    8.82    3.84   0
   1   3 -16    9.36    2.73   0
  -1  -3  16    6.27    2.99   0
   1  -3  16   12.41    3.69   0
  -1  -3 -16   11.58    5.88   0
  -1   3 -16   12.20    3.07   0
   3  -3  16   30.51    3.73   0
  -3   3 -16   31.05    3.74   0
   5  -3  16    2.37    3.52   0
   7  -3  16   -0.04    3.72   0
   9  -3  16    3.23    3.33   0
   9  -3  16    0.68    3.08   0
  11  -3  16   -0.65    3.84   0
  11  -3  16   -0.41    4.35   0
 -12  -4  16   -2.62    4.18   0
  12  -4 -16   -0.75    3.28   0
  12   4 -16    7.29    3.48   0
 -10  -4  16   28.18    3.55   0
  10  -4 -16   25.29    3.47   0
 -10   4  16   24.67    3.16   0
  10   4 -16   28.68    4.17   0
   8   4 -16   10.63    3.09   0
   8  -4 -16   15.77    3.13   0
  -8  -4  16   17.56    3.17   0
  -8   4  16   14.30    2.92   0
   6   4 -16    1.32    2.88   0
   6  -4 -16    7.86    3.89   0
  -6  -4  16    4.11    3.18   0
  -6   4  16    2.67    3.32   0
   4  -4 -16   13.18    3.61   0
   4   4 -16   14.57    3.48   0
  -4  -4  16   12.79    3.07   0
  -4   4  16   16.41    2.60   0
   2   4 -16    7.29    3.60   0
   2  -4 -16    3.92    3.71   0
  -2  -4  16    3.97    3.14   0
   0  -4  16   15.87    2.91   0
   0   4 -16   15.19    2.86   0
   0  -4 -16   16.09    4.93   0
   2  -4  16   10.95    2.95   0
  -2   4 -16    4.52    3.13   0
   4  -4  16  312.88    4.93   0
   6  -4  16    6.26    3.68   0
   8  -4  16    3.01    3.31   0
  10  -4  16    2.42    4.12   0
  10  -4  16    1.02    3.75   0
  13   5 -16    0.56    3.86   0
 -13  -5  16    5.08    3.77   0
  13  -5 -16    0.14    3.62   0
  11   5 -16    3.54    3.59   0
 -11  -5  16    5.41    4.13   0
  11  -5 -16    5.79    3.35   0
   9  -5 -16    2.43    3.11   0
   9   5 -16    2.25    3.23   0
  -9  -5  16   -2.41    3.16   0
   7  -5 -16   -2.83    3.07   0
   7   5 -16   -1.64    3.06   0
  -7  -5  16   -0.28    3.18   0
   5  -5 -16   10.85    3.65   0
   5   5 -16    8.40    2.92   0
  -5  -5  16   10.16    3.04   0
   3  -5 -16   30.31    4.01   0
   3   5 -16   31.35    3.04   0
  -3  -5  16   32.73    3.12   0
  -1  -5  16    1.75    2.81   0
   1  -5 -16    0.95    4.06   0
   1   5 -16    3.69    2.86   0
  -1   5 -16    4.37    3.60   0
   1  -5  16    0.68    2.80   0
  -1  -5 -16   -0.62    5.81   0
  -1  -5 -16    0.31    6.12   0
   3  -5  16   24.68    3.29   0
  -3   5 -16   28.78    3.46   0
   5  -5  16    3.01    3.01   0
   7  -5  16   11.28    3.24   0
   9  -5  16    4.39    4.34   0
   9  -5  16    0.60    3.78   0
 -12  -6  16    1.87    3.60   0
  12  -6 -16    1.69    3.57   0
  12   6 -16    2.02    3.90   0
  10  -6 -16   -0.07    4.09   0
  10   6 -16    0.37    3.32   0
 -10  -6  16   -0.21    4.13   0
   8  -6 -16    2.23    3.14   0
   8   6 -16    5.15    3.87   0
  -8  -6  16    5.12    3.23   0
   6  -6 -16   -1.64    2.99   0
   6   6 -16   -0.97    3.05   0
  -6  -6  16    8.33    3.83   0
   4  -6 -16   21.51    3.74   0
  -4  -6  16   21.38    3.25   0
   4   6 -16   22.53    3.89   0
   2  -6 -16   16.50    3.63   0
   2   6 -16   18.48    2.97   0
  -2  -6  16   13.49    3.00   0
   0  -6 -16   -1.09    4.43   0
   0  -6  16    3.75    2.79   0
   0  -6 -16    0.52    4.48   0
   0   6 -16   -1.83    2.81   0
   2  -6  16    6.11    3.01   0
  -2   6 -16    7.12    3.01   0
   4  -6  16    8.00    3.21   0
   6  -6  16   10.39    3.29   0
   8  -6  16    2.48    4.24   0
  10  -6  16    3.36    4.09   0
  10  -6  16    4.25    3.76   0
  11  -7 -16    0.38    3.45   0
 -11  -7  16    2.29    4.49   0
  11   7 -16    8.88    3.80   0
   9  -7 -16   -2.42    3.23   0
  -9  -7  16   -5.03    3.51   0
   9   7 -16    3.27    3.47   0
   7  -7 -16    1.83    3.10   0
  -7  -7  16    1.94    3.27   0
   7   7 -16    0.24    3.18   0
   5  -7 -16    5.26    3.07   0
  -5  -7  16    4.34    3.13   0
   5   7 -16    1.71    3.06   0
   3  -7 -16   45.79    3.94   0
   3   7 -16   38.46    3.44   0
  -3  -7  16   34.93    4.13   0
   1  -7 -16    3.33    3.64   0
  -1  -7  16    8.03    3.13   0
   1  -7 -16    2.59    3.79   0
   1   7 -16    6.53    3.09   0
  -1   7 -16    3.83    3.07   0
  -1  -7 -16    3.46    4.81   0
   1  -7  16    5.03    3.00   0
  -1  -7 -16    5.10    5.02   0
   3  -7  16    2.66    3.00   0
   5  -7  16    4.27    3.18   0
   7  -7  16    1.98    3.56   0
   9  -7  16    5.30    3.92   0
  10  -8 -16    3.57    3.64   0
 -10  -8  16    1.90    4.56   0
  10   8 -16   -0.73    3.79   0
   8  -8 -16    0.63    3.39   0
  -8  -8  16    0.66    3.58   0
   8   8 -16    4.56    3.57   0
   6  -8 -16    4.96    3.92   0
  -6  -8  16    2.08    3.17   0
   6   8 -16    5.21    3.30   0
   4   8 -16    0.96    3.25   0
   4  -8 -16   -0.74    3.43   0
  -4  -8  16   -0.81    3.21   0
   4  -8 -16   -0.02    3.78   0
   2  -8 -16    1.44    3.96   0
   2   8 -16   -0.04    3.30   0
  -2  -8  16    2.88    3.29   0
   2  -8 -16    0.51    3.69   0
   0  -8 -16    1.72    4.56   0
   0  -8  16    1.94    3.16   0
   0   8 -16   -0.70    3.33   0
   0  -8 -16    0.86    3.70   0
  -2  -8 -16    3.31    6.44   0
  -2  -8 -16    1.59    6.12   0
   2  -8  16    3.86    3.27   0
  -2   8 -16    5.87    3.37   0
   4  -8  16   -2.21    3.29   0
   6  -8  16    1.00    3.61   0
   8  -8  16   -1.93    3.83   0
   9  -9 -16    0.26    3.74   0
  -9  -9  16    3.98    3.83   0
   9   9 -16    0.50    4.87   0
   7   9 -16    2.06    3.66   0
  -7  -9  16    5.56    3.57   0
   7  -9 -16    4.42    3.40   0
   5   9 -16    0.63    4.26   0
  -5  -9  16    2.46    3.41   0
   5  -9 -16    3.33    3.61   0
   5  -9 -16    1.58    4.06   0
   3  -9 -16    3.37    3.45   0
   3   9 -16   -0.62    3.50   0
  -3  -9  16   -5.34    4.09   0
   3  -9 -16    1.03    3.92   0
  -1  -9  16    6.42    3.33   0
   1  -9 -16    0.45    4.27   0
   1   9 -16    2.87    3.48   0
   1  -9 -16    0.13    4.49   0
   1  -9  16    3.63    3.29   0
  -1  -9 -16    2.81    4.94   0
  -1   9 -16    7.70    3.44   0
  -1  -9 -16    3.77    4.66   0
  -3  -9 -16    0.44    9.25   0
   3  -9  16    3.37    3.48   0
  -3  -9 -16    0.97    9.52   0
   5  -9  16    4.18    3.55   0
   6 -10 -16   -2.45    3.99   0
   6  10 -16    2.17    4.78   0
  -6 -10  16    1.91    3.74   0
   6 -10 -16   -0.03    3.57   0
   4 -10 -16    0.98    4.66   0
  -4 -10  16    5.60    4.44   0
   4  10 -16    0.10    3.61   0
   4 -10 -16    2.21    4.28   0
   2 -10 -16    6.71    4.60   0
   2  10 -16    1.66    3.70   0
   2 -10 -16    0.11    4.10   0
  -2 -10  16    3.59    3.69   0
   0 -10  16    1.63    3.62   0
   0  10 -16    0.13    4.57   0
   0 -10 -16    1.49    4.54   0
   0 -10 -16    0.56    4.24   0
   2 -10  16    5.08    3.35   0
  -2 -10 -16    2.91    6.05   0
  -2 -10 -16    2.70    5.60   0
   4 -10  16    0.72    3.79   0
   3 -11 -16    2.90    5.12   0
  -3 -11  16    3.81    4.00   0
  -1 -11  16   -3.53    3.80   0
   1  11 -16   -4.02    3.93   0
   1 -11 -16    4.95    4.90   0
   1 -11 -16    1.55    5.23   0
  13  -1 -17    5.40    3.53   0
  13   1 -17    3.97    3.45   0
 -13   1  17    2.87    3.27   0
 -13  -1  17    0.72    3.28   0
  11  -1 -17    1.25    3.35   0
  11   1 -17    0.73    3.30   0
 -11   1  17    1.76    2.94   0
 -11  -1  17   -2.66    3.13   0
  -9  -1  17    9.38    3.10   0
   9  -1 -17   12.85    3.02   0
   9   1 -17    8.39    3.16   0
  -9   1  17    9.00    2.89   0
  -7  -1  17   -2.75    2.94   0
   7  -1 -17    0.48    3.20   0
   7   1 -17    0.85    2.85   0
  -7   1  17    1.59    2.78   0
  -5  -1  17    5.09    3.16   0
  -5   1  17   13.59    3.66   0
   5  -1 -17    4.58    3.18   0
   5   1 -17   10.05    3.68   0
  -3   1  17  168.59    4.85   0
  -3  -1  17  151.21    4.06   0
   3  -1 -17  160.61    4.18   0
   3   1 -17  165.42    3.91   0
  -1   1  17   43.10    4.14   0
   1   1 -17   44.51    3.20   0
  -1  -1  17   43.91    4.04   0
   1  -1 -17   43.38    3.88   0
   1   1  17   34.78    4.97   0
  -1   1 -17   41.89    3.80   0
   1  -1  17   37.82    3.85   0
  -1  -1 -17   38.68    4.65   0
   3  -1  17   10.37    3.67   0
  -3   1 -17   11.67    3.72   0
   3   1  17    9.08    4.87   0
   5   1  17   15.51    5.39   0
   5  -1  17   16.95    3.60   0
   5   1  17   18.08    5.72   0
   7   1  17    4.53    5.14   0
   7   1  17    6.47    5.39   0
   7  -1  17    5.06    4.21   0
   7  -1  17    2.71    3.81   0
   9  -1  17    1.28    4.17   0
   9   1  17    2.21    5.45   0
   9   1  17    3.25    5.27   0
   9  -1  17    4.42    4.73   0
  11  -1  17    4.78    4.58   0
  11   1  17    2.17    5.82   0
  11  -1  17   -1.63    4.61   0
  11   1  17   -0.07    5.83   0
  14  -2 -17    1.45    3.74   0
  14   2 -17    0.43    3.83   0
 -14   2  17   -1.78    3.41   0
 -14  -2  17    0.68    3.59   0
  12  -2 -17    3.68    3.28   0
  12   2 -17    0.00    3.35   0
 -12   2  17    2.47    3.06   0
 -12  -2  17    6.34    3.18   0
 -10  -2  17   -0.37    3.11   0
  10  -2 -17    0.89    3.10   0
  10   2 -17    0.86    3.13   0
 -10   2  17    3.78    2.85   0
  -8  -2  17   -0.56    3.09   0
   8  -2 -17    0.73    2.89   0
   8   2 -17   -2.39    3.12   0
  -8   2  17    0.73    2.65   0
  -6  -2  17    7.35    3.14   0
   6  -2 -17    5.93    3.27   0
   6   2 -17    6.34    3.01   0
  -6   2  17    2.25    2.96   0
   4   2 -17   16.61    3.48   0
  -4  -2  17   12.40    3.90   0
   4  -2 -17   14.73    3.80   0
  -4   2  17   12.86    3.54   0
   2   2 -17    1.78    2.75   0
  -2  -2  17    2.28    3.11   0
   2  -2 -17   -1.62    3.52   0
  -2   2  17   -0.82    3.47   0
   0   2  17    3.01    4.34   0
   0  -2 -17    2.78    4.24   0
   0  -2  17    3.67    3.05   0
   0   2 -17    3.74    2.90   0
   2  -2  17   78.38    3.63   0
  -2   2 -17   91.96    4.32   0
   2   2  17   84.01    8.04   0
   4  -2  17   25.33    3.81   0
   6  -2  17    2.79    2.93   0
   8  -2  17   18.27    4.06   0
   8  -2  17   14.44    3.96   0
  10  -2  17   -4.03    4.40   0
  10   2  17    1.32    8.07   0
  10   2  17    0.50    8.39   0
  10  -2  17    1.59    4.30   0
 -13  -3  17    2.54    3.50   0
  13  -3 -17    0.63    3.56   0
 -13   3  17    6.40    3.13   0
  13   3 -17   -3.58    3.78   0
 -11  -3  17    4.59    3.23   0
  11  -3 -17    5.65    3.16   0
  11   3 -17   -0.08    3.29   0
 -11   3  17   -1.87    2.87   0
  -9  -3  17    6.06    3.15   0
   9  -3 -17    1.74    3.11   0
  -9   3  17    1.51    2.86   0
   9   3 -17    0.27    3.13   0
   7  -3 -17    1.03    3.16   0
  -7  -3  17    3.62    3.08   0
  -7   3  17    1.32    2.75   0
   7   3 -17    3.60    2.94   0
   5   3 -17   -0.16    2.68   0
   5  -3 -17    1.20    3.62   0
  -5  -3  17   -1.46    2.96   0
  -5   3  17   -0.85    3.19   0
   3   3 -17  122.49    3.71   0
   3  -3 -17  109.34    4.44   0
  -3  -3  17  100.22    3.79   0
  -3   3  17  108.25    4.18   0
  -1   3  17    8.64    3.93   0
   1  -3 -17    7.21    3.73   0
  -1  -3  17    7.82    3.70   0
   1   3 -17   11.97    2.88   0
   1  -3  17   68.17    3.98   0
  -1  -3 -17   61.95    6.32   0
  -1   3 -17   67.93    3.41   0
   3  -3  17   21.93    2.84   0
  -3   3 -17   29.83    2.95   0
   5  -3  17    2.32    3.53   0
   7  -3  17   -0.79    3.77   0
   9  -3  17    1.25    3.45   0
   9  -3  17    0.08    3.89   0
  11  -3  17    7.26    4.60   0
  11  -3  17   -2.63    4.55   0
 -12  -4  17    5.42    3.45   0
  12  -4 -17    1.79    3.65   0
  12   4 -17    3.47    4.49   0
 -10  -4  17   -0.79    3.94   0
  10  -4 -17    4.94    3.26   0
 -10   4  17    5.61    2.95   0
  10   4 -17    8.63    3.25   0
   8   4 -17   18.04    3.85   0
   8  -4 -17   20.11    3.37   0
  -8  -4  17   21.41    3.25   0
  -8   4  17   19.90    3.60   0
   6   4 -17   12.49    2.97   0
   6  -4 -17    6.77    3.28   0
  -6  -4  17    8.61    3.11   0
  -6   4  17    9.54    2.77   0
   4  -4 -17    6.63    3.78   0
   4   4 -17    8.08    2.85   0
  -4  -4  17    3.85    3.02   0
  -4   4  17    5.50    2.55   0
   2  -4 -17    6.92    3.85   0
   2   4 -17    7.31    3.05   0
  -2  -4  17    6.90    3.02   0
   0  -4  17    2.19    2.91   0
   0   4 -17   -0.91    2.92   0
   0  -4 -17   -0.63    4.69   0
   2  -4  17  246.67    4.51   0
  -2   4 -17  282.90    4.70   0
   4  -4  17   36.26    3.95   0
   6  -4  17    0.76    3.05   0
   8  -4  17    1.46    4.00   0
  10  -4  17   -2.36    4.40   0
  10  -4  17    2.70    4.31   0
  13   5 -17   -1.68    3.89   0
 -13  -5  17    6.85    3.70   0
  13  -5 -17    1.10    3.66   0
  11   5 -17   11.26    3.60   0
 -11  -5  17   12.36    3.51   0
  11  -5 -17   15.13    4.26   0
   9   5 -17    6.52    3.16   0
   9  -5 -17    2.78    3.11   0
  -9  -5  17    2.10    3.27   0
   7  -5 -17   21.74    3.91   0
   7   5 -17   21.36    3.23   0
  -7  -5  17   16.06    3.31   0
   5  -5 -17    1.85    3.02   0
   5   5 -17   -1.80    3.00   0
  -5  -5  17    5.43    3.07   0
   3  -5 -17    0.64    3.10   0
   3   5 -17    3.01    2.79   0
  -3  -5  17    2.74    2.90   0
   1   5 -17    9.62    2.87   0
   1  -5 -17   11.72    3.80   0
  -1  -5  17   14.98    3.01   0
   1  -5  17    3.66    2.98   0
  -1   5 -17    8.71    3.79   0
  -1  -5 -17    4.67    6.60   0
  -1  -5 -17    4.26    7.17   0
   3  -5  17    1.40    2.80   0
  -3   5 -17    1.03    3.23   0
   5  -5  17   13.26    3.17   0
   7  -5  17   15.67    3.46   0
   9  -5  17   -1.78    3.55   0
   9  -5  17    3.01    4.09   0
 -12  -6  17   -3.45    4.65   0
  12   6 -17    3.07    3.85   0
  12  -6 -17    0.44    3.69   0
  10  -6 -17    1.63    3.33   0
  10   6 -17   -2.73    3.52   0
 -10  -6  17    0.17    4.27   0
   8  -6 -17    1.18    3.16   0
   8   6 -17    1.76    3.23   0
  -8  -6  17    1.80    3.27   0
   6  -6 -17    0.53    3.78   0
   6   6 -17    2.98    3.10   0
  -6  -6  17   -1.37    3.09   0
   4  -6 -17    2.83    2.96   0
  -4  -6  17    2.23    3.12   0
   4   6 -17    1.36    3.02   0
   2  -6 -17    6.10    3.62   0
   2   6 -17    0.27    3.13   0
  -2  -6  17    4.27    2.81   0
   0  -6  17   13.98    3.65   0
   0  -6 -17   12.75    5.00   0
   0  -6 -17   13.99    4.66   0
   0   6 -17   17.47    3.20   0
   2  -6  17    4.89    3.77   0
  -2   6 -17    9.16    3.07   0
   4  -6  17   -1.51    3.28   0
   6  -6  17    4.34    3.26   0
   8  -6  17    3.17    4.31   0
  11  -7 -17    1.64    4.45   0
 -11  -7  17   -1.17    3.82   0
  11   7 -17    3.11    4.73   0
   9  -7 -17   10.77    4.13   0
  -9  -7  17    6.98    3.51   0
   9   7 -17    3.08    3.35   0
   7  -7 -17    1.76    3.19   0
  -7  -7  17    0.85    3.28   0
   7   7 -17    6.16    3.92   0
   5  -7 -17   -0.28    3.66   0
  -5  -7  17   -3.04    3.10   0
   5   7 -17   -3.75    3.12   0
   3  -7 -17   15.54    3.90   0
   3   7 -17   12.25    3.14   0
  -3  -7  17   11.49    3.90   0
  -1  -7  17    4.32    3.10   0
   1  -7 -17    4.88    3.82   0
   1  -7 -17    3.48    3.95   0
   1   7 -17    5.28    3.08   0
  -1   7 -17    2.47    3.16   0
  -1  -7 -17    2.43    5.62   0
   1  -7  17    1.09    2.98   0
  -1  -7 -17    2.00    5.67   0
   3  -7  17    0.30    3.18   0
   5  -7  17    3.06    3.26   0
   7  -7  17    1.42    4.49   0
  10  -8 -17   -1.02    3.68   0
 -10  -8  17    0.69    4.80   0
  10   8 -17    0.08    3.97   0
   8  -8 -17    0.59    3.50   0
  -8  -8  17    1.28    3.49   0
   8   8 -17   -1.99    3.60   0
   6  -8 -17    2.81    3.20   0
  -6  -8  17    4.58    3.33   0
   6   8 -17    4.53    3.32   0
   4  -8 -17    2.10    3.96   0
  -4  -8  17    0.23    3.38   0
   4   8 -17    4.94    3.43   0
   2  -8 -17    4.61    3.80   0
   2  -8 -17   -1.39    3.96   0
   2   8 -17    2.50    3.39   0
  -2  -8  17    4.95    3.26   0
   0  -8 -17    6.04    4.59   0
   0  -8  17    8.05    3.21   0
   0  -8 -17    6.79    4.84   0
   0   8 -17   11.20    3.47   0
  -2   8 -17   -0.05    3.32   0
  -2  -8 -17    2.37    7.44   0
   2  -8  17    0.80    3.16   0
  -2  -8 -17    3.46    7.77   0
   4  -8  17    1.29    4.12   0
   6  -8  17    2.40    3.64   0
   7  -9 -17   -1.69    4.31   0
   7   9 -17    5.09    4.72   0
  -7  -9  17    6.30    3.64   0
   5   9 -17    3.92    4.42   0
   5  -9 -17    0.59    4.46   0
  -5  -9  17    2.59    3.52   0
   5  -9 -17   -3.34    3.32   0
   3  -9 -17    2.95    4.34   0
   3   9 -17    2.01    3.38   0
  -3  -9  17    0.45    3.49   0
   3  -9 -17    1.23    3.92   0
  -1  -9  17    6.23    3.23   0
   1  -9 -17    3.85    4.37   0
   1   9 -17    4.29    3.51   0
   1  -9 -17    5.50    4.68   0
  -1  -9 -17    1.01    4.66   0
   1  -9  17    3.15    3.32   0
  -1  -9 -17    2.58    5.55   0
  -1   9 -17   -0.46    3.57   0
   3  -9  17   -0.71    3.50   0
   5  -9  17    5.38    4.46   0
   6 -10 -17   -1.63    3.93   0
   6  10 -17    1.86    4.08   0
  -6 -10  17    4.01    3.87   0
   6 -10 -17    4.18    3.62   0
   4 -10 -17    2.51    4.64   0
  -4 -10  17    3.25    3.72   0
   4  10 -17    1.05    4.49   0
   4 -10 -17    4.85    4.19   0
   2 -10 -17    4.48    4.77   0
   2  10 -17    1.76    3.80   0
  -2 -10  17    3.35    3.62   0
   2 -10 -17    5.45    4.37   0
   0  10 -17   -0.11    3.73   0
   0 -10  17   -1.01    3.62   0
   0 -10 -17   -1.35    5.28   0
   0 -10 -17    0.49    4.93   0
  -2 -10 -17   -0.53    6.48   0
   2 -10  17    3.84    3.74   0
  -2 -10 -17    1.98    6.98   0
   4 -10  17    0.03    4.01   0
  14   0 -18    1.28    3.75   0
 -14   0  18    5.93    3.55   0
  12   0 -18   -1.34    3.28   0
 -12   0  18   -3.27    3.17   0
  10   0 -18    0.62    3.11   0
 -10   0  18    0.05    2.90   0
  -8   0  18    3.89    3.59   0
   8   0 -18    0.27    3.03   0
  -6   0  18    3.71    3.28   0
   6   0 -18    3.28    3.14   0
  -4   0  18    2.53    3.14   0
   4   0 -18    4.36    2.92   0
   2   0 -18   51.51    3.84   0
  -2   0  18   44.55    3.46   0
   0   0  18    2.89    3.64   0
   0   0 -18    0.48    3.41   0
  -2   0 -18   97.60    4.67   0
   2   0  18   90.56    5.17   0
   4   0  18    8.86    4.24   0
   6   0  18   49.81    5.04   0
   6   0  18   40.31    4.75   0
   8   0  18   10.08    4.10   0
   8   0  18    8.36    4.82   0
  10   0  18    4.20    4.37   0
  10   0  18    5.60    5.08   0
  13  -1 -18   -5.29    3.54   0
  13   1 -18   -2.50    3.62   0
 -13   1  18    1.42    3.35   0
 -13  -1  18    1.07    3.46   0
  11  -1 -18    4.61    3.24   0
  11   1 -18   -1.40    3.21   0
 -11   1  18    4.44    2.89   0
 -11  -1  18    1.93    3.12   0
  -9  -1  18   -2.13    2.98   0
   9  -1 -18    1.99    3.85   0
   9   1 -18   -2.09    3.08   0
  -9   1  18    1.62    3.51   0
  -7  -1  18   11.37    3.07   0
   7  -1 -18   13.26    3.16   0
   7   1 -18    5.90    3.60   0
  -7   1  18    5.82    3.70   0
  -5   1  18    4.04    3.62   0
  -5  -1  18    2.10    3.29   0
   5  -1 -18   -1.96    2.87   0
   5   1 -18    2.05    3.14   0
   3   1 -18    3.31    2.88   0
  -3   1  18    3.80    3.86   0
  -3  -1  18    6.29    3.23   0
   3  -1 -18    3.76    3.64   0
   1  -1 -18   21.97    3.66   0
  -1   1  18   17.94    3.81   0
   1   1 -18   17.62    3.65   0
  -1  -1  18   15.92    3.08   0
  -1  -1 -18    3.20    3.56   0
   1   1  18    1.88    4.50   0
  -1   1 -18    2.41    3.42   0
   1  -1  18    4.04    2.99   0
   3  -1  18   25.10    3.86   0
  -3   1 -18   27.41    3.98   0
   3   1  18   21.04    5.10   0
   5  -1  18   19.62    4.28   0
   5   1  18   17.81    5.75   0
   5   1  18   12.83    5.73   0
   7   1  18    9.51    5.80   0
   7   1  18   11.78    6.17   0
   7  -1  18   10.91    3.94   0
   7  -1  18    7.80    3.71   0
   9  -1  18    0.13    4.84   0
   9   1  18    2.19    6.05   0
   9   1  18    1.01    5.42   0
   9  -1  18    3.77    4.24   0
  11  -1  18    0.14    4.58   0
  11  -1  18    2.35    4.64   0
  11   1  18    0.86    6.00   0
  11   1  18    0.87    6.67   0
  14  -2 -18   -4.46    3.79   0
  14   2 -18    2.52    3.85   0
 -14   2  18    1.57    3.38   0
 -14  -2  18    4.79    3.64   0
 -12  -2  18    2.02    3.10   0
  12  -2 -18    1.47    4.08   0
  12   2 -18   -3.67    3.38   0
 -12   2  18   -0.35    3.11   0
 -10  -2  18    2.58    3.85   0
  10  -2 -18    8.53    3.79   0
  10   2 -18   -2.87    3.32   0
 -10   2  18   -1.03    2.69   0
  -8  -2  18    4.66    3.19   0
   8  -2 -18    1.60    3.19   0
   8   2 -18    1.03    3.85   0
  -8   2  18    4.34    2.71   0
  -6  -2  18   18.17    3.14   0
   6  -2 -18   10.44    3.98   0
   6   2 -18   15.30    3.00   0
  -6   2  18   17.25    3.09   0
   4   2 -18    2.79    2.80   0
  -4  -2  18    0.50    3.19   0
   4  -2 -18    4.02    3.59   0
  -4   2  18    1.60    2.76   0
   2   2 -18   60.42    3.26   0
  -2  -2  18   57.33    3.44   0
   2  -2 -18   62.17    4.14   0
  -2   2  18   58.22    3.98   0
   0   2 -18   21.34    3.00   0
   0   2  18   18.85    4.42   0
   0  -2 -18   20.83    4.24   0
   0  -2  18   14.63    3.25   0
   2  -2  18   10.03    3.48   0
  -2   2 -18    9.53    3.75   0
   2   2  18    8.64    6.38   0
   4  -2  18    9.49    3.71   0
   6  -2  18    4.10    3.63   0
   8  -2  18    0.94    3.82   0
   8  -2  18    3.62    3.98   0
  10  -2  18    2.78    4.30   0
  10  -2  18    1.12    4.35   0
 -13  -3  18   -2.13    3.25   0
  13  -3 -18   -0.35    3.53   0
 -13   3  18    7.23    3.99   0
  13   3 -18   -4.78    3.44   0
 -11  -3  18   -1.77    3.31   0
  11  -3 -18   -1.16    3.21   0
 -11   3  18    3.03    3.00   0
  11   3 -18    5.15    3.23   0
  -9  -3  18    4.48    3.17   0
   9  -3 -18    5.86    3.06   0
  -9   3  18    0.83    2.93   0
   9   3 -18    5.90    3.24   0
  -7  -3  18    3.01    3.22   0
   7  -3 -18    3.05    3.09   0
  -7   3  18    2.72    2.82   0
   7   3 -18    5.51    3.04   0
   5   3 -18    3.11    2.87   0
   5  -3 -18    0.91    2.92   0
  -5  -3  18    0.94    2.99   0
  -5   3  18    4.50    2.73   0
   3   3 -18   11.03    2.89   0
   3  -3 -18    8.60    3.75   0
  -3  -3  18    9.63    3.95   0
  -3   3  18    8.33    3.43   0
   1  -3 -18   10.44    4.36   0
  -1  -3  18    9.94    3.04   0
  -1   3  18   10.47    3.88   0
   1   3 -18   11.40    2.90   0
   1  -3  18   10.45    3.62   0
  -1   3 -18   15.35    2.98   0
  -1  -3 -18   12.15    5.49   0
   3  -3  18    8.82    3.67   0
  -3   3 -18    9.85    3.04   0
   5  -3  18   10.47    3.71   0
   7  -3  18    3.30    3.18   0
   9  -3  18    0.88    3.54   0
   9  -3  18    1.88    4.06   0
  11  -3  18   -1.20    4.76   0
  11  -3  18    5.41    4.71   0
 -12  -4  18    1.04    3.44   0
  12  -4 -18    2.30    3.55   0
  12   4 -18    3.75    3.73   0
 -10  -4  18    6.21    3.30   0
  10  -4 -18    4.17    3.30   0
 -10   4  18   -0.75    3.14   0
  10   4 -18   -1.52    3.39   0
   8   4 -18    3.51    3.16   0
   8  -4 -18    2.34    3.14   0
  -8  -4  18    5.03    3.15   0
  -8   4  18   -1.29    3.03   0
   6   4 -18    8.73    3.71   0
   6  -4 -18    6.13    3.84   0
  -6  -4  18    2.55    3.86   0
  -6   4  18    2.13    2.82   0
   4  -4 -18    9.81    3.76   0
   4   4 -18    7.31    2.79   0
  -4  -4  18    7.68    2.95   0
  -4   4  18    7.07    3.30   0
   2  -4 -18    0.83    3.82   0
  -2  -4  18   -0.82    2.87   0
   2   4 -18    1.33    3.54   0
   0   4 -18    4.32    2.99   0
   0  -4 -18    2.31    4.80   0
   0  -4  18    3.11    3.79   0
   2  -4  18   21.16    3.23   0
  -2   4 -18   25.33    3.97   0
   4  -4  18   80.50    3.63   0
   6  -4  18    0.55    3.75   0
   8  -4  18    3.17    3.35   0
  10  -4  18    3.15    3.74   0
  10  -4  18    5.44    4.38   0
  11   5 -18    7.10    3.61   0
 -11  -5  18    6.67    3.51   0
  11  -5 -18    3.43    3.52   0
   9   5 -18    2.16    3.20   0
   9  -5 -18   -2.38    3.25   0
  -9  -5  18   -1.30    3.34   0
   7  -5 -18   -1.47    3.15   0
   7   5 -18    0.79    3.07   0
  -7  -5  18    2.98    3.85   0
   5  -5 -18   12.27    3.14   0
   5   5 -18   12.25    3.06   0
  -5  -5  18   14.26    3.79   0
   3  -5 -18    2.36    3.80   0
  -3  -5  18    5.86    2.97   0
   3   5 -18    3.10    2.86   0
   1   5 -18    0.79    2.86   0
   1  -5 -18    1.14    4.25   0
  -1  -5  18   -0.68    2.92   0
  -1  -5 -18   17.75    8.61   0
   1  -5  18   22.06    3.26   0
  -1   5 -18   15.18    3.83   0
  -1  -5 -18   18.37    8.52   0
   3  -5  18   10.13    3.10   0
  -3   5 -18   10.87    3.87   0
   5  -5  18   -0.04    3.77   0
   7  -5  18    8.91    4.16   0
   9  -5  18    4.35    4.08   0
   9  -5  18   -2.04    3.67   0
 -12  -6  18    2.06    3.90   0
  12   6 -18   -1.77    4.10   0
  12  -6 -18   -1.88    3.90   0
  10  -6 -18    4.20    3.49   0
  10   6 -18    3.18    3.57   0
 -10  -6  18    3.14    4.20   0
   8  -6 -18    9.85    3.30   0
   8   6 -18    9.48    3.31   0
  -8  -6  18    8.10    3.35   0
   6  -6 -18   -1.54    3.11   0
   6   6 -18    5.01    3.08   0
  -6  -6  18    1.16    3.19   0
   4  -6 -18    6.08    3.74   0
  -4  -6  18   -0.18    3.08   0
   4   6 -18   -0.20    3.04   0
   2  -6 -18   15.28    3.86   0
   2   6 -18   16.42    3.26   0
  -2  -6  18   19.43    3.84   0
   0  -6  18   -0.32    2.97   0
   0  -6 -18    5.10    4.87   0
   0  -6 -18    1.80    4.51   0
   0   6 -18   -0.36    3.21   0
   2  -6  18   21.83    3.32   0
  -2   6 -18   28.48    4.12   0
   4  -6  18   12.99    3.96   0
   6  -6  18    3.45    4.05   0
   8  -6  18    7.13    4.53   0
  11  -7 -18    3.47    3.72   0
 -11  -7  18    1.57    4.07   0
  11   7 -18    3.50    4.07   0
   9  -7 -18    2.81    4.28   0
  -9  -7  18   10.57    3.52   0
   9   7 -18    2.52    3.56   0
   7  -7 -18    0.10    4.05   0
  -7  -7  18    4.86    3.17   0
   7   7 -18    5.58    3.15   0
   5  -7 -18    5.98    3.83   0
  -5  -7  18    5.40    3.27   0
   5   7 -18    5.04    3.99   0
   3  -7 -18    1.57    3.81   0
   3   7 -18    1.62    3.85   0
  -3  -7  18    6.02    3.81   0
  -1  -7  18    3.35    3.09   0
   1  -7 -18    0.56    3.78   0
   1  -7 -18    1.29    3.97   0
   1   7 -18   -0.53    3.15   0
  -1   7 -18    1.26    3.20   0
   1  -7  18    2.13    3.76   0
  -1  -7 -18    2.55    6.22   0
  -1  -7 -18    2.47    6.11   0
   3  -7  18    0.75    3.18   0
   5  -7  18    2.21    4.07   0
   7  -7  18   10.92    4.59   0
 -10  -8  18    2.09    4.83   0
   8  -8 -18   -0.21    3.50   0
   8   8 -18    1.48    3.74   0
  -8  -8  18   -1.48    3.55   0
   6  -8 -18    0.08    4.06   0
  -6  -8  18    1.59    3.36   0
   6   8 -18    2.47    3.37   0
   4  -8 -18    0.44    3.89   0
   4   8 -18    3.75    3.33   0
  -4  -8  18    4.99    3.29   0
   2   8 -18    9.57    3.31   0
   2  -8 -18    1.11    3.86   0
   2  -8 -18    1.43    4.10   0
  -2  -8  18    5.56    3.25   0
   0  -8 -18    4.05    4.79   0
   0  -8  18    2.17    3.30   0
   0  -8 -18    3.00    4.34   0
   0   8 -18   -1.07    3.38   0
  -2   8 -18   -1.34    3.52   0
   2  -8  18    5.03    4.09   0
   4  -8  18    7.97    3.38   0
   6  -8  18    2.94    4.37   0
   7  -9 -18    1.79    4.37   0
   7   9 -18    3.06    4.58   0
  -7  -9  18   -1.14    3.61   0
   5  -9 -18    1.84    3.39   0
   5   9 -18    3.54    4.45   0
   5  -9 -18    1.81    4.53   0
  -5  -9  18   -0.12    3.50   0
   3  -9 -18    1.90    4.10   0
   3  -9 -18    0.53    4.53   0
   3   9 -18   -2.92    3.63   0
  -3  -9  18   -1.39    3.47   0
  -1  -9  18    2.62    3.50   0
   1  -9 -18    3.61    4.12   0
   1  -9 -18    5.94    5.16   0
   1   9 -18    5.84    4.38   0
  -1  -9 -18    3.63    5.95   0
   1  -9  18   -4.07    3.30   0
  -1  -9 -18    1.18    6.23   0
  -1   9 -18    2.93    3.69   0
   3  -9  18    1.13    3.65   0
   5  -9  18   -1.53    3.92   0
   4 -10 -18    2.03    3.61   0
   4 -10 -18    2.16    4.88   0
  -4 -10  18   -0.77    3.78   0
   4  10 -18   -0.98    4.69   0
   2 -10 -18   -1.09    4.54   0
   2 -10 -18    1.85    4.86   0
   2  10 -18    2.53    4.65   0
  -2 -10  18   -2.64    3.77   0
   0 -10 -18   -0.53    5.10   0
   0  10 -18    2.89    3.83   0
   0 -10  18    0.86    3.60   0
   0 -10 -18    1.18    5.38   0
  -2 -10 -18   -1.15    8.03   0
   2 -10  18    1.83    4.50   0
  -2 -10 -18    1.04    7.87   0
  13  -1 -19   -1.03    4.32   0
  13   1 -19    5.52    3.50   0
 -13   1  19    4.48    3.28   0
 -13  -1  19    1.21    3.31   0
  11  -1 -19    4.54    3.21   0
  11   1 -19    6.63    3.31   0
 -11   1  19    3.38    3.14   0
 -11  -1  19    5.02    3.21   0
  -9  -1  19   11.26    3.05   0
   9  -1 -19   10.47    3.26   0
   9   1 -19    4.03    3.18   0
  -9   1  19   14.42    3.02   0
  -7  -1  19    4.74    2.99   0
   7  -1 -19   -2.76    3.04   0
   7   1 -19    4.94    2.91   0
  -7   1  19    5.46    2.95   0
  -5   1  19    0.90    2.96   0
  -5  -1  19    1.00    4.02   0
   5  -1 -19    0.64    3.72   0
   5   1 -19   -2.11    3.31   0
   3   1 -19   -1.24    2.88   0
  -3   1  19    2.62    3.72   0
  -3  -1  19   -2.30    3.06   0
   3  -1 -19    2.64    3.03   0
   1  -1 -19    4.59    3.57   0
  -1   1  19    6.99    3.82   0
   1   1 -19    3.15    3.44   0
  -1  -1  19    4.45    2.93   0
  -1  -1 -19    7.72    4.11   0
   1   1  19    5.14    4.55   0
  -1   1 -19    8.49    3.52   0
   1  -1  19    3.12    3.72   0
   3   1  19   27.47    5.55   0
  -3   1 -19   33.09    3.70   0
   3  -1  19   32.09    3.79   0
   5  -1  19    3.87    3.75   0
   5   1  19    2.62    5.98   0
   5   1  19    1.80    5.64   0
   7   1  19    2.05    6.30   0
   7   1  19   -0.21    6.25   0
   7  -1  19    2.09    4.49   0
   7  -1  19    2.89    3.84   0
   9   1  19    5.19    6.10   0
   9   1  19    5.64    6.17   0
   9  -1  19    6.12    4.33   0
   9  -1  19    5.50    4.81   0
  11  -1  19    0.53    4.69   0
  11   1  19    0.78    6.65   0
  11   1  19   -1.58    6.74   0
  11  -1  19    1.26    4.84   0
  14  -2 -19   -0.08    4.58   0
 -14   2  19    3.85    3.45   0
 -12  -2  19    4.83    3.37   0
  12  -2 -19    3.44    3.45   0
  12   2 -19   -0.51    3.45   0
 -12   2  19    2.71    3.11   0
 -10  -2  19    2.16    3.20   0
  10  -2 -19    2.32    3.13   0
  10   2 -19   -0.26    3.30   0
 -10   2  19   -1.38    2.82   0
  -8  -2  19   -3.62    3.22   0
   8  -2 -19   -1.57    4.02   0
   8   2 -19    4.37    3.16   0
  -8   2  19    1.99    3.60   0
  -6  -2  19    4.28    2.93   0
   6  -2 -19   -0.19    3.12   0
  -6   2  19    3.09    2.96   0
   6   2 -19    3.49    3.47   0
   4   2 -19   53.58    3.46   0
  -4  -2  19   55.21    3.73   0
   4  -2 -19   54.40    3.37   0
  -4   2  19   52.50    3.89   0
   2   2 -19    0.53    2.87   0
  -2  -2  19    6.72    3.08   0
   2  -2 -19    3.26    3.81   0
  -2   2  19    5.04    2.98   0
   0   2  19   23.78    4.54   0
   0   2 -19   32.85    3.75   0
   0  -2 -19   29.18    4.40   0
   0  -2  19   25.21    3.76   0
  -2   2 -19   30.21    3.98   0
   2   2  19   24.60    6.72   0
   2  -2  19   19.42    3.11   0
   4  -2  19    2.14    3.61   0
   6  -2  19    0.61    3.74   0
   8  -2  19    7.01    4.12   0
   8  -2  19    8.70    4.21   0
  10  -2  19    4.50    4.28   0
  10  -2  19    1.46    4.65   0
 -13  -3  19    8.93    3.59   0
  13  -3 -19    6.57    3.73   0
 -13   3  19    8.83    3.47   0
  13   3 -19    4.81    3.94   0
 -11  -3  19    2.64    3.26   0
  11  -3 -19    4.41    4.08   0
 -11   3  19    2.85    3.05   0
  11   3 -19    2.49    4.14   0
  -9  -3  19   13.79    3.33   0
   9  -3 -19   13.89    3.40   0
  -9   3  19   11.74    3.07   0
   9   3 -19   12.79    3.38   0
  -7  -3  19    5.46    3.26   0
   7  -3 -19   -1.63    3.21   0
  -7   3  19    0.51    2.78   0
   7   3 -19    1.99    3.05   0
   5   3 -19   21.79    2.99   0
   5  -3 -19   16.50    3.29   0
  -5  -3  19   16.74    3.11   0
  -5   3  19   20.14    3.48   0
   3   3 -19    5.00    3.05   0
   3  -3 -19    2.64    3.24   0
  -3  -3  19    7.98    3.74   0
  -3   3  19    2.14    3.53   0
   1  -3 -19   56.63    4.71   0
  -1  -3  19   53.92    4.12   0
  -1   3  19   49.84    4.33   0
   1   3 -19   53.80    4.01   0
  -1   3 -19   25.22    3.71   0
  -1  -3 -19   26.68    6.16   0
   1  -3  19   28.19    3.90   0
   3  -3  19   13.55    3.10   0
  -3   3 -19   13.03    3.12   0
   5  -3  19    4.62    3.04   0
   7  -3  19    4.34    3.17   0
   9  -3  19    1.82    4.12   0
   9  -3  19    2.79    3.56   0
 -12  -4  19    8.17    3.45   0
  12  -4 -19    2.94    3.59   0
  12   4 -19    0.12    3.59   0
 -10  -4  19    6.33    3.38   0
  10  -4 -19    2.48    3.43   0
 -10   4  19    1.54    3.04   0
  10   4 -19    3.34    3.39   0
   8   4 -19    2.37    3.22   0
   8  -4 -19    1.76    4.09   0
  -8  -4  19    6.25    3.88   0
  -8   4  19    2.11    3.53   0
   6   4 -19   13.60    3.16   0
   6  -4 -19   14.26    3.26   0
  -6  -4  19   21.30    3.24   0
  -6   4  19   11.11    3.36   0
   4  -4 -19    3.73    3.17   0
   4   4 -19   -2.82    3.29   0
  -4  -4  19   -2.63    2.83   0
  -4   4  19    1.68    3.43   0
   2  -4 -19    2.14    3.88   0
  -2  -4  19    7.50    3.74   0
   2   4 -19    4.36    2.74   0
   0   4 -19   76.91    4.09   0
   0  -4 -19   70.34    5.99   0
   0  -4  19   71.63    3.61   0
   2  -4  19  185.81    4.59   0
  -2   4 -19  212.00    4.39   0
   4  -4  19   10.02    3.83   0
   6  -4  19   -1.48    3.17   0
   8  -4  19    4.16    4.24   0
  10  -4  19   -1.61    4.46   0
  10  -4  19    0.90    4.73   0
  11   5 -19    2.97    3.62   0
 -11  -5  19    3.96    3.56   0
  11  -5 -19   -0.59    3.55   0
   9   5 -19    7.17    3.35   0
   9  -5 -19   -0.21    3.33   0
  -9  -5  19    6.92    3.33   0
   7  -5 -19    0.09    3.92   0
   7   5 -19    0.18    3.05   0
  -7  -5  19    3.47    3.04   0
   5  -5 -19   20.09    3.20   0
   5   5 -19   13.77    3.11   0
  -5  -5  19   16.31    3.23   0
   3  -5 -19    6.83    3.74   0
  -3  -5  19    7.23    3.02   0
   3   5 -19    5.05    2.87   0
   1   5 -19    6.61    3.70   0
   1  -5 -19    7.63    4.44   0
  -1  -5  19    4.73    3.18   0
   1  -5  19    9.27    3.84   0
  -1   5 -19   21.19    3.29   0
  -3   5 -19   80.08    4.50   0
   3  -5  19   76.27    3.90   0
   5  -5  19   -1.35    3.89   0
   7  -5  19    1.29    3.41   0
   9  -5  19    2.56    4.31   0
   9  -5  19    4.23    4.57   0
  10  -6 -19    3.46    3.49   0
  10   6 -19    3.71    3.53   0
 -10  -6  19    3.95    4.40   0
   8  -6 -19   -0.53    3.28   0
  -8  -6  19    1.42    3.36   0
   8   6 -19    2.20    3.36   0
   6  -6 -19   -0.23    3.79   0
  -6  -6  19   -1.33    3.24   0
   6   6 -19    4.43    3.26   0
   4  -6 -19    2.63    3.69   0
  -4  -6  19    2.46    3.11   0
   4   6 -19    5.85    3.68   0
   2  -6 -19    8.34    3.79   0
   2   6 -19   13.47    3.15   0
  -2  -6  19   11.54    3.75   0
   0  -6  19   51.99    3.62   0
   0  -6 -19   49.58    5.92   0
   0  -6 -19   47.98    5.72   0
   0   6 -19   53.16    3.59   0
   2  -6  19    7.79    3.26   0
  -2   6 -19   14.13    4.15   0
   4  -6  19    1.59    3.83   0
   6  -6  19    7.06    4.27   0
   8  -6  19    2.49    3.66   0
   9  -7 -19    1.70    4.24   0
  -9  -7  19    4.87    3.56   0
   9   7 -19   -0.98    3.56   0
   7  -7 -19    3.26    3.30   0
  -7  -7  19   -0.13    3.27   0
   7   7 -19    8.17    3.24   0
   5  -7 -19   -3.37    3.96   0
  -5  -7  19   -0.21    3.17   0
   5   7 -19    0.36    3.28   0
   3  -7 -19   -0.34    3.81   0
   3   7 -19    0.67    3.25   0
  -3  -7  19   -2.47    3.33   0
   1  -7 -19    2.71    4.49   0
   1  -7 -19   -0.87    4.74   0
   1   7 -19    2.03    3.05   0
  -1  -7  19    0.47    3.75   0
  -1   7 -19   16.71    3.50   0
   1  -7  19   16.50    3.21   0
  -1  -7 -19   13.69    7.71   0
  -1  -7 -19   14.38    7.75   0
   3  -7  19    1.56    3.33   0
   5  -7  19   -0.89    4.13   0
   7  -7  19    2.95    3.76   0
   8  -8 -19   -2.99    4.28   0
  -8  -8  19   -4.59    3.31   0
   8   8 -19    6.67    3.67   0
   6  -8 -19    6.03    3.35   0
  -6  -8  19   11.99    4.22   0
   6   8 -19    4.07    4.30   0
   4  -8 -19    2.59    4.03   0
   4   8 -19   -0.14    3.42   0
  -4  -8  19    2.93    4.11   0
   2  -8 -19    3.51    3.97   0
   2  -8 -19    2.82    4.38   0
   2   8 -19    3.43    3.39   0
  -2  -8  19    4.25    3.36   0
   0  -8 -19    3.85    5.39   0
   0  -8  19    8.31    4.07   0
   0  -8 -19    0.97    4.68   0
   0   8 -19    6.44    3.47   0
  -2   8 -19   -0.65    3.48   0
   2  -8  19   -0.75    3.31   0
   4  -8  19    4.11    3.58   0
   6  -8  19    4.89    3.77   0
   7   9 -19    4.73    3.95   0
   7  -9 -19    5.74    3.70   0
  -7  -9  19    6.76    4.56   0
   5  -9 -19    4.95    4.28   0
   5   9 -19    2.78    3.75   0
   5  -9 -19    2.03    3.84   0
  -5  -9  19    1.61    3.48   0
   3  -9 -19    2.29    4.27   0
   3  -9 -19    0.23    4.67   0
   3   9 -19    1.15    3.70   0
  -3  -9  19   -1.19    3.51   0
   1  -9 -19    4.78    4.89   0
   1  -9 -19    4.35    4.37   0
   1   9 -19    2.93    4.57   0
  -1  -9  19    2.20    3.56   0
   1  -9  19    2.42    3.65   0
  -1  -9 -19    2.21    6.12   0
  -1  -9 -19    2.26    6.73   0
  -1   9 -19    1.66    3.79   0
   3  -9  19    3.07    3.59   0
   4 -10 -19    3.01    3.71   0
   4 -10 -19    0.54    5.07   0
  -4 -10  19   -2.09    3.87   0
   4  10 -19    1.18    4.93   0
   2 -10 -19    1.51    4.52   0
   2 -10 -19    1.95    5.74   0
   2  10 -19    3.39    4.87   0
  -2 -10  19    2.80    3.84   0
   0 -10  19    1.61    3.84   0
   0  10 -19    2.62    3.81   0
   0 -10 -19    2.64    5.79   0
   0 -10 -19   -0.45    5.48   0
   2 -10  19    4.84    3.77   0
  14   0 -20   -1.81    3.79   0
  12   0 -20   -2.07    3.44   0
 -12   0  20   -2.41    3.29   0
  10   0 -20    3.06    3.15   0
 -10   0  20    2.27    3.05   0
  -8   0  20   91.88    3.77   0
   8   0 -20   80.86    3.90   0
  -6   0  20   11.70    3.28   0
   6   0 -20   12.68    3.08   0
  -4   0  20    8.35    3.83   0
   4   0 -20   11.54    2.93   0
   2   0 -20   -1.47    3.37   0
  -2   0  20    0.21    2.97   0
   0   0  20   10.38    3.81   0
   0   0 -20   10.49    3.54   0
  -2   0 -20    5.87    3.54   0
   2   0  20    4.59    4.29   0
   4   0  20    8.72    4.51   0
   6   0  20    4.30    4.94   0
   6   0  20    2.69    4.33   0
   8   0  20    0.17    5.20   0
   8   0  20    1.27    4.64   0
  10   0  20   -2.24    5.20   0
  10   0  20    1.61    5.35   0
  13  -1 -20    1.64    3.51   0
  13   1 -20    5.97    3.56   0
 -13   1  20    1.03    3.33   0
 -13  -1  20   -5.26    3.49   0
  11  -1 -20    1.28    3.28   0
  11   1 -20    4.76    4.05   0
 -11   1  20    0.99    3.79   0
 -11  -1  20    0.16    3.23   0
  -9  -1  20   12.69    3.16   0
   9  -1 -20   11.89    3.26   0
   9   1 -20    7.71    3.29   0
  -9   1  20   10.95    3.11   0
  -7  -1  20    2.72    3.09   0
   7  -1 -20    5.29    3.16   0
   7   1 -20    6.16    3.05   0
  -7   1  20    3.38    3.15   0
  -5   1  20    1.56    3.02   0
  -5  -1  20   -0.01    3.21   0
   5  -1 -20    3.83    3.78   0
   5   1 -20    0.90    3.08   0
  -3   1  20   13.75    3.13   0
   3   1 -20   14.45    3.51   0
  -3  -1  20   14.69    3.76   0
   3  -1 -20   13.67    3.61   0
  -1   1  20    6.57    3.84   0
   1  -1 -20    6.85    3.61   0
  -1  -1  20    4.46    3.72   0
   1   1 -20    5.81    2.91   0
  -1  -1 -20   18.56    4.13   0
   1   1  20   16.56    4.38   0
  -1   1 -20   20.74    3.87   0
   1  -1  20   18.76    3.91   0
  -3   1 -20   13.69    3.73   0
   3   1  20   13.07    5.31   0
   3  -1  20    9.08    3.89   0
   5  -1  20   32.48    3.99   0
   5   1  20   35.06    6.47   0
   5   1  20   23.09    6.57   0
   7   1  20   10.39    6.98   0
   7  -1  20   15.23    4.68   0
   7  -1  20    8.69    4.02   0
   7   1  20   13.52    7.10   0
   9   1  20   -0.77    7.32   0
   9   1  20   -0.20    7.22   0
   9  -1  20    0.92    4.38   0
   9  -1  20   -0.70    4.21   0
 -12  -2  20    2.42    3.55   0
  12  -2 -20    5.26    3.61   0
  12   2 -20    3.44    3.63   0
 -12   2  20    1.86    3.31   0
 -10  -2  20    4.52    3.15   0
  10  -2 -20    6.33    3.23   0
  10   2 -20    4.78    3.37   0
 -10   2  20    3.09    2.97   0
  -8  -2  20   -2.18    3.04   0
   8  -2 -20    3.30    3.90   0
   8   2 -20    1.77    3.08   0
  -8   2  20    3.31    3.01   0
  -6  -2  20    3.64    3.73   0
   6  -2 -20   -0.20    3.15   0
  -6   2  20    1.03    3.61   0
   6   2 -20    1.74    2.83   0
   4   2 -20    1.87    3.11   0
  -4  -2  20    1.16    3.24   0
   4  -2 -20   -1.52    3.53   0
  -4   2  20    4.56    3.38   0
   2   2 -20    6.55    2.77   0
  -2  -2  20    9.92    3.11   0
   2  -2 -20   12.17    3.72   0
  -2   2  20    8.79    3.79   0
   0   2  20   93.24    5.29   0
   0   2 -20  102.45    3.56   0
   0  -2 -20   98.91    5.06   0
   0  -2  20  105.66    4.15   0
  -2   2 -20   10.07    3.15   0
   2  -2  20   10.25    3.83   0
   2   2  20    7.25    6.36   0
   4  -2  20   -0.39    3.60   0
   6  -2  20    4.15    3.84   0
   8  -2  20    3.49    4.16   0
   8  -2  20   -1.32    3.95   0
  10  -2  20   -3.91    4.87   0
  10  -2  20    1.85    4.54   0
 -13  -3  20   -0.13    3.64   0
  13  -3 -20   -2.61    4.42   0
  13   3 -20    8.44    4.78   0
 -13   3  20    6.80    4.28   0
 -11  -3  20    0.46    4.15   0
  11  -3 -20    2.70    3.36   0
 -11   3  20    1.06    3.19   0
  11   3 -20    1.77    4.33   0
  -9  -3  20   -2.63    3.28   0
   9  -3 -20   -1.24    4.05   0
  -9   3  20    0.24    3.01   0
   9   3 -20   -0.03    3.30   0
   7   3 -20    4.99    3.02   0
  -7  -3  20   -1.30    3.00   0
   7  -3 -20    2.24    3.66   0
  -7   3  20    2.56    2.68   0
   5   3 -20    3.48    2.81   0
  -5  -3  20   -0.53    2.91   0
   5  -3 -20    4.28    3.72   0
  -5   3  20   -1.74    2.83   0
   3   3 -20   59.50    3.36   0
   3  -3 -20   53.78    4.32   0
  -3  -3  20   58.65    4.23   0
  -3   3  20   52.47    4.01   0
  -1  -3  20    2.96    3.02   0
  -1   3  20    3.52    3.93   0
   1  -3 -20    2.21    4.18   0
   1   3 -20   -1.78    3.00   0
  -1  -3 -20   95.70    7.25   0
  -1   3 -20  100.63    3.71   0
   1  -3  20   96.34    4.36   0
   3  -3  20   -0.37    3.53   0
  -3   3 -20    1.69    3.04   0
   5  -3  20   14.01    3.90   0
   7  -3  20    4.72    4.10   0
   9  -3  20    0.33    4.27   0
   9  -3  20   -0.22    4.48   0
 -12  -4  20    6.32    3.58   0
  12  -4 -20    7.00    3.54   0
 -12   4  20    5.90    3.39   0
  12   4 -20   -0.70    3.65   0
  10   4 -20    2.33    3.45   0
 -10  -4  20    7.84    3.36   0
  10  -4 -20    0.80    3.34   0
 -10   4  20    3.36    3.09   0
   8   4 -20    1.38    3.18   0
  -8  -4  20    0.65    3.21   0
   8  -4 -20    5.68    3.99   0
  -8   4  20    5.56    2.92   0
   6   4 -20   -0.72    3.07   0
   6  -4 -20    5.76    3.72   0
  -6  -4  20   -0.46    3.89   0
  -6   4  20   -1.32    2.82   0
   4  -4 -20    0.49    3.03   0
   4   4 -20    5.29    2.95   0
  -4  -4  20    1.53    3.06   0
  -4   4  20    1.33    3.35   0
   2  -4 -20   12.19    3.83   0
  -2  -4  20   11.77    3.02   0
   2   4 -20   12.93    3.77   0
   0   4 -20   33.75    3.37   0
   0  -4  20   28.33    3.47   0
   0  -4 -20   32.94    5.45   0
   2  -4  20    5.32    3.08   0
  -2   4 -20    0.78    2.90   0
   4  -4  20   -1.07    3.81   0
   6  -4  20    3.88    4.12   0
   8  -4  20    3.61    3.56   0
  11   5 -20    4.09    3.55   0
 -11  -5  20    4.17    3.63   0
  11  -5 -20    1.15    4.41   0
   9   5 -20    4.03    3.34   0
   9  -5 -20    2.81    3.36   0
  -9  -5  20    3.36    3.30   0
   7  -5 -20   -2.73    3.85   0
   7   5 -20    0.90    3.13   0
  -7  -5  20   -0.34    3.21   0
   5  -5 -20   -1.73    3.24   0
   5   5 -20    4.41    3.59   0
  -5  -5  20    3.45    3.07   0
   3  -5 -20    0.20    3.71   0
  -3  -5  20    3.58    2.96   0
   3   5 -20   -0.89    2.85   0
   1   5 -20   10.21    3.12   0
   1  -5 -20   10.18    4.53   0
  -1  -5  20   10.04    3.83   0
   1  -5  20   47.80    3.31   0
  -1   5 -20   56.03    3.45   0
  -3   5 -20    1.54    3.88   0
   3  -5  20   -0.01    3.03   0
   5  -5  20    8.10    3.23   0
   7  -5  20    3.81    3.55   0
   9  -5  20   -0.47    4.51   0
   9  -5  20    3.02    3.86   0
  10  -6 -20    1.77    3.56   0
 -10  -6  20    7.40    3.57   0
  10   6 -20    5.95    3.63   0
   8  -6 -20    6.06    3.92   0
  -8  -6  20    5.28    3.39   0
   8   6 -20   -4.26    4.03   0
   6  -6 -20    3.98    3.25   0
  -6  -6  20    2.40    4.04   0
   6   6 -20    2.87    3.24   0
   4  -6 -20   16.86    3.98   0
  -4  -6  20   18.08    3.17   0
   4   6 -20   12.88    3.27   0
   2   6 -20   16.39    3.25   0
   2  -6 -20   10.76    4.57   0
  -2  -6  20   12.31    3.22   0
   0  -6  20    1.72    3.14   0
   0  -6 -20    3.05    5.42   0
   0  -6 -20    4.08    5.59   0
   0   6 -20    6.15    3.22   0
   2  -6  20    0.36    3.94   0
  -2   6 -20   -1.81    4.10   0
   4  -6  20   22.64    4.12   0
   6  -6  20    0.11    4.40   0
   8  -6  20   -0.99    3.75   0
   9  -7 -20   -0.25    4.37   0
  -9  -7  20   10.39    4.27   0
   9   7 -20    7.54    4.46   0
   7  -7 -20    0.41    3.31   0
  -7  -7  20   11.66    4.14   0
   7   7 -20    3.61    3.47   0
   5  -7 -20    3.30    3.17   0
  -5  -7  20    5.10    4.06   0
   5   7 -20   -1.36    3.28   0
   3  -7 -20    8.80    4.05   0
   3   7 -20   10.25    3.29   0
  -3  -7  20   13.89    3.38   0
   1  -7 -20    2.98    4.62   0
   1   7 -20    0.27    3.24   0
   1  -7 -20    3.19    4.91   0
  -1  -7  20    4.52    3.31   0
  -1   7 -20    1.18    3.48   0
   1  -7  20   -3.22    4.12   0
   3  -7  20    4.98    3.38   0
   5  -7  20    2.39    3.57   0
   7  -7  20    4.41    3.97   0
   8  -8 -20    0.11    4.37   0
  -8  -8  20    4.13    3.65   0
   8   8 -20    1.66    3.71   0
   6  -8 -20   -1.01    4.08   0
  -6  -8  20    4.34    3.26   0
   6   8 -20    0.43    3.51   0
   4  -8 -20    4.75    4.05   0
   4   8 -20    6.91    3.43   0
  -4  -8  20    4.47    3.48   0
   2  -8 -20    3.81    4.11   0
   2  -8 -20    0.82    4.42   0
   2   8 -20   -3.07    4.30   0
  -2  -8  20    3.47    3.37   0
   0  -8 -20    3.80    5.65   0
   0  -8  20    2.94    3.37   0
   0  -8 -20    3.33    5.55   0
   0   8 -20    6.89    3.56   0
  -2   8 -20    3.76    3.65   0
   2  -8  20    7.39    4.18   0
   4  -8  20   -3.27    3.59   0
   6  -8  20    2.82    3.87   0
   7   9 -20   -2.32    3.78   0
   7  -9 -20    2.75    3.63   0
  -7  -9  20    3.85    3.79   0
   5  -9 -20    0.12    4.44   0
   5   9 -20    1.62    3.68   0
   5  -9 -20    1.48    3.82   0
  -5  -9  20    4.39    3.69   0
   3  -9 -20    2.45    4.40   0
   3  -9 -20   -0.12    4.87   0
   3   9 -20    3.86    3.70   0
  -3  -9  20    0.88    3.62   0
   1  -9 -20    1.50    4.97   0
   1  -9 -20    0.96    5.22   0
   1   9 -20    3.23    3.71   0
  -1  -9  20    3.24    3.68   0
   1  -9  20   -1.78    3.54   0
  -1  -9 -20    2.90    8.53   0
  -1  -9 -20    0.38    7.89   0
  -1   9 -20    1.71    3.78   0
   3  -9  20    0.91    4.52   0
   4 -10 -20    3.09    4.68   0
   2 -10 -20    1.98    4.57   0
   2 -10 -20    2.42    4.90   0
   2  10 -20   -3.68    4.97   0
  -2 -10  20    5.48    3.88   0
   0 -10  20    4.36    4.66   0
   0  10 -20    3.94    4.09   0
   0 -10 -20    1.84    6.10   0
   0 -10 -20   -1.23    6.38   0
  13  -1 -21    0.49    3.69   0
 -13   1  21   -2.11    3.45   0
  13   1 -21    1.70    3.70   0
 -13  -1  21    4.45    4.42   0
  11  -1 -21    6.15    3.23   0
  11   1 -21    4.07    3.38   0
 -11   1  21    3.20    2.99   0
 -11  -1  21   -1.41    3.14   0
  -9  -1  21    2.46    3.77   0
   9  -1 -21    3.29    3.15   0
   9   1 -21    7.86    2.97   0
  -9   1  21    0.74    2.95   0
  -7  -1  21    1.11    3.12   0
   7  -1 -21    2.51    3.12   0
   7   1 -21    2.44    3.12   0
  -7   1  21    2.96    3.11   0
  -5   1  21   -0.20    3.06   0
  -5  -1  21    1.70    3.13   0
   5  -1 -21    3.71    3.06   0
   5   1 -21    0.47    3.16   0
  -3   1  21    3.98    3.04   0
   3   1 -21    0.34    2.76   0
  -3  -1  21   -0.26    3.76   0
   3  -1 -21    0.06    3.75   0
  -1   1  21   12.28    3.78   0
   1  -1 -21   13.94    3.70   0
  -1  -1  21   14.59    3.93   0
   1   1 -21   14.39    3.00   0
  -1  -1 -21    5.06    3.62   0
   1   1  21    2.12    4.33   0
  -1   1 -21    1.76    3.64   0
   1  -1  21    3.73    3.72   0
   3   1  21   11.62    5.14   0
   3  -1  21   11.47    3.85   0
  -3   1 -21   12.83    3.86   0
   5  -1  21    3.41    4.52   0
   5   1  21    2.69    6.72   0
   5   1  21    2.15    6.34   0
   7   1  21    2.95    7.57   0
   7  -1  21    2.62    4.64   0
   7   1  21    1.10    7.69   0
   7  -1  21    3.34    3.73   0
   9   1  21    3.60    9.17   0
   9  -1  21    4.72    4.41   0
   9  -1  21    6.00    4.96   0
   9   1  21    4.30    8.88   0
 -12  -2  21    8.61    4.24   0
  12  -2 -21    7.78    3.66   0
  12   2 -21    9.09    3.67   0
 -12   2  21    5.45    4.10   0
 -10  -2  21    6.22    3.17   0
  10  -2 -21   -4.03    4.04   0
  10   2 -21   -3.73    3.44   0
 -10   2  21    4.27    3.75   0
  -8  -2  21    5.40    3.11   0
   8  -2 -21    4.78    4.04   0
   8   2 -21    1.90    3.19   0
  -8   2  21    1.00    3.10   0
  -6  -2  21    6.68    3.06   0
   6  -2 -21   16.31    3.30   0
  -6   2  21   12.28    3.80   0
   6   2 -21   16.54    3.16   0
   4   2 -21    1.90    3.79   0
  -4  -2  21    3.76    3.15   0
   4  -2 -21    2.55    3.63   0
  -4   2  21    3.63    3.73   0
   2   2 -21   21.48    2.96   0
  -2  -2  21   25.88    3.19   0
   2  -2 -21   21.08    4.11   0
  -2   2  21   18.41    3.63   0
   0   2  21   11.19    4.37   0
   0   2 -21   14.09    2.91   0
   0  -2 -21   12.44    4.06   0
   0  -2  21    9.19    3.04   0
  -2   2 -21    0.77    3.77   0
   2  -2  21   -1.59    3.74   0
   2   2  21    1.60    5.69   0
   4  -2  21    7.81    3.72   0
   6  -2  21    5.69    4.00   0
   8  -2  21    3.92    4.36   0
   8  -2  21    3.46    4.10   0
  10  -2  21    0.59    4.67   0
  10  -2  21    0.41    4.58   0
 -13  -3  21    0.54    3.73   0
  13  -3 -21    3.50    3.89   0
 -13   3  21    3.30    3.54   0
  13   3 -21   -0.36    4.00   0
 -11  -3  21   -1.40    4.16   0
  11  -3 -21    0.75    3.43   0
 -11   3  21    5.47    3.24   0
  11   3 -21    9.02    4.38   0
  -9  -3  21    0.41    3.99   0
   9  -3 -21    1.94    4.09   0
  -9   3  21   -0.01    2.94   0
   9   3 -21    2.01    3.22   0
   7   3 -21    1.74    3.13   0
  -7  -3  21   -0.26    3.08   0
   7  -3 -21    3.28    3.94   0
  -7   3  21    5.94    3.57   0
   5   3 -21    3.55    2.94   0
  -5  -3  21    4.96    3.20   0
   5  -3 -21    0.49    3.13   0
  -5   3  21    3.12    2.92   0
   3   3 -21   41.27    3.98   0
  -3  -3  21   42.52    4.06   0
   3  -3 -21   43.77    4.31   0
  -3   3  21   39.64    3.98   0
  -1  -3  21   86.02    4.28   0
  -1   3  21   77.74    4.49   0
   1  -3 -21   77.36    4.57   0
   1   3 -21   82.48    3.53   0
  -1  -3 -21   99.13    7.34   0
  -1   3 -21  109.06    3.84   0
   1  -3  21   99.70    4.58   0
   3  -3  21   10.03    3.22   0
  -3   3 -21   11.97    3.94   0
   5  -3  21    0.02    3.78   0
   7  -3  21    9.65    4.22   0
   9  -3  21    2.42    4.48   0
   9  -3  21    1.86    4.23   0
 -12  -4  21   -0.77    4.48   0
  12  -4 -21    1.57    3.66   0
 -12   4  21    1.23    3.44   0
  12   4 -21    1.19    4.69   0
  10   4 -21   -1.22    4.13   0
 -10  -4  21   -0.09    3.42   0
  10  -4 -21    2.42    3.42   0
 -10   4  21    2.92    3.15   0
   8   4 -21    2.00    3.16   0
  -8  -4  21    7.26    3.18   0
   8  -4 -21    5.67    3.91   0
  -8   4  21    7.36    3.66   0
   6   4 -21    1.94    3.18   0
   6  -4 -21   -0.42    3.28   0
  -6  -4  21    2.57    3.11   0
  -6   4  21    0.78    2.93   0
   4  -4 -21   -0.23    3.01   0
   4   4 -21    1.52    2.90   0
  -4  -4  21   -1.85    3.80   0
  -4   4  21    1.46    3.41   0
   2  -4 -21    3.04    3.87   0
  -2  -4  21    1.85    3.13   0
   2   4 -21   -0.86    3.01   0
   0  -4 -21    0.20    4.90   0
   0   4 -21   -0.79    3.74   0
   0  -4  21    3.27    3.14   0
   2  -4  21   38.88    3.31   0
  -2   4 -21   46.77    3.46   0
   4  -4  21    0.91    3.05   0
   6  -4  21    7.64    3.48   0
   8  -4  21    0.96    4.47   0
  11   5 -21    3.42    3.58   0
 -11  -5  21    3.10    3.60   0
  11  -5 -21    3.28    3.73   0
   9   5 -21   -0.93    3.37   0
   9  -5 -21    2.31    3.40   0
  -9  -5  21    2.09    4.05   0
   7  -5 -21    5.48    3.19   0
   7   5 -21    3.75    3.10   0
  -7  -5  21    5.13    3.23   0
   5  -5 -21    8.43    3.29   0
   5   5 -21    5.18    3.08   0
  -5  -5  21    5.44    3.81   0
   3  -5 -21    1.08    3.85   0
  -3  -5  21    1.07    3.06   0
   3   5 -21   -0.56    3.06   0
   1   5 -21    1.74    3.15   0
   1  -5 -21    1.12    4.36   0
  -1  -5  21    0.07    3.25   0
   1  -5  21   16.29    3.30   0
  -1   5 -21   21.17    3.30   0
   3  -5  21    6.13    3.24   0
  -3   5 -21    9.32    3.32   0
   5  -5  21    8.73    3.42   0
   7  -5  21   -2.62    4.34   0
  10  -6 -21    1.06    4.51   0
 -10  -6  21   -1.54    3.54   0
  10   6 -21    2.70    4.35   0
   8  -6 -21    3.61    4.15   0
  -8  -6  21    1.90    3.34   0
   8   6 -21    5.06    3.45   0
   6  -6 -21   -1.92    3.14   0
  -6  -6  21    1.25    3.31   0
   6   6 -21    0.75    3.34   0
   4  -6 -21    1.61    3.19   0
  -4  -6  21    2.99    3.19   0
   4   6 -21    5.61    3.09   0
   2   6 -21    4.16    3.15   0
   2  -6 -21    0.31    3.94   0
  -2  -6  21    1.08    3.22   0
   0   6 -21   -0.54    4.01   0
   0  -6 -21    2.77    5.86   0
   0  -6 -21    3.93    6.22   0
   0  -6  21    5.80    3.33   0
   2  -6  21   16.83    3.42   0
  -2   6 -21   19.48    3.50   0
   4  -6  21    2.24    3.41   0
   6  -6  21    7.39    4.38   0
   8  -6  21    5.19    3.96   0
   9  -7 -21    1.99    4.37   0
  -9  -7  21    1.98    3.52   0
   9   7 -21    0.79    3.65   0
   7  -7 -21    3.04    4.16   0
  -7  -7  21   -1.70    3.48   0
   7   7 -21    4.12    3.45   0
   5  -7 -21    0.66    3.30   0
  -5  -7  21   -1.06    3.31   0
   5   7 -21    3.27    4.08   0
   3   7 -21    2.34    3.23   0
   3  -7 -21    2.84    4.49   0
  -3  -7  21    2.36    3.33   0
   1  -7 -21    2.35    4.67   0
   1  -7 -21    4.40    4.97   0
   1   7 -21    3.38    3.24   0
  -1  -7  21    3.39    3.30   0
   1  -7  21    0.99    3.40   0
  -1   7 -21    0.35    3.55   0
   3  -7  21   -1.26    3.37   0
   5  -7  21    1.79    3.58   0
   7  -7  21    0.09    4.03   0
   8  -8 -21    6.68    4.44   0
  -8  -8  21    3.00    3.67   0
   8   8 -21   -0.90    4.51   0
   6  -8 -21   -3.28    3.43   0
  -6  -8  21    1.11    3.46   0
   6   8 -21   -2.17    3.62   0
   4  -8 -21   -2.95    3.46   0
   4   8 -21   -1.62    3.52   0
  -4  -8  21    6.40    3.40   0
   2  -8 -21    3.34    4.81   0
   2  -8 -21    1.98    4.34   0
   2   8 -21    3.90    3.45   0
  -2  -8  21   -3.75    3.38   0
   0  -8  21    1.86    3.40   0
   0  -8 -21    0.55    6.08   0
   0   8 -21    2.65    4.29   0
   0  -8 -21    0.53    6.22   0
   2  -8  21   -2.93    3.51   0
  -2   8 -21   -0.21    3.73   0
   4  -8  21   11.16    3.79   0
   5  -9 -21    0.92    4.43   0
   5   9 -21    2.15    3.82   0
   5  -9 -21    4.08    4.06   0
  -5  -9  21    2.03    3.73   0
   3  -9 -21    1.59    4.41   0
   3  -9 -21    3.25    4.78   0
  -3  -9  21    0.51    3.52   0
   3   9 -21   -3.74    3.67   0
   1  -9 -21    0.03    5.41   0
   1  -9 -21    2.04    5.01   0
   1   9 -21   -0.41    3.76   0
  -1  -9  21   -2.11    3.65   0
   1  -9  21    4.31    3.71   0
  -1   9 -21    3.73    3.84   0
   3  -9  21    0.31    3.71   0
  12   0 -22   -4.76    3.50   0
 -12   0  22   -2.36    3.24   0
  10   0 -22    5.95    3.30   0
 -10   0  22    3.96    3.81   0
  -8   0  22    2.31    3.14   0
   8   0 -22    3.33    3.14   0
  -6   0  22   23.96    3.99   0
   6   0 -22   27.09    3.97   0
  -4   0  22    7.06    3.77   0
   4   0 -22    3.91    3.06   0
   2   0 -22   48.44    3.41   0
  -2   0  22   49.03    4.19   0
   0   0  22    8.03    3.92   0
   0   0 -22    8.56    3.80   0
   2   0  22   11.55    4.56   0
  -2   0 -22   12.99    3.92   0
   4   0  22   13.70    4.60   0
   6   0  22   10.37    4.70   0
   6   0  22   18.08    5.46   0
   8   0  22    0.69    5.10   0
   8   0  22   -1.03    5.45   0
  10   0  22   -1.52    6.55   0
  10   0  22    1.00    6.86   0
  13  -1 -22    1.41    3.70   0
  13   1 -22   -3.66    4.66   0
 -13   1  22   -3.16    3.38   0
 -13  -1  22   -0.25    3.66   0
 -11  -1  22    0.39    4.05   0
  11  -1 -22   -0.49    3.30   0
  11   1 -22    1.20    3.35   0
 -11   1  22    0.57    3.11   0
  -9  -1  22    1.50    3.81   0
   9   1 -22    3.67    3.16   0
   9  -1 -22    2.26    3.27   0
  -9   1  22    0.56    3.79   0
  -7  -1  22    2.55    3.29   0
   7  -1 -22    3.67    3.17   0
   7   1 -22    3.91    3.28   0
  -7   1  22    3.48    3.15   0
  -5   1  22   15.56    3.22   0
  -5  -1  22   18.60    4.01   0
   5  -1 -22   19.11    3.17   0
   5   1 -22   17.65    3.19   0
  -3   1  22   10.02    3.84   0
   3   1 -22    6.30    3.73   0
  -3  -1  22   10.24    3.09   0
   3  -1 -22    9.19    3.33   0
  -1   1  22    4.18    3.74   0
   1  -1 -22    0.34    3.66   0
  -1  -1  22    0.21    3.26   0
   1   1 -22    2.34    3.68   0
   1   1  22   14.97    4.57   0
  -1  -1 -22   14.25    4.30   0
  -1   1 -22   13.19    3.90   0
   1  -1  22   12.58    3.91   0
   3   1  22    6.98    5.58   0
   3  -1  22    6.40    4.43   0
  -3   1 -22    5.62    3.87   0
   5   1  22    8.31    7.15   0
   5   1  22    6.39    6.38   0
   5  -1  22   10.73    4.08   0
   7  -1  22    1.89    4.77   0
   7  -1  22    3.00    4.50   0
   9  -1  22    3.05    4.50   0
   9  -1  22    1.55    5.10   0
 -12  -2  22   -0.57    3.45   0
  12  -2 -22    4.50    3.60   0
  12   2 -22    0.93    3.66   0
 -12   2  22   -0.71    3.47   0
 -10  -2  22    1.60    3.25   0
  10  -2 -22   -0.40    3.35   0
 -10   2  22    1.69    3.15   0
  10   2 -22    0.43    3.97   0
  -8  -2  22   -1.27    3.67   0
   8  -2 -22   -1.22    3.29   0
  -8   2  22    0.88    3.08   0
   8   2 -22   -2.81    3.68   0
   6   2 -22    3.69    3.64   0
  -6  -2  22    5.93    3.06   0
   6  -2 -22    4.79    3.54   0
  -6   2  22    4.19    2.88   0
   4   2 -22    1.32    2.99   0
  -4  -2  22    2.29    3.17   0
   4  -2 -22    0.79    3.72   0
  -4   2  22    1.54    3.69   0
  -2  -2  22    9.57    3.88   0
   2   2 -22    6.77    3.02   0
   2  -2 -22    5.79    3.83   0
  -2   2  22    7.76    3.65   0
   0   2 -22   13.24    3.69   0
   0  -2 -22   12.47    4.03   0
   0  -2  22    7.79    3.84   0
   0   2  22    9.93    3.88   0
  -2   2 -22    8.52    3.10   0
   2  -2  22    4.81    3.75   0
   2   2  22    6.38    6.11   0
   4  -2  22    1.63    3.82   0
   6  -2  22    3.00    4.13   0
   8  -2  22    5.68    4.45   0
   8  -2  22    2.26    4.20   0
 -11  -3  22   -0.45    4.33   0
  11  -3 -22    4.47    3.40   0
 -11   3  22    1.33    3.29   0
  11   3 -22   -0.64    3.57   0
  -9  -3  22    2.34    3.23   0
   9  -3 -22   -0.34    3.36   0
  -9   3  22    3.05    3.13   0
   9   3 -22    7.74    3.31   0
   7   3 -22    2.02    3.02   0
  -7  -3  22    3.46    3.13   0
   7  -3 -22    2.52    3.22   0
  -7   3  22    3.20    2.99   0
   5   3 -22    3.89    2.89   0
  -5  -3  22    6.14    3.93   0
   5  -3 -22    4.91    3.81   0
  -5   3  22    3.70    3.60   0
   3   3 -22    3.80    3.70   0
  -3  -3  22    1.88    3.85   0
   3  -3 -22    4.36    3.76   0
  -3   3  22    4.77    3.49   0
   1   3 -22   44.33    4.04   0
  -1  -3  22   36.16    3.56   0
  -1   3  22   30.16    4.74   0
   1  -3 -22   34.85    4.75   0
  -1  -3 -22   10.43    5.93   0
  -1   3 -22    8.69    3.68   0
   1  -3  22    8.92    3.91   0
   3  -3  22    4.37    3.97   0
  -3   3 -22    4.57    3.85   0
   5  -3  22    0.92    4.01   0
   7  -3  22   -1.06    4.34   0
   9  -3  22    3.02    4.66   0
   9  -3  22    0.63    4.38   0
 -12  -4  22   -3.81    4.70   0
  12  -4 -22   -1.18    3.73   0
 -12   4  22    4.32    3.51   0
  12   4 -22   -1.69    3.88   0
  10   4 -22    0.61    3.46   0
 -10  -4  22   -2.07    4.27   0
  10  -4 -22    4.21    4.16   0
 -10   4  22   -1.71    3.12   0
   8   4 -22    1.92    3.20   0
  -8  -4  22    1.69    3.21   0
   8  -4 -22    3.37    3.38   0
  -8   4  22   -1.61    3.89   0
   6   4 -22    3.17    2.96   0
   6  -4 -22    6.67    3.88   0
  -6  -4  22    2.62    3.76   0
  -6   4  22    2.13    3.56   0
   4  -4 -22    7.80    3.91   0
   4   4 -22    6.01    3.18   0
  -4  -4  22   10.03    3.83   0
  -4   4  22    5.17    3.51   0
   2  -4 -22   -2.64    4.47   0
  -2  -4  22    2.57    3.19   0
   2   4 -22    4.50    3.03   0
   0  -4 -22    3.15    4.93   0
   0   4 -22    5.23    3.03   0
   0  -4  22    5.31    3.14   0
   2  -4  22    1.41    3.19   0
  -2   4 -22    9.18    4.13   0
   4  -4  22   -4.55    3.96   0
   6  -4  22    1.85    4.07   0
   8  -4  22    5.42    4.49   0
  11   5 -22    3.03    3.77   0
 -11  -5  22   -0.30    3.72   0
  11  -5 -22    2.05    3.63   0
   9   5 -22    1.79    3.47   0
  -9  -5  22   -0.73    3.47   0
   9  -5 -22   -3.30    3.57   0
   7  -5 -22    0.14    4.07   0
   7   5 -22    0.23    3.18   0
  -7  -5  22    2.55    3.28   0
   5  -5 -22    4.63    3.89   0
  -5  -5  22   11.01    3.27   0
   5   5 -22   10.04    3.09   0
   3  -5 -22    4.35    4.00   0
  -3  -5  22    5.57    3.24   0
   3   5 -22    2.79    3.68   0
   1   5 -22   14.99    3.36   0
   1  -5 -22   12.22    4.63   0
  -1  -5  22   15.20    3.32   0
  -1   5 -22   32.17    4.10   0
   1  -5  22   21.68    3.54   0
   3  -5  22   -1.67    3.36   0
  -3   5 -22    3.72    3.34   0
   5  -5  22    2.70    3.34   0
   7  -5  22    1.91    4.53   0
 -10  -6  22   -2.88    3.73   0
  10  -6 -22   -0.39    4.61   0
  10   6 -22   -0.76    3.70   0
   8  -6 -22    4.08    3.55   0
  -8  -6  22    3.48    4.26   0
   8   6 -22    2.67    3.45   0
   6  -6 -22    4.25    3.91   0
  -6  -6  22    2.96    3.20   0
   6   6 -22    0.63    3.98   0
   4  -6 -22   -1.10    3.95   0
  -4  -6  22    4.20    3.19   0
   4   6 -22    2.45    3.10   0
   2   6 -22    6.81    3.32   0
   2  -6 -22    8.07    3.92   0
  -2  -6  22   13.04    3.31   0
   0   6 -22   10.26    3.36   0
   0  -6 -22    7.52    6.66   0
   0  -6 -22    7.15    6.99   0
   0  -6  22    9.07    3.41   0
   2  -6  22   13.90    3.46   0
  -2   6 -22   15.97    3.75   0
   4  -6  22    4.87    3.54   0
   6  -6  22    2.96    4.44   0
   9  -7 -22    1.86    4.49   0
  -9  -7  22    4.28    3.72   0
   9   7 -22    4.88    4.64   0
   7  -7 -22   -2.10    3.56   0
  -7  -7  22    4.64    4.30   0
   7   7 -22    2.53    4.31   0
   5  -7 -22    0.38    3.39   0
  -5  -7  22    1.74    3.25   0
   5   7 -22    4.61    3.46   0
   3  -7 -22    4.51    4.16   0
   3   7 -22    4.02    3.30   0
  -3  -7  22    4.76    3.34   0
   1  -7 -22   15.64    5.04   0
   1  -7 -22   14.37    5.21   0
  -1  -7  22   11.41    3.62   0
   1   7 -22   12.47    4.35   0
   1  -7  22   11.46    4.29   0
  -1   7 -22    4.12    3.60   0
   3  -7  22   -0.80    3.46   0
   5  -7  22    3.46    3.65   0
   8  -8 -22    1.78    3.79   0
  -8  -8  22   -2.44    3.89   0
   8   8 -22   -2.28    3.96   0
   6   8 -22    3.36    4.49   0
   6  -8 -22   -2.15    4.42   0
  -6  -8  22    1.27    3.62   0
   4  -8 -22    3.69    4.23   0
   4   8 -22    5.60    3.48   0
  -4  -8  22    0.75    3.57   0
   2  -8 -22   -0.64    4.97   0
   2  -8 -22    0.32    5.32   0
   2   8 -22   -0.60    3.44   0
  -2  -8  22   -1.91    3.40   0
   0  -8 -22    2.86    6.73   0
   0  -8 -22    0.25    6.88   0
   0   8 -22    3.89    3.47   0
   0  -8  22    2.18    3.65   0
   2  -8  22    4.63    4.35   0
  -2   8 -22    2.41    3.76   0
   4  -8  22    3.08    4.61   0
   5  -9 -22    2.35    5.08   0
   5  -9 -22    3.49    4.57   0
   5   9 -22   -1.86    3.86   0
  -5  -9  22    0.98    3.78   0
   3  -9 -22   -0.05    4.55   0
   3  -9 -22    1.76    4.81   0
  -3  -9  22    2.10    3.69   0
   3   9 -22   -3.65    3.85   0
   1  -9 -22    1.56    6.23   0
   1  -9 -22    3.03    5.88   0
   1   9 -22    2.90    3.91   0
  -1  -9  22    1.80    3.71   0
   1  -9  22   -0.36    4.67   0
  -1   9 -22   -3.97    4.04   0
  13  -1 -23   -0.60    4.53   0
  13   1 -23    1.14    4.74   0
 -13   1  23    1.94    4.26   0
 -13  -1  23    1.85    3.67   0
 -11  -1  23   -3.52    3.97   0
  11  -1 -23   -0.24    4.31   0
  11   1 -23   -2.02    3.32   0
 -11   1  23    3.31    3.32   0
  -9  -1  23    2.06    3.18   0
   9  -1 -23   -3.96    3.26   0
   9   1 -23    0.11    3.31   0
  -9   1  23    7.38    3.83   0
  -7  -1  23    5.98    3.99   0
   7  -1 -23    1.00    4.05   0
   7   1 -23    3.93    3.42   0
  -7   1  23    2.34    3.17   0
  -5   1  23    3.55    3.71   0
  -5  -1  23   -0.12    3.15   0
   5  -1 -23   -1.88    2.96   0
   5   1 -23   -0.45    3.12   0
  -3   1  23    6.70    3.13   0
   3   1 -23    7.66    2.98   0
  -3  -1  23    4.70    3.25   0
   3  -1 -23    6.57    3.12   0
  -1   1  23    2.34    3.73   0
   1  -1 -23    4.46    3.68   0
  -1  -1  23    3.05    3.91   0
   1   1 -23    3.67    3.61   0
   1   1  23    2.45    4.48   0
  -1  -1 -23   -0.66    3.78   0
   1  -1  23   -4.07    3.79   0
  -1   1 -23    0.47    3.56   0
   3   1  23    0.98    5.23   0
   3  -1  23    3.19    3.78   0
   5   1  23    6.92    7.56   0
   5   1  23    4.96    7.21   0
   5  -1  23    3.39    4.13   0
   7  -1  23    0.78    4.86   0
   7  -1  23    0.16    4.60   0
   9  -1  23    3.01    5.51   0
   9  -1  23   -0.24    5.22   0
 -12  -2  23    4.19    3.44   0
  12  -2 -23    1.29    3.69   0
  12   2 -23    0.03    3.68   0
 -12   2  23    1.54    3.44   0
 -10  -2  23    0.10    3.33   0
  10  -2 -23    4.53    3.39   0
  10   2 -23    2.15    3.41   0
 -10   2  23    3.10    3.20   0
  -8  -2  23   -2.33    3.15   0
   8  -2 -23    0.77    3.25   0
  -8   2  23    2.61    3.82   0
   8   2 -23    3.93    3.22   0
   6   2 -23    1.63    3.24   0
  -6  -2  23    1.76    3.20   0
   6  -2 -23    1.99    3.85   0
  -6   2  23    1.17    3.12   0
   4   2 -23    2.49    3.06   0
  -4  -2  23    4.25    3.86   0
   4  -2 -23    1.00    3.66   0
  -4   2  23    1.16    3.66   0
  -2  -2  23   32.30    4.06   0
   2   2 -23   29.71    3.81   0
   2  -2 -23   32.44    4.05   0
  -2   2  23   29.81    4.02   0
   0   2 -23  128.50    4.55   0
   0  -2 -23  114.97    5.74   0
   0  -2  23  123.40    4.52   0
   0   2  23  113.54    5.55   0
  -2   2 -23    3.57    3.77   0
   2  -2  23    3.48    3.26   0
   2   2  23    4.00    6.15   0
   4  -2  23    4.68    3.93   0
   6  -2  23    9.55    4.33   0
   8  -2  23    1.84    4.49   0
   8  -2  23   -0.77    4.21   0
 -11  -3  23    0.23    4.32   0
  11  -3 -23    0.73    3.54   0
 -11   3  23    2.19    3.35   0
  11   3 -23   -1.02    3.61   0
  -9  -3  23    5.69    3.33   0
   9  -3 -23    2.09    3.35   0
  -9   3  23    0.62    3.87   0
   9   3 -23   -0.15    3.24   0
   7   3 -23   -0.17    3.14   0
  -7  -3  23    2.84    3.17   0
   7  -3 -23    0.12    3.17   0
  -7   3  23    1.44    3.00   0
   5   3 -23   15.12    3.21   0
  -5  -3  23   14.28    3.31   0
   5  -3 -23   17.03    3.28   0
  -5   3  23   18.40    3.67   0
  -3  -3  23    0.34    3.99   0
   3   3 -23    2.65    3.72   0
   3  -3 -23    3.32    3.82   0
  -3   3  23   -0.51    3.57   0
   1   3 -23   30.54    3.97   0
   1  -3 -23   29.98    4.65   0
  -1  -3  23   37.83    4.07   0
  -1   3  23   20.94    4.47   0
  -1  -3 -23   10.93    6.48   0
   1  -3  23   10.03    3.19   0
  -1   3 -23   15.24    4.00   0
  -3   3 -23   23.08    4.12   0
   3  -3  23   23.76    4.08   0
   5  -3  23    0.71    3.39   0
   7  -3  23    3.03    4.33   0
   9  -3  23   -2.97    4.87   0
   9  -3  23    2.33    4.54   0
  12   4 -23   -2.11    3.89   0
 -12  -4  23    3.51    4.51   0
  12  -4 -23   -4.50    3.94   0
 -12   4  23   -1.88    3.62   0
  10   4 -23    0.91    3.66   0
 -10  -4  23   -0.81    3.51   0
  10  -4 -23   -1.95    3.50   0
 -10   4  23   -1.95    3.11   0
   8   4 -23    4.80    3.25   0
  -8  -4  23    2.60    3.30   0
   8  -4 -23   -2.03    3.35   0
  -8   4  23    5.35    3.13   0
   6   4 -23    1.84    3.06   0
  -6  -4  23   -3.60    3.08   0
   6  -4 -23   -0.16    3.05   0
  -6   4  23   -1.21    3.57   0
   4  -4 -23    0.24    3.09   0
  -4  -4  23    1.97    3.90   0
   4   4 -23   -1.36    3.10   0
  -4   4  23    2.40    3.70   0
  -2  -4  23    8.52    3.94   0
  -2   4  23    6.36    3.57   0
   2  -4 -23    5.94    3.92   0
   2   4 -23    7.14    3.00   0
   0  -4 -23   31.93    5.94   0
   0   4 -23   43.66    4.21   0
   0  -4  23   35.49    4.26   0
  -2   4 -23    2.66    3.30   0
   2  -4  23    7.47    3.27   0
   4  -4  23    8.09    4.07   0
   6  -4  23    2.78    3.46   0
   8  -4  23   -2.75    3.88   0
  11   5 -23    0.41    3.79   0
 -11  -5  23   -1.71    3.85   0
  11  -5 -23    0.73    4.56   0
   9   5 -23    0.77    3.55   0
  -9  -5  23    4.64    3.41   0
   9  -5 -23    4.16    3.54   0
   7  -5 -23    6.08    3.40   0
  -7  -5  23   12.06    3.39   0
   7   5 -23    8.80    3.25   0
   5  -5 -23   24.59    4.15   0
  -5  -5  23   20.16    3.46   0
   5   5 -23   19.77    3.46   0
   3  -5 -23    4.69    3.98   0
  -3  -5  23    0.22    3.15   0
   3   5 -23    7.73    3.15   0
   1   5 -23    8.27    3.22   0
  -1  -5  23   -1.59    3.35   0
   1  -5 -23    4.97    5.22   0
  -1   5 -23   14.20    3.37   0
   1  -5  23   15.52    4.22   0
   3  -5  23    1.88    3.38   0
  -3   5 -23    0.29    3.50   0
   5  -5  23    4.05    4.13   0
   7  -5  23    2.94    3.63   0
 -10  -6  23    1.67    3.85   0
  10  -6 -23    0.15    4.68   0
  10   6 -23    2.21    3.96   0
   8  -6 -23   -1.93    3.32   0
  -8  -6  23    2.11    3.55   0
   8   6 -23    0.14    3.57   0
   6  -6 -23    4.48    3.28   0
  -6  -6  23    1.01    3.32   0
   6   6 -23    0.13    3.28   0
   4  -6 -23   -3.21    3.96   0
  -4  -6  23    1.21    3.13   0
   4   6 -23   -3.77    3.91   0
   2   6 -23    0.81    3.37   0
   2  -6 -23   -0.44    4.85   0
  -2  -6  23    1.55    3.36   0
   0   6 -23   21.21    3.53   0
   0  -6 -23   20.30    7.41   0
   0  -6 -23   22.01    7.44   0
   0  -6  23   18.86    3.63   0
   2  -6  23    0.63    3.37   0
  -2   6 -23   -0.52    3.45   0
   4  -6  23    5.77    3.63   0
   6  -6  23    3.43    4.52   0
   9  -7 -23    3.18    4.66   0
  -9  -7  23    1.46    4.58   0
   9   7 -23    1.82    3.83   0
   7  -7 -23    0.90    4.37   0
  -7  -7  23    1.41    3.53   0
   7   7 -23   -0.40    3.51   0
   5  -7 -23    4.05    3.49   0
  -5  -7  23    7.41    3.44   0
   5   7 -23    2.27    4.22   0
   3   7 -23   -4.10    3.37   0
   3  -7 -23    1.46    4.20   0
  -3  -7  23   -3.97    4.04   0
   1  -7 -23    0.37    5.01   0
   1  -7 -23   -1.86    5.47   0
  -1  -7  23    3.04    4.32   0
   1   7 -23    1.70    3.36   0
  -1   7 -23    0.35    4.39   0
   1  -7  23    7.24    3.60   0
   3  -7  23    3.33    4.57   0
   5  -7  23   -2.46    3.72   0
   6   8 -23    1.61    3.86   0
   6  -8 -23    0.17    4.50   0
  -6  -8  23    4.74    3.66   0
   4  -8 -23   -1.14    4.31   0
   4   8 -23    3.63    4.41   0
  -4  -8  23    0.77    3.47   0
   2  -8 -23    4.56    5.12   0
   2  -8 -23    4.62    5.29   0
  -2  -8  23    7.78    3.62   0
   2   8 -23    3.91    3.69   0
   0  -8 -23    1.56    7.94   0
   0  -8 -23    0.47    8.42   0
   0   8 -23    0.81    3.71   0
   0  -8  23    4.72    3.63   0
   2  -8  23    0.60    3.75   0
  -2   8 -23    2.30    3.88   0
   4  -8  23    6.20    3.96   0
   3  -9 -23   -0.83    4.65   0
   3  -9 -23    1.61    4.94   0
  -3  -9  23    7.33    3.77   0
   3   9 -23    0.43    3.92   0
   1  -9 -23    0.95    5.56   0
   1  -9 -23    3.71    5.99   0
   1   9 -23    4.43    3.94   0
  -1  -9  23   -1.44    4.75   0
  -1   9 -23    4.85    3.95   0
   1  -9  23    1.30    4.05   0
  12   0 -24    0.40    3.74   0
 -12   0  24   -0.50    4.26   0
  10   0 -24    3.19    3.23   0
 -10   0  24    2.92    3.98   0
  -8   0  24    3.82    3.22   0
   8   0 -24    4.77    3.27   0
  -6   0  24    2.22    3.19   0
   6   0 -24    2.22    3.25   0
   4   0 -24    1.65    3.76   0
  -4   0  24    7.37    3.69   0
  -2   0  24   20.25    3.82   0
   2   0 -24   14.96    3.76   0
   0   0  24   20.59    3.98   0
   0   0 -24   21.76    3.82   0
   2   0  24    6.80    3.96   0
  -2   0 -24    4.05    4.50   0
   4   0  24    5.70    4.80   0
   6   0  24   15.08    5.78   0
   6   0  24   11.19    5.43   0
   8   0  24    2.59    6.38   0
   8   0  24    5.40    6.61   0
 -11  -1  24    3.19    4.19   0
  11  -1 -24    3.81    3.62   0
  11   1 -24    3.92    4.46   0
 -11   1  24    5.76    3.50   0
  -9  -1  24    3.76    3.24   0
   9  -1 -24    8.91    3.27   0
   9   1 -24    5.42    3.96   0
  -9   1  24    0.32    3.28   0
  -7  -1  24    4.23    3.21   0
   7  -1 -24    5.83    3.94   0
   7   1 -24    2.66    3.15   0
  -7   1  24    6.86    3.07   0
  -5   1  24    1.04    3.89   0
   5   1 -24    1.93    3.77   0
  -5  -1  24    7.19    3.86   0
   5  -1 -24    3.02    3.13   0
   3  -1 -24   17.53    3.81   0
  -3   1  24   19.81    3.88   0
   3   1 -24   20.92    3.67   0
  -3  -1  24   14.69    3.19   0
  -1   1  24   10.86    3.88   0
  -1  -1  24   12.68    3.86   0
   1  -1 -24   14.54    3.76   0
   1   1 -24   11.39    3.06   0
   1   1  24    2.44    4.42   0
   1  -1  24    2.23    4.00   0
  -1  -1 -24    5.92    4.31   0
  -1   1 -24    5.48    3.78   0
   3   1  24    5.87    5.28   0
   3  -1  24    4.10    4.01   0
   5   1  24   16.65    8.98   0
   5  -1  24   17.01    5.10   0
   5   1  24   12.52    8.59   0
   7  -1  24    4.68    4.71   0
   7  -1  24    1.28    5.13   0
   9  -1  24    4.05    5.79   0
   9  -1  24    0.03    5.34   0
 -12  -2  24    2.63    3.66   0
  12  -2 -24   -1.03    3.75   0
 -12   2  24   -0.80    3.55   0
  12   2 -24    2.65    3.78   0
 -10  -2  24    2.94    3.31   0
  10  -2 -24   -1.90    3.45   0
 -10   2  24   -1.34    3.35   0
  10   2 -24    3.82    3.51   0
  -8  -2  24   -1.73    3.27   0
   8  -2 -24   -0.74    3.23   0
  -8   2  24    2.07    3.86   0
   8   2 -24    4.68    3.28   0
   6   2 -24    0.40    3.19   0
  -6  -2  24   -2.84    3.26   0
   6  -2 -24   -0.22    3.14   0
  -6   2  24    2.04    3.74   0
   4   2 -24   17.49    3.83   0
  -4  -2  24   13.74    3.20   0
   4  -2 -24   16.89    3.94   0
  -4   2  24   12.34    3.76   0
   2  -2 -24   61.80    4.38   0
  -2  -2  24   58.92    3.55   0
   2   2 -24   67.04    4.08   0
  -2   2  24   59.80    4.37   0
   0   2 -24    9.93    3.87   0
   0  -2  24    1.83    3.33   0
   0  -2 -24    5.75    4.45   0
   0   2  24    5.15    4.35   0
  -2   2 -24   19.70    3.42   0
   2  -2  24   19.46    3.98   0
   2   2  24   13.04    6.10   0
   4  -2  24    1.36    4.11   0
   6  -2  24    3.84    4.37   0
   8  -2  24    1.62    4.70   0
   8  -2  24    3.74    4.39   0
 -11  -3  24   -2.05    3.43   0
  11  -3 -24    0.93    4.53   0
 -11   3  24    5.65    3.49   0
  11   3 -24    6.93    4.43   0
   9   3 -24    1.71    3.38   0
  -9  -3  24    2.64    3.17   0
   9  -3 -24    1.10    3.44   0
  -9   3  24    9.60    3.93   0
   7   3 -24    3.24    3.20   0
  -7  -3  24   12.42    3.22   0
   7  -3 -24   -2.84    3.39   0
  -7   3  24    4.73    3.02   0
   5   3 -24    2.73    3.10   0
  -5  -3  24    1.11    3.33   0
   5  -3 -24    1.91    3.87   0
  -5   3  24   -2.04    3.67   0
  -3  -3  24   11.76    3.94   0
   3   3 -24   14.22    3.89   0
   3  -3 -24   12.20    3.77   0
  -3   3  24   12.56    3.70   0
   1   3 -24   -0.81    3.01   0
   1  -3 -24   -0.52    4.29   0
  -1  -3  24    0.44    3.10   0
  -1   3  24    2.41    3.63   0
   1  -3  24    0.09    3.12   0
  -1   3 -24   -0.95    3.15   0
  -1  -3 -24    0.38    6.44   0
  -3   3 -24    0.56    4.21   0
   3  -3  24    1.50    3.38   0
   5  -3  24   -1.58    4.20   0
   7  -3  24    2.52    4.55   0
  10   4 -24   -0.43    3.63   0
 -10  -4  24    0.21    3.53   0
  10  -4 -24   -0.89    3.51   0
 -10   4  24    3.59    4.14   0
   8   4 -24    1.32    3.35   0
  -8  -4  24    2.61    3.24   0
   8  -4 -24   -1.04    3.47   0
  -8   4  24    0.93    3.14   0
   6   4 -24    6.19    3.19   0
  -6  -4  24    9.19    3.22   0
   6  -4 -24    8.25    4.03   0
  -6   4  24    5.40    3.93   0
  -4  -4  24    7.13    3.47   0
   4  -4 -24    2.41    3.18   0
   4   4 -24    2.96    3.14   0
  -4   4  24    6.48    3.70   0
  -2  -4  24    2.05    3.29   0
  -2   4  24    3.56    3.71   0
   2  -4 -24    5.43    4.07   0
   2   4 -24    2.20    4.04   0
   0  -4 -24    1.69    5.67   0
   0   4 -24    1.80    3.13   0
   0  -4  24    2.06    3.11   0
  -2   4 -24    3.76    3.30   0
   2  -4  24    1.16    3.23   0
   4  -4  24    1.54    4.10   0
   6  -4  24    0.17    4.41   0
   8  -4  24    0.80    4.82   0
  -9  -5  24    2.15    4.38   0
   9   5 -24   -0.28    4.35   0
   9  -5 -24   -0.70    3.61   0
  -7  -5  24    3.50    3.26   0
   7  -5 -24    0.82    3.33   0
   7   5 -24    3.85    3.25   0
   5  -5 -24    3.00    4.07   0
  -5  -5  24   11.23    3.27   0
   5   5 -24    7.29    3.97   0
   3  -5 -24    2.00    4.00   0
  -3  -5  24    0.59    3.95   0
   3   5 -24    4.35    3.17   0
   1   5 -24    4.50    3.23   0
  -1  -5  24    3.59    3.25   0
   1  -5 -24    0.85    5.42   0
  -1   5 -24    2.57    3.29   0
   1  -5  24    2.01    3.49   0
   3  -5  24    0.78    3.40   0
   5  -5  24   -1.38    4.47   0
   7  -5  24    4.03    4.76   0
   8  -6 -24    1.43    3.56   0
  -8  -6  24   -1.06    3.52   0
   8   6 -24   -0.12    3.47   0
   6  -6 -24    4.07    4.13   0
  -6  -6  24    1.98    3.38   0
   6   6 -24    2.07    3.39   0
   4  -6 -24    0.60    4.12   0
  -4  -6  24   -1.44    3.34   0
   4   6 -24    1.29    3.32   0
   2   6 -24    5.66    3.46   0
   2  -6 -24    2.69    4.85   0
  -2  -6  24    9.32    4.16   0
   0   6 -24    9.30    4.26   0
   0  -6 -24    6.17    8.79   0
   0  -6 -24    7.87    8.84   0
   0  -6  24    8.97    3.45   0
   2  -6  24    4.73    4.35   0
  -2   6 -24    0.86    4.38   0
   4  -6  24   -4.73    3.54   0
   6  -6  24    4.79    4.83   0
   7  -7 -24    1.39    3.52   0
  -7  -7  24    1.73    3.69   0
   7   7 -24    3.23    3.65   0
   5  -7 -24    0.58    3.54   0
  -5  -7  24    1.62    4.30   0
   5   7 -24    1.04    3.48   0
   3   7 -24    0.12    4.33   0
   3  -7 -24    2.81    4.30   0
  -3  -7  24    2.36    4.19   0
   1  -7 -24   -1.20    5.82   0
   1  -7 -24    4.62    6.13   0
  -1  -7  24   -1.02    3.51   0
   1   7 -24   -0.28    3.57   0
  -1   7 -24    1.96    3.63   0
   1  -7  24   -0.24    4.28   0
   3  -7  24   -0.67    3.79   0
   5  -7  24   -1.70    4.88   0
   6   8 -24   -2.60    3.98   0
   6  -8 -24    3.91    4.63   0
  -6  -8  24   -0.45    3.76   0
   4  -8 -24    2.15    4.76   0
   4   8 -24   -0.77    3.69   0
  -4  -8  24   -4.05    3.53   0
   2  -8 -24    1.21    5.23   0
   2  -8 -24    2.34    5.33   0
  -2  -8  24    4.66    3.72   0
   2   8 -24   -1.16    4.62   0
   0   8 -24    0.91    3.78   0
   0  -8  24   -2.46    3.77   0
   2  -8  24    3.26    4.86   0
  -2   8 -24    1.84    3.96   0
 -11  -1  25    0.91    4.27   0
  11  -1 -25    4.79    4.45   0
  11   1 -25    2.56    3.72   0
 -11   1  25   -4.39    3.45   0
  -9  -1  25   -1.08    3.22   0
   9  -1 -25    0.81    3.50   0
   9   1 -25   -2.76    3.49   0
  -9   1  25   -1.88    4.04   0
  -7  -1  25    5.34    3.12   0
   7  -1 -25    2.76    3.23   0
   7   1 -25    3.93    3.29   0
  -7   1  25    1.87    3.11   0
  -5   1  25    1.46    3.03   0
   5   1 -25   -1.77    3.14   0
  -5  -1  25    4.06    3.16   0
   5  -1 -25    1.17    3.12   0
   3  -1 -25    0.73    3.83   0
  -3   1  25   -2.47    3.01   0
  -3  -1  25    0.87    3.17   0
   3   1 -25    0.27    3.16   0
  -1   1  25    5.31    3.97   0
  -1  -1  25    6.24    3.18   0
   1  -1 -25    4.30    3.80   0
   1   1 -25    8.38    3.71   0
   1   1  25    7.51    4.56   0
   1  -1  25   13.27    3.75   0
  -1  -1 -25    9.88    3.87   0
  -1   1 -25   10.32    3.80   0
   3   1  25   12.12    5.78   0
   3  -1  25   12.13    4.80   0
   5  -1  25    3.14    4.76   0
   7  -1  25    2.54    4.90   0
   7  -1  25    2.30    5.29   0
 -12  -2  25   -0.47    3.73   0
  12  -2 -25    4.99    4.79   0
 -12   2  25   -3.43    3.78   0
  12   2 -25    2.50    3.88   0
 -10  -2  25    2.74    4.23   0
  10  -2 -25    2.00    3.41   0
 -10   2  25    3.60    3.50   0
  10   2 -25    2.34    3.52   0
  -8  -2  25    0.90    3.25   0
   8  -2 -25    0.97    3.37   0
  -8   2  25    5.17    3.99   0
   8   2 -25    1.75    3.29   0
   6   2 -25    6.87    3.91   0
  -6  -2  25    6.39    3.19   0
   6  -2 -25    5.01    3.23   0
  -6   2  25    5.77    3.84   0
   4   2 -25    2.93    3.16   0
  -4  -2  25    4.52    3.14   0
   4  -2 -25    1.12    3.24   0
  -4   2  25    3.62    3.07   0
   2  -2 -25   81.47    5.20   0
  -2  -2  25   68.96    3.70   0
   2   2 -25   79.91    4.30   0
  -2   2  25   71.69    4.53   0
   0   2 -25   10.80    3.93   0
   0  -2  25   11.63    4.00   0
   0  -2 -25   10.68    4.47   0
   0   2  25   10.44    4.37   0
   2  -2  25   -0.92    3.90   0
   2   2  25    0.79    6.28   0
  -2   2 -25   -1.49    4.00   0
   4  -2  25    0.44    3.94   0
   6  -2  25    2.24    4.52   0
   8  -2  25    2.13    5.53   0
   8  -2  25    2.02    4.43   0
 -11  -3  25   -1.07    3.67   0
  11  -3 -25    0.56    3.70   0
 -11   3  25    0.33    3.53   0
  11   3 -25    3.24    4.67   0
   9   3 -25    0.75    3.41   0
  -9  -3  25    3.76    3.43   0
   9  -3 -25    5.31    3.66   0
  -9   3  25    1.55    3.26   0
   7   3 -25    1.39    3.38   0
  -7  -3  25   -0.45    3.34   0
   7  -3 -25    1.83    3.43   0
  -7   3  25    3.48    3.16   0
  -5  -3  25    4.32    3.21   0
   5   3 -25   -0.35    3.96   0
   5  -3 -25    0.61    3.12   0
  -5   3  25    0.91    3.71   0
  -3  -3  25    2.26    4.02   0
   3   3 -25    8.04    3.80   0
   3  -3 -25    3.09    3.91   0
  -3   3  25    2.91    3.69   0
   1   3 -25   18.07    3.24   0
   1  -3 -25   16.95    4.23   0
  -1  -3  25   19.34    3.11   0
  -1   3  25   17.65    4.59   0
  -1   3 -25   -0.26    3.96   0
  -1  -3 -25    1.49    6.67   0
   1  -3  25    4.21    3.24   0
  -3   3 -25   -0.24    4.28   0
   3  -3  25   -0.53    3.35   0
   5  -3  25    5.96    4.23   0
   7  -3  25    1.01    4.69   0
  10   4 -25    3.01    3.62   0
 -10  -4  25    8.08    3.53   0
  10  -4 -25    3.71    3.77   0
 -10   4  25    1.48    4.40   0
   8   4 -25    0.52    3.30   0
  -8  -4  25    3.34    4.10   0
   8  -4 -25    3.67    3.43   0
  -8   4  25    3.74    3.41   0
  -6  -4  25    7.54    4.08   0
   6   4 -25    2.90    3.30   0
   6  -4 -25    7.79    3.33   0
  -6   4  25    5.06    3.89   0
  -4  -4  25   -2.03    3.29   0
   4  -4 -25    4.31    3.24   0
   4   4 -25    6.17    3.88   0
  -4   4  25    0.23    3.69   0
  -2  -4  25    8.52    3.27   0
   2  -4 -25   10.04    4.66   0
   2   4 -25    9.26    3.23   0
   0   4 -25    3.51    3.18   0
   0  -4 -25    2.71    5.72   0
   0  -4  25    2.25    3.32   0
  -2   4 -25    2.75    4.04   0
   2  -4  25    1.27    3.33   0
   4  -4  25    4.51    3.44   0
   6  -4  25    2.38    3.92   0
  -9  -5  25   -2.12    3.51   0
   9   5 -25   -1.20    3.50   0
   9  -5 -25   -1.08    3.71   0
  -7  -5  25    7.30    3.40   0
   7  -5 -25    0.15    4.34   0
   7   5 -25    4.41    4.18   0
  -5  -5  25    2.99    3.30   0
   5  -5 -25    2.58    4.09   0
   5   5 -25   -0.24    3.38   0
  -3  -5  25   -1.18    4.17   0
   3  -5 -25    7.18    4.87   0
   3   5 -25    2.51    4.05   0
   1   5 -25   -0.58    4.11   0
  -1  -5  25   -0.14    4.02   0
   1  -5 -25    1.20    4.84   0
  -1   5 -25   10.69    3.35   0
   1  -5  25    3.03    3.36   0
   3  -5  25    2.67    3.65   0
   5  -5  25    3.74    4.54   0
  -8  -6  25   -4.00    3.63   0
   8  -6 -25    2.44    4.41   0
   8   6 -25    1.25    3.67   0
   6  -6 -25    1.41    4.34   0
  -6  -6  25    3.74    3.47   0
   6   6 -25   -0.56    4.30   0
   4  -6 -25    2.29    4.27   0
  -4  -6  25    0.20    3.29   0
   4   6 -25   -0.61    3.31   0
   2   6 -25    3.08    3.39   0
   2  -6 -25    6.10    4.96   0
  -2  -6  25    3.75    3.53   0
   0   6 -25    9.13    3.66   0
   0  -6  25    1.10    3.43   0
  -2   6 -25    0.32    3.66   0
   2  -6  25    3.21    3.45   0
   4  -6  25   -1.53    3.81   0
   7  -7 -25   -5.03    4.66   0
  -7  -7  25    4.68    3.69   0
   7   7 -25    2.91    3.71   0
   5   7 -25   -0.13    4.34   0
   5  -7 -25   -0.20    4.40   0
  -5  -7  25    4.41    3.45   0
   3   7 -25    2.80    3.56   0
   3  -7 -25    0.98    4.41   0
  -3  -7  25   -0.26    4.45   0
   1   7 -25    3.47    4.52   0
   1  -7 -25    0.20    5.98   0
   1  -7 -25    2.32    6.44   0
  -1  -7  25    0.22    3.70   0
  -1   7 -25    6.52    3.75   0
   1  -7  25    8.49    3.87   0
   3  -7  25    1.06    3.82   0
   4  -8 -25    1.61    4.63   0
   4   8 -25    1.04    3.78   0
  -4  -8  25    3.38    3.70   0
   2  -8 -25   -0.06    5.60   0
   2  -8 -25   -0.11    5.35   0
  -2  -8  25    3.57    3.54   0
   2   8 -25   10.04    3.73   0
   0   8 -25    3.95    4.79   0
   0  -8  25    3.29    3.84   0
   2  -8  25   -0.74    3.96   0
  12   0 -26   -1.36    3.95   0
 -12   0  26    1.84    4.43   0
  10   0 -26   -3.46    3.59   0
 -10   0  26   -3.97    4.13   0
  -8   0  26    2.46    3.34   0
   8   0 -26    0.20    4.15   0
  -6   0  26    2.11    3.19   0
   6   0 -26    4.33    4.03   0
   4   0 -26   42.86    3.51   0
  -4   0  26   50.87    4.17   0
  -2   0  26    2.77    3.71   0
   2   0 -26    3.29    3.13   0
   0   0 -26   -0.38    3.84   0
   0   0  26    5.43    3.98   0
  -2   0 -26   -2.10    4.72   0
   2   0  26   -0.22    4.72   0
   4   0  26   15.77    4.94   0
   6   0  26   -0.40    5.69   0
   6   0  26   -0.01    5.32   0
   8   0  26   -0.69    7.87   0
   8   0  26    1.79    8.48   0
  11  -1 -26    4.33    3.60   0
  11   1 -26   -2.91    3.76   0
 -11   1  26    4.29    3.51   0
 -11  -1  26    2.61    3.49   0
  -9  -1  26    5.96    3.39   0
   9  -1 -26   -0.66    3.39   0
   9   1 -26    0.95    3.41   0
  -9   1  26    1.06    3.95   0
  -7  -1  26    7.30    3.89   0
   7  -1 -26    0.63    3.46   0
   7   1 -26    0.97    3.33   0
  -7   1  26   -0.89    4.14   0
  -5   1  26    3.28    3.72   0
   5   1 -26    7.93    3.99   0
  -5  -1  26    2.83    3.20   0
   5  -1 -26    3.18    3.20   0
  -3   1  26    7.51    3.92   0
   3  -1 -26    2.63    3.90   0
  -3  -1  26    6.40    4.02   0
   3   1 -26    6.17    3.87   0
  -1   1  26   -0.70    3.83   0
  -1  -1  26    5.22    3.95   0
   1  -1 -26    1.23    3.94   0
   1   1 -26    1.16    3.79   0
   1   1  26    3.41    4.53   0
   1  -1  26    1.51    3.97   0
  -1  -1 -26    1.57    4.47   0
  -1   1 -26    3.78    3.93   0
   3   1  26   23.82    6.05   0
   3  -1  26   23.08    4.20   0
   5  -1  26    3.06    4.28   0
   7  -1  26    4.20    4.95   0
   7  -1  26    4.00    5.53   0
 -10  -2  26   -2.46    3.56   0
  10  -2 -26    2.78    3.69   0
 -10   2  26    5.38    3.43   0
  10   2 -26    0.65    3.76   0
   8   2 -26    3.67    3.43   0
  -8  -2  26    2.51    3.45   0
   8  -2 -26    7.62    3.42   0
  -8   2  26    0.55    4.07   0
   6   2 -26    2.82    3.25   0
  -6  -2  26    0.65    3.96   0
   6  -2 -26    2.00    3.23   0
  -6   2  26   -2.48    3.67   0
  -4  -2  26    1.74    3.31   0
   4   2 -26    2.16    3.09   0
   4  -2 -26    2.68    4.08   0
  -4   2  26    5.15    3.84   0
   2  -2 -26    9.16    4.04   0
  -2  -2  26   14.31    3.93   0
   2   2 -26    6.09    3.18   0
  -2   2  26    4.73    3.88   0
   0   2 -26    2.31    3.73   0
   0  -2  26    4.56    3.83   0
   0  -2 -26    1.13    3.85   0
   0   2  26   -0.28    4.93   0
  -2   2 -26    5.02    4.07   0
   2  -2  26    4.24    4.08   0
   2   2  26    0.55    6.25   0
   4  -2  26    1.23    4.27   0
   6  -2  26    0.56    4.45   0
  11   3 -26    4.91    4.66   0
 -11  -3  26    0.29    3.64   0
  11  -3 -26   -4.29    3.76   0
 -11   3  26    3.85    3.66   0
   9   3 -26   -1.76    3.59   0
  -9  -3  26   -0.45    3.53   0
   9  -3 -26    3.24    3.55   0
  -9   3  26   -0.99    3.61   0
   7   3 -26   -0.26    4.10   0
  -7  -3  26   -0.01    3.33   0
   7  -3 -26    0.71    4.06   0
  -7   3  26    0.56    3.17   0
  -5  -3  26    6.88    4.01   0
   5   3 -26    3.65    3.98   0
   5  -3 -26    2.48    4.04   0
  -5   3  26    1.37    3.19   0
  -3  -3  26   -1.89    3.31   0
   3   3 -26    2.96    3.14   0
  -3   3  26   -0.05    3.70   0
   3  -3 -26    0.08    3.95   0
   1   3 -26   15.76    3.37   0
   1  -3 -26   11.10    4.21   0
  -1  -3  26   12.72    3.40   0
  -1   3  26   11.42    4.55   0
  -1   3 -26   -1.22    4.08   0
   1  -3  26   -1.95    3.33   0
  -1  -3 -26    0.30    7.22   0
   3  -3  26    2.04    4.18   0
   5  -3  26    1.14    4.46   0
   7  -3  26    5.62    4.87   0
  10   4 -26   -1.83    3.68   0
 -10  -4  26    0.86    4.42   0
  10  -4 -26   -0.44    3.81   0
 -10   4  26    1.21    4.45   0
  -8  -4  26    4.30    3.50   0
   8   4 -26    4.16    3.47   0
   8  -4 -26    0.50    3.52   0
  -8   4  26    0.90    3.32   0
  -6  -4  26    5.18    3.44   0
   6   4 -26    4.73    3.39   0
   6  -4 -26    5.36    4.14   0
  -6   4  26    3.74    4.02   0
  -4  -4  26   -1.37    3.39   0
   4   4 -26   -2.92    4.04   0
   4  -4 -26    0.53    4.03   0
  -4   4  26   -0.28    3.68   0
   2   4 -26    4.04    3.24   0
  -2  -4  26    3.11    3.42   0
   2  -4 -26    2.12    4.01   0
   0  -4  26    4.91    4.15   0
   0   4 -26    6.03    4.08   0
   0  -4 -26    5.16    5.85   0
  -2   4 -26    0.98    4.17   0
   2  -4  26    0.19    3.55   0
   4  -4  26    5.43    4.53   0
   6  -4  26   -1.43    4.77   0
  -9  -5  26    1.07    3.64   0
   9   5 -26    2.32    3.70   0
   9  -5 -26    1.75    3.77   0
  -7  -5  26   -1.40    4.33   0
   7   5 -26    3.31    3.46   0
   7  -5 -26    3.86    3.57   0
  -5  -5  26    0.49    3.50   0
   5  -5 -26   -0.04    3.33   0
   5   5 -26    0.48    3.46   0
  -3  -5  26    3.02    3.34   0
   3  -5 -26    0.86    4.31   0
   3   5 -26   -0.40    3.35   0
   1  -5 -26    7.82    5.60   0
   1   5 -26   10.25    3.43   0
  -1  -5  26    5.17    3.44   0
  -1   5 -26   -3.72    3.52   0
   1  -5  26    5.02    4.23   0
   3  -5  26   -1.49    4.39   0
   5  -5  26    1.18    3.80   0
  -8  -6  26    5.64    4.49   0
   8  -6 -26    0.05    3.70   0
   8   6 -26    2.80    4.57   0
   6  -6 -26   -1.32    3.77   0
  -6  -6  26    2.59    3.55   0
   6   6 -26    3.89    3.53   0
   4  -6 -26    1.88    4.37   0
  -4  -6  26    1.63    3.50   0
   4   6 -26    2.13    3.57   0
   2   6 -26    4.27    3.53   0
  -2  -6  26    3.32    3.65   0
   2  -6 -26    2.47    5.11   0
   0   6 -26    1.79    4.51   0
   0  -6  26    5.51    3.63   0
  -2   6 -26   -1.27    3.78   0
   2  -6  26    0.00    3.66   0
   4  -6  26    5.13    3.75   0
   7  -7 -26    0.28    3.87   0
  -7  -7  26   -1.84    3.70   0
   7   7 -26    2.28    3.87   0
   5   7 -26    3.41    3.66   0
   5  -7 -26    5.20    4.53   0
  -5  -7  26   -0.17    3.67   0
   3   7 -26   15.76    4.55   0
   3  -7 -26   10.50    5.44   0
  -3  -7  26   14.25    3.68   0
   1   7 -26    8.34    3.86   0
   1  -7 -26    8.95    6.68   0
  -1  -7  26    8.47    3.84   0
   1  -7 -26    8.82    6.93   0
  -1   7 -26   10.21    4.62   0
   1  -7  26    2.64    4.57   0
   3  -7  26   -0.77    4.86   0
   4  -8 -26    3.74    5.41   0
   2  -8 -26    1.87    5.68   0
   2  -8 -26   -0.75    6.28   0
  -2  -8  26   -0.12    4.81   0
   2   8 -26    2.80    4.02   0
   0   8 -26    1.25    3.93   0
  11  -1 -27    1.76    4.66   0
  11   1 -27    2.96    3.75   0
 -11   1  27    2.80    3.67   0
 -11  -1  27    4.29    3.53   0
  -9  -1  27    2.26    4.21   0
   9  -1 -27    1.38    3.44   0
   9   1 -27    2.85    3.47   0
  -9   1  27    5.02    3.46   0
  -7  -1  27    5.87    3.31   0
   7  -1 -27   -2.72    3.51   0
  -7   1  27    1.73    3.23   0
   7   1 -27    2.44    3.43   0
  -5   1  27    1.52    3.26   0
   5   1 -27    8.36    3.20   0
  -5  -1  27    5.78    4.02   0
   5  -1 -27    9.76    3.30   0
  -3   1  27   38.72    4.07   0
   3  -1 -27   34.35    4.24   0
  -3  -1  27   36.75    4.14   0
   3   1 -27   34.97    3.40   0
  -1   1  27   10.37    3.96   0
  -1  -1  27    6.96    4.00   0
   1  -1 -27    8.98    3.93   0
   1   1 -27   10.29    3.21   0
   1   1  27    6.37    4.76   0
   1  -1  27    4.63    4.23   0
  -1   1 -27    6.93    4.16   0
  -1  -1 -27    4.68    4.99   0
   3   1  27   -1.93    6.28   0
   3  -1  27    0.52    5.02   0
   5  -1  27   -1.40    5.17   0
   7  -1  27    0.57    6.32   0
   7  -1  27    3.00    5.26   0
 -10  -2  27    6.13    3.56   0
  10  -2 -27    5.67    4.56   0
 -10   2  27    5.53    3.50   0
  10   2 -27    3.95    4.55   0
   8   2 -27    1.32    3.45   0
  -8  -2  27    0.15    3.38   0
   8  -2 -27    1.25    3.52   0
  -8   2  27    3.91    3.23   0
   6   2 -27   -0.11    3.36   0
  -6  -2  27    8.15    3.35   0
   6  -2 -27   -2.95    3.31   0
  -6   2  27   -0.59    3.02   0
  -4  -2  27    7.35    3.19   0
   4   2 -27    8.61    3.92   0
   4  -2 -27    2.19    4.15   0
  -4   2  27    8.92    3.95   0
   2  -2 -27    3.26    4.50   0
  -2  -2  27    5.76    4.07   0
   2   2 -27    1.31    3.19   0
  -2   2  27    1.21    3.75   0
   0  -2 -27    0.79    4.54   0
   0   2 -27    4.17    4.12   0
   0  -2  27    4.01    3.23   0
   0   2  27   -1.26    4.29   0
  -2   2 -27    2.08    4.16   0
   2  -2  27   -0.17    4.07   0
   2   2  27    0.64    6.83   0
   4  -2  27    2.08    4.30   0
   6  -2  27   -2.11    4.62   0
   9   3 -27    4.14    3.62   0
  -9  -3  27   -0.95    3.53   0
   9  -3 -27   -1.66    4.45   0
  -9   3  27    2.12    4.22   0
   7   3 -27   -0.43    3.47   0
  -7  -3  27    0.24    3.35   0
   7  -3 -27    0.54    4.03   0
  -7   3  27   -0.40    3.82   0
  -5  -3  27    8.87    4.11   0
   5   3 -27    4.03    3.41   0
   5  -3 -27    5.51    3.41   0
  -5   3  27    3.04    3.15   0
  -3  -3  27    8.27    3.31   0
   3   3 -27    6.59    3.25   0
  -3   3  27    1.62    3.94   0
   3  -3 -27    3.04    4.18   0
   1   3 -27    2.27    3.21   0
   1  -3 -27    1.59    4.10   0
  -1  -3  27    0.12    3.26   0
  -1   3  27    1.08    4.29   0
  -1  -3 -27    2.03    7.90   0
  -1   3 -27    0.82    3.36   0
   1  -3  27   -1.68    4.16   0
   3  -3  27   -2.94    4.23   0
   5  -3  27    7.27    4.83   0
 -10  -4  27    1.43    3.57   0
  10   4 -27   -0.23    3.75   0
  10  -4 -27   -2.24    4.62   0
 -10   4  27   -3.05    4.51   0
  -8  -4  27    6.18    4.35   0
   8   4 -27    2.09    3.73   0
   8  -4 -27    8.11    3.69   0
  -8   4  27   10.48    3.50   0
  -6  -4  27   -1.30    3.48   0
   6   4 -27    2.59    3.44   0
   6  -4 -27    4.39    3.43   0
  -6   4  27    3.99    3.96   0
  -4  -4  27    1.27    3.35   0
   4   4 -27   -0.13    4.03   0
   4  -4 -27    1.36    4.11   0
  -4   4  27    0.80    3.82   0
   2  -4 -27    5.09    4.35   0
   2   4 -27    9.24    3.32   0
  -2  -4  27    7.50    4.15   0
   0  -4 -27    2.24    6.56   0
   0  -4  27   -0.93    3.31   0
   0   4 -27    1.24    3.38   0
  -2   4 -27    4.16    3.39   0
   2  -4  27    2.19    3.51   0
   4  -4  27    0.71    4.69   0
   6  -4  27   -2.15    4.03   0
  -9  -5  27    0.85    3.71   0
   9   5 -27    6.25    3.66   0
   9  -5 -27    0.78    3.77   0
  -7  -5  27    4.57    3.67   0
   7   5 -27   -0.57    3.60   0
   7  -5 -27   -1.09    4.39   0
  -5  -5  27   -1.67    4.22   0
   5  -5 -27    4.13    4.34   0
   5   5 -27   -0.01    3.48   0
   3   5 -27   -0.44    3.43   0
  -3  -5  27    0.80    3.43   0
   3  -5 -27    2.93    4.98   0
   1  -5 -27    0.67    5.65   0
   1   5 -27   -1.49    3.54   0
  -1  -5  27   -4.71    4.48   0
  -1   5 -27   -1.22    3.49   0
   1  -5  27    2.04    3.53   0
   3  -5  27    4.28    4.55   0
   5  -5  27    4.65    4.03   0
  -8  -6  27    2.41    3.68   0
   8  -6 -27   -0.49    3.85   0
   8   6 -27    4.88    3.72   0
  -6  -6  27    2.07    3.71   0
   6  -6 -27   -2.13    4.61   0
   6   6 -27   -2.22    3.66   0
   4   6 -27    3.27    3.61   0
  -4  -6  27   -0.61    3.61   0
   4  -6 -27    3.38    4.43   0
   2   6 -27    3.00    4.34   0
  -2  -6  27    1.82    3.43   0
   2  -6 -27    2.66    5.90   0
   0   6 -27    3.94    3.64   0
   0  -6  27   -3.42    3.78   0
  -2   6 -27    0.57    3.84   0
   2  -6  27   -1.70    4.65   0
   5   7 -27    2.54    3.83   0
   5  -7 -27   -0.30    4.79   0
  -5  -7  27    0.09    3.71   0
   3   7 -27   -0.74    3.71   0
   3  -7 -27    2.44    5.26   0
  -3  -7  27    8.75    3.66   0
   1   7 -27    2.78    4.76   0
   1  -7 -27    0.69    7.97   0
  -1  -7  27    3.23    3.78   0
   1  -7 -27    2.82    7.99   0
  -1   7 -27    8.72    3.99   0
   1  -7  27    6.29    4.20   0
  10   0 -28    3.57    3.78   0
 -10   0  28   -2.61    3.55   0
  -8   0  28   -1.06    4.27   0
   8   0 -28    0.64    3.72   0
  -6   0  28    3.21    3.32   0
   6   0 -28    1.54    3.44   0
  -4   0  28   18.80    3.40   0
   4   0 -28    9.86    4.13   0
  -2   0  28    0.37    4.13   0
   2   0 -28    5.63    3.95   0
   0   0  28    7.73    4.22   0
   0   0 -28    9.62    4.27   0
  -2   0 -28   11.90    5.10   0
   2   0  28   14.18    4.95   0
   4   0  28    3.20    5.09   0
   6   0  28    0.84    7.23   0
   6   0  28   -0.64    6.88   0
  -9  -1  28    2.34    3.46   0
   9  -1 -28    1.98    3.71   0
   9   1 -28   -4.75    3.72   0
  -9   1  28   -0.63    3.48   0
   7   1 -28    2.77    3.56   0
  -7  -1  28   -1.44    4.21   0
   7  -1 -28    0.33    3.52   0
  -7   1  28    3.22    3.23   0
  -5   1  28   36.82    4.18   0
  -5  -1  28   34.31    3.68   0
   5   1 -28   35.99    4.43   0
   5  -1 -28   37.33    3.63   0
  -3   1  28   46.27    4.26   0
   3  -1 -28   43.35    4.45   0
  -3  -1  28   55.80    4.38   0
   3   1 -28   44.05    4.37   0
   1   1 -28   11.58    3.99   0
  -1   1  28    9.98    4.15   0
  -1  -1  28   14.34    4.13   0
   1  -1 -28    6.62    3.99   0
  -1   1 -28   -0.06    4.09   0
  -1  -1 -28    2.66    4.82   0
   1   1  28    5.66    4.76   0
   1  -1  28    3.63    4.18   0
   3   1  28    6.35    6.65   0
   3  -1  28    8.89    4.33   0
   5  -1  28   -0.04    5.37   0
 -10  -2  28   -0.50    3.77   0
  10  -2 -28    1.83    3.78   0
 -10   2  28   -7.15    3.77   0
  10   2 -28    1.48    3.82   0
   8   2 -28    1.79    3.66   0
  -8  -2  28   -3.29    4.23   0
   8  -2 -28   -0.17    4.36   0
  -8   2  28   -0.20    3.40   0
  -6  -2  28    3.00    3.49   0
   6   2 -28    3.51    4.12   0
   6  -2 -28   -2.93    4.29   0
  -6   2  28    3.69    4.12   0
  -4  -2  28    3.99    3.46   0
   4   2 -28   -0.67    3.37   0
  -4   2  28    2.16    3.91   0
   4  -2 -28    2.35    3.34   0
   2  -2 -28   -0.20    3.97   0
  -2  -2  28    1.86    3.34   0
   2   2 -28    0.98    3.89   0
  -2   2  28   -0.14    3.92   0
   0  -2 -28    4.38    4.92   0
   0  -2  28    6.77    4.09   0
   0   2 -28    7.59    4.06   0
   0   2  28    5.13    4.64   0
  -2   2 -28    4.54    4.22   0
   2  -2  28    2.09    4.26   0
   2   2  28    1.83    7.42   0
   4  -2  28    0.62    4.54   0
   6  -2  28   -1.14    5.55   0
   9   3 -28   -0.26    4.62   0
  -9  -3  28   10.26    4.33   0
   9  -3 -28   -3.85    4.56   0
  -9   3  28    4.46    4.35   0
  -7  -3  28    5.83    4.28   0
   7   3 -28    1.17    3.52   0
   7  -3 -28   -0.61    3.59   0
  -7   3  28    3.87    4.14   0
  -5  -3  28    6.02    3.31   0
   5   3 -28    4.67    3.45   0
   5  -3 -28   -1.22    4.26   0
  -5   3  28    6.46    4.08   0
   3  -3 -28   -1.89    4.18   0
  -3  -3  28   -1.61    3.33   0
   3   3 -28    1.72    3.24   0
  -3   3  28   -1.80    3.89   0
   1   3 -28    0.08    3.21   0
  -1  -3  28    2.93    4.14   0
   1  -3 -28   -0.23    4.88   0
  -1   3  28    0.49    4.47   0
  -1   3 -28    5.79    3.45   0
   1  -3  28    6.88    4.28   0
   3  -3  28    6.79    4.48   0
   5  -3  28    0.76    4.70   0
  -8  -4  28    6.84    3.64   0
   8   4 -28    4.80    3.74   0
   8  -4 -28   -0.25    4.56   0
  -8   4  28    2.02    3.48   0
  -6  -4  28    0.22    3.55   0
   6   4 -28   -0.61    3.51   0
   6  -4 -28    3.01    4.35   0
  -6   4  28    3.62    4.08   0
  -4  -4  28    1.77    3.49   0
  -4   4  28    2.92    3.99   0
   4   4 -28    2.90    4.17   0
   4  -4 -28    0.83    4.46   0
   2  -4 -28    3.82    4.94   0
   2   4 -28    6.61    3.47   0
  -2  -4  28    2.54    3.52   0
   0  -4 -28    0.62    7.24   0
   0  -4  28   -2.38    4.04   0
   0   4 -28   -1.21    3.36   0
   2  -4  28    3.19    3.52   0
  -2   4 -28    1.28    4.37   0
   4  -4  28   -2.54    4.69   0
  -7  -5  28   -1.20    3.71   0
   7   5 -28    4.92    3.53   0
   7  -5 -28    6.50    4.52   0
  -5  -5  28    8.79    4.44   0
   5  -5 -28    5.83    4.48   0
   5   5 -28    2.43    3.55   0
   3   5 -28    1.33    3.62   0
  -3  -5  28   -0.40    3.54   0
   3  -5 -28    6.59    4.57   0
   1  -5 -28    1.43    6.26   0
  -1  -5  28    3.50    3.54   0
   1   5 -28   -0.59    4.51   0
   1  -5  28    3.15    3.56   0
  -1   5 -28    6.02    4.54   0
   3  -5  28    1.96    4.67   0
  -6  -6  28   -0.86    3.74   0
   6  -6 -28    3.03    4.63   0
   6   6 -28   -1.29    3.89   0
   4   6 -28    0.42    3.72   0
  -4  -6  28   -0.01    3.70   0
   4  -6 -28   -3.74    5.42   0
   2   6 -28    4.24    3.77   0
  -2  -6  28    2.15    4.46   0
   2  -6 -28    0.95    5.50   0
   0   6 -28    1.70    3.83   0
   0  -6  28    0.03    3.77   0
  -2   6 -28    3.92    4.10   0
   2  -6  28    5.10    4.91   0
   3   7 -28    2.87    3.97   0
  -3  -7  28    5.88    3.89   0
   3  -7 -28    3.23    5.66   0
   1   7 -28   -0.84    3.87   0
   1  -7 -28    0.70   10.65   0
   1  -7 -28    1.29   10.76   0
  -1  -7  28   -0.51    3.94   0
  -9  -1  29    3.42    3.43   0
   9  -1 -29   -0.10    3.72   0
  -9   1  29    3.76    3.56   0
   9   1 -29    1.66    4.53   0
   7   1 -29    2.86    3.67   0
  -7  -1  29   12.09    3.64   0
   7  -1 -29    3.58    4.35   0
  -7   1  29    5.92    4.22   0
  -5   1  29    6.08    3.19   0
   5  -1 -29    3.22    3.44   0
  -5  -1  29   -1.64    3.27   0
   5   1 -29    6.83    3.49   0
  -3   1  29   -2.65    3.25   0
  -3  -1  29    0.92    3.37   0
   3  -1 -29   -1.43    4.18   0
   3   1 -29    2.02    3.28   0
   1   1 -29    2.42    4.14   0
  -1   1  29    1.48    3.99   0
  -1  -1  29    6.99    4.20   0
   1  -1 -29   -0.47    4.23   0
   1   1  29    1.21    4.77   0
  -1   1 -29    6.17    4.22   0
  -1  -1 -29    0.29    4.86   0
   1  -1  29    1.10    4.11   0
   3   1  29    0.72    6.53   0
   3  -1  29   -0.45    5.09   0
   5  -1  29    1.34    5.47   0
  10   2 -29   -2.23    4.08   0
 -10  -2  29   -0.61    3.89   0
  10  -2 -29   -1.80    3.91   0
 -10   2  29    3.61    4.58   0
   8   2 -29   -0.82    4.39   0
  -8  -2  29   -0.65    3.57   0
   8  -2 -29    3.10    4.46   0
  -8   2  29    4.82    4.26   0
  -6  -2  29   -0.02    4.32   0
   6   2 -29   -2.40    3.66   0
   6  -2 -29    4.80    4.37   0
  -6   2  29   -0.18    4.12   0
   4  -2 -29    5.62    4.28   0
  -4  -2  29    4.98    3.52   0
   4   2 -29    5.08    3.26   0
  -4   2  29   -0.72    3.97   0
  -2  -2  29    1.60    3.40   0
   2  -2 -29   -0.42    4.12   0
   2   2 -29    4.63    4.17   0
  -2   2  29   -1.01    4.61   0
   0  -2 -29   13.24    5.73   0
   0  -2  29   10.68    4.47   0
   0   2 -29   10.53    4.43   0
   0   2  29    9.83    4.78   0
   2  -2  29    4.00    3.64   0
   2   2  29    2.10    8.59   0
  -2   2 -29    3.45    4.45   0
   4  -2  29    4.37    5.27   0
  -9  -3  29   -5.07    3.76   0
   9   3 -29   -2.17    3.95   0
   9  -3 -29    1.59    4.75   0
  -9   3  29   -3.32    3.70   0
  -7  -3  29   -3.44    3.39   0
   7   3 -29   -0.86    3.58   0
   7  -3 -29    0.49    3.62   0
  -7   3  29    1.35    3.35   0
  -5  -3  29    4.73    3.60   0
   5   3 -29    0.55    3.61   0
   5  -3 -29    2.08    3.58   0
  -5   3  29    2.02    4.17   0
   3  -3 -29    0.10    4.27   0
  -3  -3  29    4.25    3.40   0
   3   3 -29    0.98    3.32   0
  -3   3  29   -1.50    3.92   0
   1   3 -29    3.39    3.37   0
  -1  -3  29   -1.44    3.57   0
   1  -3 -29    0.70    4.82   0
  -1   3  29    1.49    4.54   0
  -1   3 -29   -0.28    3.62   0
   1  -3  29   -0.52    4.24   0
   3  -3  29    5.45    3.83   0
   5  -3  29    1.28    4.90   0
  -8  -4  29    4.55    3.75   0
   8   4 -29    0.19    3.77   0
   8  -4 -29    0.58    4.77   0
  -8   4  29    2.32    4.39   0
  -6  -4  29    0.95    4.30   0
   6   4 -29    3.90    3.56   0
   6  -4 -29    5.40    4.43   0
  -6   4  29    0.72    3.40   0
  -4  -4  29    0.35    4.40   0
  -4   4  29    1.33    4.01   0
   4   4 -29   -0.41    4.36   0
   4  -4 -29    2.99    4.40   0
   2   4 -29    2.82    3.62   0
   2  -4 -29    0.40    5.10   0
  -2  -4  29   -4.44    3.57   0
   0  -4  29    6.19    4.31   0
   0  -4 -29   -0.77    7.32   0
   0   4 -29    2.13    3.59   0
  -2   4 -29   -0.10    4.62   0
   2  -4  29    0.18    4.46   0
   4  -4  29    1.33    4.00   0
  -7  -5  29    4.71    3.72   0
   7   5 -29    6.48    3.93   0
   7  -5 -29    3.68    3.80   0
  -5  -5  29    1.66    4.46   0
   5  -5 -29    5.27    4.63   0
   5   5 -29   -1.11    3.62   0
   3   5 -29   -2.06    3.64   0
  -3  -5  29    0.75    3.71   0
   3  -5 -29    0.80    5.34   0
   1  -5 -29   -0.65    6.45   0
  -1  -5  29    2.16    3.72   0
   1   5 -29    4.50    3.66   0
   1  -5  29    1.87    4.50   0
  -1   5 -29   -2.32    3.85   0
   3  -5  29   -3.73    5.00   0
   6   6 -29    2.86    4.88   0
   4   6 -29    2.51    4.45   0
  -4  -6  29   -2.34    3.62   0
   4  -6 -29   -0.81    4.78   0
   2  -6 -29    0.72    6.17   0
   2   6 -29    0.67    3.86   0
  -2  -6  29   -0.60    3.94   0
   0   6 -29    2.07    4.87   0
   0  -6  29   -1.52    3.72   0
  -8   0  30    0.60    3.50   0
   8   0 -30    4.34    3.79   0
  -6   0  30    2.82    3.48   0
   6   0 -30    4.89    3.68   0
  -4   0  30   20.50    3.60   0
   4   0 -30   11.88    3.62   0
  -2   0  30    3.75    4.08   0
   2   0 -30    3.03    3.44   0
   0   0  30    3.54    4.28   0
   0   0 -30    1.58    4.27   0
   2   0  30   -0.77    5.12   0
  -2   0 -30    2.86    5.82   0
   4   0  30    5.13    5.99   0
  -9  -1  30    0.31    3.64   0
   9  -1 -30    2.41    4.84   0
  -9   1  30   -0.23    4.48   0
   9   1 -30    1.83    3.84   0
   7   1 -30    1.67    3.79   0
  -7  -1  30    2.62    3.51   0
   7  -1 -30    1.61    4.54   0
  -7   1  30    4.22    3.49   0
  -5   1  30    9.70    4.16   0
   5  -1 -30    6.22    3.50   0
  -5  -1  30    9.45    3.29   0
   5   1 -30   15.13    4.49   0
  -3   1  30    1.39    3.99   0
  -3  -1  30    2.64    3.51   0
   3  -1 -30   -3.08    4.20   0
   3   1 -30    5.08    4.18   0
  -1   1  30   -3.34    4.84   0
   1   1 -30   -3.43    4.13   0
  -1  -1  30    2.35    4.22   0
   1  -1 -30    0.07    4.28   0
   1   1  30    4.07    5.45   0
   1  -1  30    4.10    4.38   0
  -1   1 -30    0.17    5.02   0
  -1  -1 -30    1.98    5.18   0
   3   1  30    1.97    6.75   0
   3  -1  30   -0.20    4.56   0
   5  -1  30    2.84    5.64   0
  -8  -2  30    0.94    3.67   0
   8   2 -30    3.32    3.76   0
   8  -2 -30    1.44    4.66   0
  -8   2  30    1.09    4.28   0
  -6  -2  30   -1.21    3.54   0
   6   2 -30   -2.68    3.80   0
   6  -2 -30    5.25    4.55   0
  -6   2  30   -1.82    4.17   0
   4  -2 -30    3.32    4.40   0
  -4  -2  30    5.16    3.60   0
   4   2 -30    6.01    4.40   0
  -4   2  30    3.80    4.12   0
  -2  -2  30    4.71    4.31   0
   2  -2 -30    2.62    4.39   0
  -2   2  30    2.90    4.77   0
   2   2 -30    4.72    3.39   0
   0  -2  30    4.13    4.35   0
   0  -2 -30    3.13    5.27   0
   0   2 -30    2.21    4.51   0
   0   2  30    3.61    5.41   0
  -2   2 -30    3.43    4.45   0
   2  -2  30   -0.87    4.38   0
   4  -2  30   -0.01    4.75   0
  -7  -3  30   -0.04    3.65   0
   7   3 -30    5.38    3.59   0
   7  -3 -30    0.59    3.72   0
  -7   3  30    1.56    3.44   0
  -5  -3  30    6.81    3.56   0
   5   3 -30    3.57    3.58   0
  -5   3  30    7.34    4.14   0
   5  -3 -30    4.88    4.49   0
   3  -3 -30    0.20    4.35   0
  -3  -3  30    0.37    4.14   0
  -3   3  30   -0.37    4.03   0
   3   3 -30   -1.01    3.53   0
   1   3 -30    2.73    3.50   0
  -1  -3  30    3.31    4.21   0
   1  -3 -30    0.11    5.12   0
  -1   3  30    0.61    4.68   0
  -1   3 -30    0.46    3.77   0
   1  -3  30    2.51    4.46   0
   3  -3  30    1.18    4.53   0
  -8   4  30    4.51    4.43   0
  -6  -4  30    3.51    4.49   0
   6   4 -30   -1.61    3.50   0
  -6   4  30   -2.83    4.25   0
   6  -4 -30    3.02    4.51   0
  -4  -4  30   -1.08    4.49   0
  -4   4  30    1.28    4.13   0
   4   4 -30    8.51    4.52   0
   4  -4 -30    4.31    4.60   0
   2   4 -30   -2.12    3.60   0
   2  -4 -30   -0.56    5.21   0
  -2  -4  30   -2.48    4.34   0
   0   4 -30    6.92    4.46   0
   0  -4  30    0.19    3.64   0
   0  -4 -30    0.76    9.90   0
  -2   4 -30    3.61    3.87   0
   2  -4  30   -1.26    4.63   0
  -5  -5  30    3.92    3.65   0
   5  -5 -30    1.10    4.65   0
   5   5 -30    1.68    3.69   0
   3   5 -30    0.30    3.76   0
  -3  -5  30    1.77    4.74   0
   3  -5 -30    1.44    5.44   0
  -1  -5  30    4.80    3.66   0
   1   5 -30    3.91    3.88   0
   1  -5 -30    0.38    7.25   0
  -1   5 -30   -3.27    3.93   0
   1  -5  30    2.25    4.76   0
   2  -6 -30    1.50    6.96   0
  -2  -6  30    1.56    3.97   0
   2   6 -30   -1.99    4.02   0
  -7  -1  31    3.82    4.47   0
   7   1 -31    5.40    3.67   0
  -7   1  31    3.79    4.35   0
   7  -1 -31    5.19    4.74   0
  -5   1  31    1.32    4.19   0
   5  -1 -31    1.19    3.61   0
  -5  -1  31    3.12    4.30   0
   5   1 -31    0.41    3.50   0
  -3   1  31    6.56    4.20   0
  -3  -1  31    3.07    3.50   0
   3  -1 -31    1.17    4.31   0
   3   1 -31    3.52    3.53   0
   1  -1 -31    3.37    4.43   0
  -1   1  31    0.12    4.17   0
   1   1 -31    0.30    4.39   0
  -1  -1  31    0.73    4.30   0
   1   1  31    4.49    5.62   0
   1  -1  31    4.96    4.57   0
  -1   1 -31    2.75    4.60   0
  -1  -1 -31    5.53    5.37   0
   3  -1  31    0.35    5.35   0
   3   1  31    1.72    7.83   0
  -8  -2  31    0.46    3.75   0
   8   2 -31   -0.92    3.99   0
   8  -2 -31    1.56    4.68   0
  -8   2  31    1.44    3.64   0
  -6  -2  31    4.32    3.63   0
   6   2 -31    3.27    4.49   0
  -6   2  31   -0.22    4.15   0
   6  -2 -31   -0.84    4.47   0
   4  -2 -31    6.40    4.55   0
  -4  -2  31    1.80    3.50   0
   4   2 -31    1.59    3.57   0
  -4   2  31   -0.16    4.20   0
   2   2 -31   -2.57    4.36   0
  -2  -2  31    7.02    4.29   0
   2  -2 -31    1.46    4.37   0
  -2   2  31    4.48    4.81   0
   0  -2  31    6.09    4.41   0
   0  -2 -31    2.87    5.43   0
   0   2 -31    3.17    3.71   0
   0   2  31    3.06    4.92   0
   2  -2  31    3.08    4.70   0
  -2   2 -31    2.47    4.75   0
  -7  -3  31    4.25    4.82   0
   7   3 -31    6.00    4.73   0
   7  -3 -31   -2.11    4.81   0
  -7   3  31   -1.08    4.54   0
  -5  -3  31    3.75    3.60   0
   5   3 -31    0.11    4.55   0
  -5   3  31    0.95    3.46   0
   5  -3 -31    2.61    4.70   0
   3  -3 -31    3.31    4.49   0
  -3  -3  31   -3.80    4.37   0
  -3   3  31   -0.76    4.76   0
   3   3 -31    0.16    4.42   0
  -1  -3  31    0.65    4.51   0
   1   3 -31    2.98    3.67   0
  -1   3  31    2.10    4.88   0
   1  -3 -31    1.03    5.34   0
   1  -3  31    3.77    4.43   0
  -1   3 -31    3.10    4.54   0
   3  -3  31   -2.04    4.92   0
  -6  -4  31    2.05    3.88   0
   6   4 -31   -1.19    3.77   0
  -6   4  31    0.39    4.43   0
   6  -4 -31   -1.45    4.81   0
  -4  -4  31    4.50    4.53   0
  -4   4  31    2.15    4.31   0
   4   4 -31    5.85    4.68   0
   4  -4 -31   -1.58    5.04   0
   2   4 -31    2.43    3.77   0
   2  -4 -31    3.21    5.33   0
  -2  -4  31    5.06    3.65   0
   0   4 -31   -1.58    4.60   0
   0  -4  31    3.18    4.55   0
   2  -4  31    5.64    4.86   0
  -2   4 -31    2.21    4.05   0
  -5  -5  31    3.56    3.81   0
   3  -5 -31    0.25    4.82   0
   3   5 -31    0.84    4.71   0
  -3  -5  31    2.85    3.90   0
   1  -5 -31    0.15    7.91   0
  -1  -5  31    2.70    3.81   0
   1   5 -31    1.92    4.06   0
  -8   0  32    2.16    3.83   0
   8   0 -32    1.38    4.22   0
  -6   0  32   23.40    4.56   0
   6   0 -32   12.71    4.71   0
  -4   0  32   14.85    4.35   0
   4   0 -32   10.83    4.49   0
  -2   0  32    2.12    4.47   0
   2   0 -32    1.98    4.55   0
   0   0  32    4.52    4.47   0
   0   0 -32    5.64    4.63   0
   2   0  32    5.74    5.17   0
  -7  -1  32    5.41    3.84   0
   7   1 -32    3.37    4.61   0
  -7   1  32    3.52    3.78   0
   7  -1 -32    6.92    4.03   0
  -5  -1  32    8.72    4.31   0
   5  -1 -32    3.60    3.74   0
   5   1 -32    4.55    3.73   0
  -5   1  32    5.92    4.27   0
  -3   1  32    1.68    4.35   0
  -3  -1  32   -1.72    4.40   0
   3  -1 -32    3.52    4.41   0
   3   1 -32    0.40    4.43   0
  -1   1  32    1.26    4.27   0
   1  -1 -32    4.60    5.30   0
  -1  -1  32   -1.89    4.35   0
   1   1 -32    5.22    4.53   0
   1   1  32    0.60    5.91   0
   1  -1  32    0.44    4.63   0
  -1  -1 -32   -2.82    5.63   0
  -1   1 -32   -1.05    4.92   0
   3  -1  32    4.78    4.73   0
   3   1  32    1.25    9.42   0
  -6  -2  32    0.56    3.61   0
   6   2 -32   -1.27    3.74   0
  -6   2  32   -1.68    4.37   0
   6  -2 -32    2.03    4.73   0
  -4  -2  32    5.20    3.60   0
   4  -2 -32    1.55    4.53   0
   4   2 -32    3.91    3.79   0
  -4   2  32   -1.57    4.16   0
   2   2 -32    1.65    4.39   0
  -2  -2  32    2.53    3.57   0
   2  -2 -32    0.96    5.24   0
  -2   2  32   -0.68    4.22   0
   0  -2  32    5.87    4.56   0
   0  -2 -32    1.40    5.53   0
   0   2  32    5.46    5.12   0
   0   2 -32    0.85    4.71   0
   2  -2  32   -3.02    4.90   0
  -2   2 -32    0.38    4.98   0
   5  -3 -32    2.23    4.82   0
  -5  -3  32    2.11    3.67   0
   5   3 -32   -3.08    3.75   0
  -5   3  32    2.32    4.39   0
  -3  -3  32    0.41    3.61   0
   3  -3 -32    6.21    5.34   0
  -3   3  32    1.68    4.99   0
   3   3 -32    4.73    4.56   0
   1  -3 -32    2.42    5.36   0
  -1  -3  32   -2.76    3.75   0
   1   3 -32    2.41    4.60   0
  -1   3  32   -1.85    5.66   0
   1  -3  32   -0.51    3.81   0
  -1   3 -32    1.61    3.95   0
   4  -4 -32    1.63    5.61   0
  -4  -4  32    0.73    3.83   0
  -4   4  32   -0.26    4.44   0
   4   4 -32   -1.47    3.87   0
   2   4 -32    3.21    3.80   0
  -2  -4  32   -0.37    4.59   0
   2  -4 -32   -1.02    5.70   0
   0   4 -32    2.16    4.94   0
   0  -4  32    4.20    4.73   0
  -5  -1  33    5.17    4.54   0
   5  -1 -33    0.61    3.76   0
   5   1 -33    0.98    4.73   0
  -5   1  33    2.06    3.64   0
  -3   1  33    4.08    3.62   0
  -3  -1  33    2.40    4.58   0
   3  -1 -33    3.23    4.54   0
   3   1 -33    4.34    4.58   0
  -1   1  33    0.49    4.52   0
  -1  -1  33    1.72    4.51   0
   1  -1 -33    5.35    5.52   0
   1   1 -33    3.43    4.65   0
  -1   1 -33    2.09    4.88   0
  -1  -1 -33    0.88    6.44   0
   1  -1  33   -0.18    4.76   0
   1   1  33    2.08    5.27   0
   6  -2 -33    4.22    4.86   0
  -6  -2  33    3.29    4.02   0
   6   2 -33    4.65    4.95   0
  -6   2  33   -1.00    3.70   0
  -4  -2  33   -1.20    3.70   0
   4  -2 -33    1.02    4.68   0
   4   2 -33   -1.34    4.66   0
  -4   2  33   -0.13    4.36   0
   2   2 -33    0.68    3.76   0
  -2  -2  33   -0.45    4.59   0
   2  -2 -33    2.23    4.79   0
  -2   2  33    0.12    4.31   0
   0   2 -33    4.78    4.86   0
   0  -2 -33    1.53    6.55   0
   0  -2  33    3.38    4.79   0
   0   2  33    3.60    5.84   0
   5  -3 -33    2.30    4.85   0
   3   3 -33    9.14    4.06   0
  -3  -3  33    2.25    3.78   0
   3  -3 -33    1.44    4.86   0
  -3   3  33    0.21    5.17   0
   1  -3 -33    4.41    6.21   0
  -1  -3  33    1.64    4.77   0
   1   3 -33    1.73    4.82   0
  -1   3  33    1.13    5.77   0
  -4   0  34    2.34    4.60   0
   4   0 -34   -1.55    4.73   0
   2   0 -34    5.67    4.85   0
  -2   0  34    0.98    4.65   0
   0   0 -34    2.22    5.05   0
  -3  -1  34    1.62    4.67   0
   3  -1 -34    2.66    4.76   0
   3   1 -34    3.01    4.76   0
  -3   1  34   -0.34    4.65   0
   1  -1 -34    0.24    5.75   0
   1   1 -34    0.97    4.86   0
  -1   1  34    0.47    5.33   0
   2  -2 -34    1.21    4.91   0
;
_shelx_hkl_checksum     57483
_shelx_res_file
;
TITL shelxt_a.res in C2/c
    shelx.res
    created by SHELXL-2018/3 at 17:34:22 on 25-Apr-2019
CELL  0.71073  12.0614   9.6960  26.6878   90.000   99.619   90.000
ZERR     4.00   0.0011   0.0006   0.0021    0.000    0.007    0.000
LATT   7
SYMM  - X,   Y, 1/2 - Z
SFAC  C    H    CL   N    O
UNIT  112 84 8 36 40
MERG   2
OMIT    -2.00  52.00
EQIV $1 x+1/2, -y+3/2, z+1/2
HTAB O1 O2_$1
HTAB O1 N3_$1
HTAB O1 O3_$1
HTAB N2 O5
EQIV $2 -x+3/2, -y+1/2, -z+1
HTAB N2 O5_$2
EQIV $3 -x+1, -y+2, -z+1
HTAB C3 Cl1_$3
HTAB C9 Cl1_$3
EQIV $4 -x+1/2, y+1/2, -z+1/2
HTAB C15 O2_$4
FMAP   2
PLAN    3
ACTA
BOND   $H
CONF
L.S.  20
WGHT    0.056800
FVAR       0.21825
CL1   3    0.524337    1.074754    0.573234    11.00000    0.11116    0.07265 =
         0.09511   -0.00918   -0.01247    0.03296
O1    5    0.691169    1.073466    0.663912    11.00000    0.09611    0.07621 =
         0.07157   -0.01968   -0.00284    0.01208
AFIX 147
H1    2    0.733227    1.065785    0.691276    11.00000   -1.50000
AFIX   0
N1    4    0.631395    0.595864    0.499228    11.00000    0.06922    0.05347 =
         0.05914   -0.00662    0.01057    0.00241
N2    4    0.638317    0.478485    0.470685    11.00000    0.07443    0.05116 =
         0.06313   -0.00379    0.00818    0.01017
AFIX  43
H2    2    0.684398    0.413575    0.481954    11.00000   -1.20000
AFIX   0
O4    5    0.651723    0.147203    0.373274    11.00000    0.11559    0.07019 =
         0.08907   -0.02203    0.00819    0.01906
N4    4    0.651151    0.239847    0.404019    11.00000    0.08907    0.06279 =
         0.06768   -0.00667    0.00911    0.00856
O5    5    0.712220    0.238307    0.445733    11.00000    0.12272    0.07497 =
         0.08221   -0.01164   -0.01701    0.04056
O2    5    0.282488    0.534404    0.272901    11.00000    0.08554    0.16581 =
         0.08884    0.02308   -0.01025    0.01611
N3    4    0.356615    0.446929    0.282330    11.00000    0.06700    0.14192 =
         0.06261    0.01171    0.01039   -0.00918
C4    1    0.697694    0.723942    0.573885    11.00000    0.05814    0.05227 =
         0.05413    0.00071    0.01030   -0.00328
O3    5    0.367475    0.353865    0.253042    11.00000    0.10232    0.18088 =
         0.06792   -0.02919   -0.00164    0.00351
C8    1    0.572264    0.466767    0.425101    11.00000    0.06532    0.05215 =
         0.05386    0.00033    0.00919   -0.00149
C7    1    0.699764    0.604201    0.541052    11.00000    0.06658    0.05670 =
         0.06329   -0.00127    0.01294    0.00629
AFIX  43
H7    2    0.751146    0.533624    0.550646    11.00000   -1.20000
AFIX   0
C1    1    0.694582    0.955398    0.636395    11.00000    0.06705    0.06087 =
         0.05854   -0.00870    0.01006    0.00064
C3    1    0.621688    0.830997    0.559961    11.00000    0.06524    0.05786 =
         0.05394    0.00171    0.00102    0.00429
AFIX  43
H3    2    0.571249    0.825918    0.529585    11.00000   -1.20000
AFIX   0
C2    1    0.621026    0.943698    0.590873    11.00000    0.06812    0.05472 =
         0.06102    0.00016    0.00642    0.00743
C13   1    0.575417    0.355640    0.391042    11.00000    0.05990    0.05635 =
         0.05888    0.00042    0.01106    0.00449
C9    1    0.492619    0.570551    0.408326    11.00000    0.07009    0.05951 =
         0.07137    0.00279    0.01487    0.00871
AFIX  43
H9    2    0.486539    0.645038    0.429653    11.00000   -1.20000
AFIX   0
C5    1    0.770280    0.735348    0.619676    11.00000    0.05997    0.07090 =
         0.06435    0.00343    0.00878    0.01426
AFIX  43
H5    2    0.820955    0.664350    0.629757    11.00000   -1.20000
AFIX   0
C12   1    0.506225    0.350714    0.344578    11.00000    0.07459    0.07128 =
         0.05515   -0.00222    0.01622   -0.00475
AFIX  43
H12   2    0.510551    0.276937    0.322720    11.00000   -1.20000
AFIX   0
C11   1    0.431331    0.454542    0.330773    11.00000    0.06548    0.08855 =
         0.05092    0.00733    0.01011   -0.00693
C6    1    0.769792    0.849136    0.650932    11.00000    0.06426    0.07620 =
         0.05309   -0.00515   -0.00120    0.00330
AFIX  43
H6    2    0.819628    0.854208    0.681488    11.00000   -1.20000
AFIX   0
C10   1    0.424950    0.566313    0.362686    11.00000    0.07065    0.07459 =
         0.07219    0.01061    0.01259    0.00988
AFIX  43
H10   2    0.374492    0.637587    0.352688    11.00000   -1.20000
AFIX   0
C14   1    0.500000    0.846984    0.250000    10.50000    0.08973    0.12343 =
         0.10976    0.00000    0.01224    0.00000
N5    4    0.500000    0.730662    0.250000    10.50000    0.12057    0.12034 =
         0.13706    0.00000   -0.00125    0.00000
C15   1    0.500000    0.994514    0.250000    10.50000    0.10289    0.10313 =
         0.19587    0.00000    0.02937    0.00000
AFIX   3
H15A  2    0.477479    1.027514    0.280695    10.50000   -1.50000
H15B  2    0.448298    1.027514    0.221207    10.50000   -1.50000
H15C  2    0.574223    1.027514    0.248098    10.50000   -1.50000
AFIX   0
HKLF 4
REM  shelxt_a.res in C2/c
REM wR2 = 0.1366, GooF = S = 0.930, Restrained GooF = 0.930 for all data
REM R1 = 0.0574 for 1416 Fo > 4sig(Fo) and 0.1402 for all 3027 data
REM 224 parameters refined using 0 restraints
END
WGHT      0.0570      0.0000
REM Highest difference peak  0.299,  deepest hole -0.264,  1-sigma level  0.036
Q1    1   0.8595  0.8155  0.7022  11.00000  0.05    0.30
Q2    1   0.6094  1.0939  0.5507  11.00000  0.05    0.22
Q3    1   0.5785  0.7773  0.4978  11.00000  0.05    0.13
;
_shelx_res_checksum     36417
data_Global
_journal_date_recd_electronic     2019-05-05
_journal_date_accepted     2019-05-06
_journal_name_full     'Acta Crystallographica, Section E'
_journal_year     2019
_journal_volume     75
_journal_issue      6
_journal_page_first     770
_journal_page_last     773
_journal_paper_category     GO
_journal_paper_doi     10.1107/S205698901900642X
_journal_coeditor_code     SU5496
_publ_contact_author_name     'Irina A. Golenya'
_publ_contact_author_address
;
National Taras Shevchenko University, Department of Chemistry, Volodymyrska str.
64, 01601 Kyiv, Ukraine
;
_publ_contact_author_email     'faizichemiitg@gmail.com, igolenya@ua.fm'
_publ_contact_author_fax     ?
_publ_contact_author_phone     ?
_publ_section_title
;
Crystal structure and DFT study of
(<i>E</i>)-2-chloro-5-{[2-(2,4-dinitrophenyl)hydrazin-1-ylidene]methyl}phenol
acetonitrile hemisolvate
;
loop_
    _publ_author_name
    _publ_author_footnote
    _publ_author_address
    'Dege, Necmi' .
;
Ondokuz Mayis University, Faculty of Arts and Sciences, Department of Physics,
55139, Kurupelit, Samsun,
Turkey
;
    'Faizi, Md. Serajul Haque' .
;
Department of Chemistry, Langat Singh College, B. R. A. Bihar University,
Muzaffarpur, Bihar 842001
India
;
    'Do\(gan, Onur Erman' .
;
Ondokuz Mayis University, Faculty of Arts and Sciences, Department of Physics,
55139, Kurupelit, Samsun,
Turkey
;
    'A\(gar, Erbil' .
;
Ondokuz Mayis University, Faculty of Arts and Sciences, Department of Chemistry,
55139, Kurupelit, Samsun,
Turkey
;
    'Golenya, Irina A.' .
;
National Taras Shevchenko University, Department of Chemistry, Volodymyrska str.
64, 01601 Kyiv,
Ukraine
;
_publ_section_synopsis
;
The title Schiff base compound was obtained from a condensation reaction of
4-chloro-3-hydroxybenzaldehyde and 2,4-dinitrophenylhydrazine. The molecule is
almost planar with the dihedral angle between the benzene rings being
3.70(17)\%.
;
