# Supplementary material for: Crystal structure and DFT study of (E)-2-chloro-4-{[2-(2,4-di­nitro­phen­yl)hydrazin-1-yl­idene]meth­yl}phenol aceto­nitrile hemisolvate
Source: Acta Crystallogr E Crystallogr Commun. 2019 May 10;75(Pt 6):770–3. doi: 10.1107/S205698901900642X (PMC6658971; doi:10.1107/S205698901900642X)
Supplement: Supplementary file 2 [file e-75-00770-Isup2.hkl]

data_I                                                                          
_shelx_title ' shelxt_a.res in C2/c'                                            
_shelx_refln_list_code          4                                               
_shelx_F_calc_maximum      444.74                                               
_exptl_crystal_F_000      1464.00                                               
_reflns_d_resolution_high  0.8107                                               
                                                                                
loop_                                                                           
 _space_group_symop_operation_xyz                                               
 'x, y, z'                                                                      
 '-x, y, -z+1/2'                                                                
 'x+1/2, y+1/2, z'                                                              
 '-x+1/2, y+1/2, -z+1/2'                                                        
 '-x, -y, -z'                                                                   
 'x, -y, z-1/2'                                                                 
 '-x+1/2, -y+1/2, -z'                                                           
 'x+1/2, -y+1/2, z-1/2'                                                         
                                                                                
_cell_length_a    12.0614                                                       
_cell_length_b     9.6960                                                       
_cell_length_c    26.6878                                                       
_cell_angle_alpha  90.000                                                       
_cell_angle_beta   99.619                                                       
_cell_angle_gamma  90.000                                                       
                                                                                
_shelx_F_squared_multiplier     1.000                                           
                                                                                
loop_                                                                           
 _refln_index_h                                                                 
 _refln_index_k                                                                 
 _refln_index_l                                                                 
 _refln_F_squared_calc                                                          
 _refln_F_squared_meas                                                          
 _refln_F_squared_sigma                                                         
 _refln_observed_status                                                         
   2   0   0        463.79        627.49        72.21 o                         
   4   0   0        369.71        222.69        50.90 o                         
   6   0   0       7955.99       7688.20        75.17 o                         
   8   0   0       1305.94       1532.75        58.19 o                         
  10   0   0        228.80        285.48        53.11 o                         
  12   0   0         60.62        -27.71        67.18 o                         
  14   0   0        366.28        193.77        95.52 o                         
   1   1   0       9290.05      10282.22       169.44 o                         
   3   1   0       6901.79       6171.60        83.70 o                         
   5   1   0       6002.65       5599.36        98.45 o                         
   7   1   0       1020.61       1051.02        43.79 o                         
   9   1   0          0.03         62.57        42.10 o                         
  11   1   0        129.85        313.38        46.20 o                         
  13   1   0        411.79        433.43        42.88 o                         
   0   2   0      29291.04      28838.99       442.55 o                         
   2   2   0      14913.64      14827.51       189.05 o                         
   4   2   0        410.68        432.96        44.65 o                         
   6   2   0         52.67         65.93        40.30 o                         
   8   2   0         16.06         52.80        42.92 o                         
  10   2   0          4.54         41.15        38.71 o                         
  12   2   0          0.11        -11.80        42.53 o                         
  14   2   0         29.31         41.45        49.06 o                         
   1   3   0          6.30          0.54        42.06 o                         
   3   3   0       4297.24       3986.35        75.94 o                         
   5   3   0       2936.85       3257.20        54.32 o                         
   7   3   0          0.17          6.75        34.31 o                         
   9   3   0        375.02        443.91        49.31 o                         
  11   3   0        154.40        164.30        42.22 o                         
  13   3   0         10.45         51.63        45.03 o                         
   0   4   0         28.08         80.98        41.57 o                         
   2   4   0       4566.59       4761.72        61.29 o                         
   4   4   0        701.02        790.01        51.45 o                         
   6   4   0         72.02         87.65        38.14 o                         
   8   4   0         71.55         82.16        36.20 o                         
  10   4   0          0.11         79.60        41.10 o                         
  12   4   0          3.96         63.62        43.72 o                         
   1   5   0        131.34        146.44        35.55 o                         
   3   5   0        899.69        826.07        40.47 o                         
   5   5   0        159.20        153.93        45.95 o                         
   7   5   0         60.54         60.36        38.91 o                         
   9   5   0        104.37         94.28        39.47 o                         
  11   5   0         10.51          5.82        44.46 o                         
  13   5   0          5.44         38.21        42.58 o                         
   0   6   0       6213.15       6186.38        69.91 o                         
   2   6   0          2.90         45.56        36.28 o                         
   4   6   0       1373.11       1421.30        51.07 o                         
   6   6   0        323.95        272.92        42.26 o                         
   8   6   0         72.67         85.73        37.16 o                         
  10   6   0         53.79         61.33        45.09 o                         
  12   6   0         51.53         58.91        47.48 o                         
   1   7   0        843.37        870.90        51.58 o                         
   3   7   0         59.23         31.93        37.85 o                         
   5   7   0        375.92        431.81        41.57 o                         
   7   7   0          6.95         24.34        34.00 o                         
   9   7   0         35.05         14.08        36.25 o                         
  11   7   0          8.75         84.84        38.86 o                         
   0   8   0        265.84        247.94        63.40 o                         
   2   8   0       1230.97       1297.66        78.82 o                         
   4   8   0         58.57         53.00        35.49 o                         
   6   8   0         77.59        107.58        43.04 o                         
   8   8   0         12.78          8.08        35.18 o                         
  10   8   0         49.04         94.60        38.65 o                         
   1   9   0         92.87        141.81        46.61 o                         
   3   9   0        279.13        275.41        48.98 o                         
   5   9   0        111.52        144.12        40.80 o                         
   7   9   0        146.79        159.68        36.08 o                         
   9   9   0         42.14         63.62        40.41 o                         
   0  10   0        858.81        581.95        72.01 o                         
   2  10   0          3.99         60.26        47.99 o                         
   4  10   0          9.42          4.59        43.69 o                         
   6  10   0          0.08         56.40        44.06 o                         
   8  10   0         17.63         66.79        41.28 o                         
   1  11   0         28.09         -2.60        55.56 o                         
   3  11   0        151.88        195.65        58.53 o                         
   5  11   0          9.44         17.81        47.34 o                         
 -13   1   1          9.50         41.11        42.59 o                         
 -11   1   1        108.22         93.61        36.58 o                         
  -9   1   1         41.02         82.24        31.15 o                         
  -7   1   1       4519.89       4369.78        57.69 o                         
  -5   1   1       1707.95       1655.15        37.47 o                         
  -3   1   1       2809.26       2490.68        53.88 o                         
  -1   1   1       2166.17       2186.44       105.60 o                         
   1   1   1       6148.21       6554.35       161.15 o                         
   3   1   1      27222.71      25776.74       501.64 o                         
   5   1   1       4999.22       4709.37        66.47 o                         
   7   1   1         66.61         85.42        40.05 o                         
   9   1   1        364.91        422.02        39.87 o                         
  11   1   1        118.66        102.58        39.79 o                         
  13   1   1         72.35         35.39        55.13 o                         
 -14   2   1         13.42        -62.72        62.72 o                         
 -12   2   1          0.05         28.70        39.89 o                         
 -10   2   1        174.05        132.43        44.31 o                         
  -8   2   1        667.10        693.68        39.60 o                         
  -6   2   1        244.75        267.46        38.83 o                         
  -4   2   1       6045.10       6072.10       196.57 o                         
  -2   2   1       2249.53       2176.81        75.48 o                         
   0   2   1       7782.35       7660.16        77.03 o                         
   2   2   1      12899.54      13837.23       142.26 o                         
   4   2   1       3269.43       3150.51        85.51 o                         
   6   2   1       3856.74       3652.28       100.95 o                         
   8   2   1        539.65        576.16        39.51 o                         
  10   2   1        196.92        223.99        38.35 o                         
  12   2   1         21.72         61.85        47.10 o                         
  14   2   1          2.94         91.02        70.33 o                         
 -13   3   1         94.17         54.92        46.87 o                         
 -11   3   1         26.18         76.16        42.27 o                         
  -9   3   1          0.41         26.40        35.75 o                         
  -7   3   1       1899.58       1797.16        92.90 o                         
  -5   3   1         93.86        142.49        41.37 o                         
  -3   3   1        482.04        526.99        54.11 o                         
  -1   3   1       2024.88       1985.00        50.81 o                         
   1   3   1        377.94        423.53        47.61 o                         
   3   3   1       3561.77       3575.57        88.28 o                         
   5   3   1      17527.68      17594.64       851.19 o                         
   7   3   1        344.03        410.57        37.63 o                         
   9   3   1         36.11         75.11        40.03 o                         
  11   3   1         61.76        107.05        46.05 o                         
  13   3   1         26.31         93.35        45.76 o                         
 -12   4   1         20.23         23.42        45.29 o                         
 -10   4   1        573.02        674.23        40.07 o                         
  -8   4   1        431.59        415.21        38.64 o                         
  -6   4   1         15.52         65.95        39.38 o                         
  -4   4   1       2176.34       2209.06        66.25 o                         
  -2   4   1         36.13         48.97        35.55 o                         
   0   4   1       1277.45       1291.76        37.73 o                         
   2   4   1         49.33        133.09        38.53 o                         
   4   4   1        451.82        438.80        54.31 o                         
   6   4   1        751.86        712.02        40.42 o                         
   8   4   1        224.00        238.49        39.15 o                         
  10   4   1          0.26         42.85        41.10 o                         
  12   4   1         10.12         55.40        44.15 o                         
 -13   5   1          0.74         39.42        45.03 o                         
 -11   5   1          5.68         30.83        61.71 o                         
  -9   5   1         10.81         64.66        46.66 o                         
  -7   5   1         17.36         33.68        38.59 o                         
  -5   5   1         37.83         34.27        48.15 o                         
  -3   5   1        604.59        617.78        39.29 o                         
  -1   5   1        184.66        193.50        39.13 o                         
   1   5   1       3623.26       3432.72        78.12 o                         
   3   5   1       1232.81       1524.54        79.12 o                         
   5   5   1       1133.96       1169.50        43.51 o                         
   7   5   1        324.79        304.27        39.91 o                         
   9   5   1        491.86        521.67        41.94 o                         
  11   5   1         79.68         82.76        44.14 o                         
  13   5   1         24.31         17.56        49.49 o                         
 -12   6   1          5.18          6.53        46.20 o                         
 -10   6   1          2.21         46.91        38.34 o                         
  -8   6   1          2.17         62.89        40.53 o                         
  -6   6   1        184.62        156.65        35.89 o                         
  -4   6   1          2.38         43.59        36.65 o                         
  -2   6   1        744.17        781.33        37.91 o                         
   0   6   1          0.27         88.41        36.18 o                         
   2   6   1       1320.98       1491.21        83.07 o                         
   4   6   1          8.41         66.82        40.11 o                         
   6   6   1        153.82        168.17        41.79 o                         
   8   6   1         18.06         83.85        43.02 o                         
  10   6   1        214.21        206.71        44.19 o                         
  12   6   1         46.59         21.89        44.28 o                         
 -11   7   1         11.78         85.40        46.33 o                         
  -9   7   1         64.78        122.46        42.23 o                         
  -7   7   1         19.85          5.79        32.75 o                         
  -5   7   1        239.97        184.51        35.79 o                         
  -3   7   1          0.24         46.95        36.11 o                         
  -1   7   1        250.54        273.22        39.80 o                         
   1   7   1        318.95        381.80        37.54 o                         
   3   7   1          0.53         18.76        37.85 o                         
   5   7   1          3.16         63.05        40.31 o                         
   7   7   1          2.09         26.42        30.86 o                         
   9   7   1          0.37         -0.13        36.08 o                         
  11   7   1          2.03         35.29        37.40 o                         
 -10   8   1         28.44          8.93        38.19 o                         
  -8   8   1         32.76         63.27        36.73 o                         
  -6   8   1         70.35         54.93        45.89 o                         
  -4   8   1         27.41         39.67        38.33 o                         
  -2   8   1       5589.75       5649.62       280.47 o                         
   0   8   1         90.34        104.41        44.90 o                         
   2   8   1        389.65        415.15        42.82 o                         
   4   8   1         30.38         26.15        41.29 o                         
   6   8   1         79.72        102.99        39.96 o                         
   8   8   1          4.01         47.84        38.76 o                         
  10   8   1         20.02         41.33        39.52 o                         
  -9   9   1         39.23         88.15        38.36 o                         
  -7   9   1         99.83         70.83        35.94 o                         
  -5   9   1        213.39        199.99        42.50 o                         
  -3   9   1         79.79         62.88        41.25 o                         
  -1   9   1       1336.66       1234.66       115.15 o                         
   1   9   1        134.56        156.46        80.83 o                         
   3   9   1         64.70         97.02        40.31 o                         
   5   9   1        392.44        421.53        49.08 o                         
   7   9   1        178.38        193.62        36.58 o                         
   9   9   1          3.99         20.59        40.88 o                         
  -8  10   1         47.49         58.91        40.85 o                         
  -6  10   1          9.91         22.20        46.99 o                         
  -4  10   1         40.98         54.62        41.22 o                         
  -2  10   1          2.06         13.73        48.59 o                         
   0  10   1          0.80        103.06        53.82 o                         
   2  10   1          1.80         40.60        52.40 o                         
   4  10   1        160.94        193.85        47.38 o                         
   6  10   1        121.74        112.19        45.44 o                         
  -5  11   1          0.00        -24.11        45.07 o                         
  -3  11   1         53.74        107.64        58.15 o                         
  -1  11   1          1.20        -20.22        53.46 o                         
   1  11   1         44.24         53.11        57.94 o                         
   3  11   1          0.27         61.59        57.04 o                         
   5  11   1        113.46        107.89        47.68 o                         
 -14   0   2        230.51         90.69        95.94 o                         
 -12   0   2        205.64        277.91        78.10 o                         
 -10   0   2         60.07        126.31        70.43 o                         
  -8   0   2         21.21         31.98        39.54 o                         
  -6   0   2       2140.20       1961.19        70.01 o                         
  -4   0   2        250.01        241.26        57.37 o                         
  -2   0   2       3923.54       3599.05        96.96 o                         
   0   0   2       7130.77       6694.02       191.94 o                         
   2   0   2       3243.97       3128.90       139.40 o                         
   4   0   2       5605.43       5255.97        82.61 o                         
   6   0   2       2071.48       2132.79        76.73 o                         
   8   0   2         77.74         83.34        44.34 o                         
  10   0   2         15.38         70.75        79.57 o                         
  12   0   2       1234.42       1052.41        93.84 o                         
  14   0   2        102.84        123.86        94.47 o                         
 -13   1   2         15.07         22.15        38.35 o                         
 -11   1   2         22.46         67.47        36.44 o                         
  -9   1   2        122.41        190.86        32.74 o                         
  -7   1   2        206.85        223.13        36.84 o                         
  -5   1   2        293.67        247.12        31.68 o                         
  -3   1   2        990.79        848.14        46.56 o                         
  -1   1   2       8986.23       9313.12       110.97 o                         
   1   1   2       1756.51       1840.99        99.81 o                         
   3   1   2         70.05         65.34        48.62 o                         
   5   1   2        425.19        451.67        44.90 o                         
   7   1   2        323.48        266.42        34.87 o                         
   9   1   2          3.08          6.53        35.29 o                         
  11   1   2        618.52        619.66        39.13 o                         
  13   1   2          0.64        -27.08        51.63 o                         
 -14   2   2         22.64         96.99        84.91 o                         
 -12   2   2          0.35        -14.84        42.87 o                         
 -10   2   2         51.03         88.24        34.85 o                         
  -8   2   2        944.40       1035.40        41.27 o                         
  -6   2   2       5140.61       4952.12        76.96 o                         
  -4   2   2       3856.90       4105.00        56.28 o                         
  -2   2   2      77675.91      77833.95       263.79 o                         
   0   2   2       1150.90       1270.84        59.23 o                         
   2   2   2         29.72         81.68        81.00 o                         
   4   2   2        887.91        688.34        64.92 o                         
   6   2   2        733.85        824.69        42.06 o                         
   8   2   2        642.38        741.70        44.54 o                         
  10   2   2        244.24        230.96        37.39 o                         
  12   2   2         35.42         34.52        40.10 o                         
  14   2   2         39.16        -15.14        60.57 o                         
 -13   3   2          0.04         59.87        45.52 o                         
 -11   3   2         72.59         48.65        37.29 o                         
  -9   3   2          0.01         18.12        38.68 o                         
  -7   3   2          1.73         44.96        40.25 o                         
  -5   3   2       1052.96       1038.95        43.75 o                         
  -3   3   2          0.03         48.42        45.71 o                         
  -1   3   2         77.67        197.60        39.02 o                         
   1   3   2       8800.88       9521.72       185.57 o                         
   3   3   2       1375.32       1698.66        68.53 o                         
   5   3   2       6941.97       7566.11       147.06 o                         
   7   3   2       2042.41       2347.41        45.01 o                         
   9   3   2          1.69         30.58        41.68 o                         
  11   3   2          2.22          2.15        41.48 o                         
  13   3   2          3.09         26.71        43.32 o                         
 -12   4   2         31.73          1.76        57.04 o                         
 -10   4   2        142.10        169.67        40.06 o                         
  -8   4   2          6.30         52.81        36.10 o                         
  -6   4   2         42.34         29.73        36.21 o                         
  -4   4   2        348.93        332.10        49.79 o                         
  -2   4   2       2397.91       2449.08        62.83 o                         
   0   4   2         73.66        134.07        37.64 o                         
   2   4   2        923.73       1095.50        45.83 o                         
   4   4   2        303.98        327.41        41.11 o                         
   6   4   2        134.51        111.23        41.23 o                         
   8   4   2         71.81         70.01        42.84 o                         
  10   4   2         70.08         46.55        41.23 o                         
  12   4   2          0.04         -7.67        41.84 o                         
 -13   5   2         13.22         12.88        42.04 o                         
 -11   5   2         14.80         30.70        44.22 o                         
  -9   5   2         29.09         54.69        40.62 o                         
  -7   5   2        517.39        460.62        37.75 o                         
  -5   5   2         91.50         53.32        35.64 o                         
  -3   5   2        720.43        744.20        77.68 o                         
  -1   5   2       1219.14       1211.21        39.21 o                         
   1   5   2        306.46        316.36        39.07 o                         
   3   5   2       2895.33       3054.02        94.45 o                         
   5   5   2        445.16        496.06        41.52 o                         
   7   5   2        151.76        111.53        39.02 o                         
   9   5   2        158.55        132.53        40.06 o                         
  11   5   2         44.66         63.72        43.33 o                         
  13   5   2          3.47         23.11        52.63 o                         
 -12   6   2         11.25         38.90        44.07 o                         
 -10   6   2          9.23         27.69        42.51 o                         
  -8   6   2        339.44        361.73        44.78 o                         
  -6   6   2       2034.83       2103.11        44.31 o                         
  -4   6   2       2430.72       2509.50       100.27 o                         
  -2   6   2       2343.29       2400.50        87.21 o                         
   0   6   2       3392.55       3581.62       140.61 o                         
   2   6   2       1124.43       1221.51        39.14 o                         
   4   6   2        175.47        144.79        40.33 o                         
   6   6   2        252.13        213.52        41.20 o                         
   8   6   2         15.24         -1.86        35.88 o                         
  10   6   2         41.95         60.10        42.23 o                         
  12   6   2         56.89         86.47        50.97 o                         
 -11   7   2         45.73         91.79        42.85 o                         
  -9   7   2         63.13         90.66        42.93 o                         
  -7   7   2        406.06        389.52        35.50 o                         
  -5   7   2         93.05        121.66        40.33 o                         
  -3   7   2        637.35        689.38        37.52 o                         
  -1   7   2        234.83        208.66        37.09 o                         
   1   7   2        930.66        881.87        48.27 o                         
   3   7   2        337.13        361.44        38.13 o                         
   5   7   2        252.87        253.28        41.05 o                         
   7   7   2         36.85         36.59        34.39 o                         
   9   7   2        150.56        151.73        36.99 o                         
  11   7   2         86.60         84.85        42.26 o                         
 -10   8   2        114.60        162.01        36.88 o                         
  -8   8   2        181.58        145.24        36.49 o                         
  -6   8   2        155.39        222.97        35.08 o                         
  -4   8   2        120.93        122.13        36.53 o                         
  -2   8   2       4861.58       4984.98        97.13 o                         
   0   8   2          1.53         -0.32        43.57 o                         
   2   8   2        117.29         96.42        37.88 o                         
   4   8   2        115.72         94.82        38.61 o                         
   6   8   2          1.83         31.66        45.92 o                         
   8   8   2         86.41         85.77        37.41 o                         
  10   8   2          9.26         45.88        41.09 o                         
  -9   9   2         27.28         95.67        38.25 o                         
  -7   9   2         38.00         35.11        36.39 o                         
  -5   9   2          1.81         26.86        40.83 o                         
  -3   9   2        203.22        105.36        44.75 o                         
  -1   9   2       1300.57       1210.31        61.85 o                         
   1   9   2         73.21         98.40        45.57 o                         
   3   9   2          1.26         24.47        43.22 o                         
   5   9   2         14.74         53.49        41.77 o                         
   7   9   2         43.29         87.86        46.43 o                         
   9   9   2         34.27         61.55        39.86 o                         
  -8  10   2         16.84          0.63        38.68 o                         
  -6  10   2         92.44         81.69        39.44 o                         
  -4  10   2         15.01         25.94        41.35 o                         
  -2  10   2          4.55         51.82        45.01 o                         
   0  10   2         46.87         56.74        52.48 o                         
   2  10   2         68.57         47.90        52.76 o                         
   4  10   2          9.31         19.28        43.34 o                         
   6  10   2         28.51         40.11        47.70 o                         
  -5  11   2          1.82         40.27        51.01 o                         
  -3  11   2         26.25         15.35        58.87 o                         
  -1  11   2          8.78         38.17        56.20 o                         
   1  11   2         29.84         54.29        51.41 o                         
   3  11   2         26.46         29.54        65.05 o                         
   5  11   2          8.31         73.04        54.52 o                         
 -13   1   3          9.68         14.87        41.55 o                         
 -11   1   3         41.30         79.00        34.42 o                         
  -9   1   3         12.29         26.23        31.43 o                         
  -7   1   3        794.66        877.60        32.85 o                         
  -5   1   3       5668.44       5634.18        83.81 o                         
  -3   1   3      40399.09      40472.37       418.19 o                         
  -1   1   3       2678.56       3165.24        66.94 o                         
   1   1   3       6473.25       6822.40       116.29 o                         
   3   1   3       1270.68       1158.54        75.76 o                         
   5   1   3        615.37        516.40        42.58 o                         
   7   1   3         23.82         40.29        36.39 o                         
   9   1   3         14.29         32.81        40.52 o                         
  11   1   3        130.65        148.42        58.28 o                         
  13   1   3         19.55         39.25        61.74 o                         
 -14   2   3          1.17         42.01        43.52 o                         
 -12   2   3         27.98         31.14        39.74 o                         
 -10   2   3         15.01         32.97        36.59 o                         
  -8   2   3       1547.48       1436.31        44.57 o                         
  -6   2   3       1218.12       1261.13        54.37 o                         
  -4   2   3       6057.75       5506.79       107.56 o                         
  -2   2   3       2286.87       2239.60        60.63 o                         
   0   2   3       1169.03       1419.51        58.61 o                         
   2   2   3        932.61        817.51        58.14 o                         
   4   2   3      22501.88      20756.55       152.67 o                         
   6   2   3        130.81        120.36        38.27 o                         
   8   2   3       1756.34       1850.65        78.61 o                         
  10   2   3         31.50         54.75        40.48 o                         
  12   2   3         56.08         58.76        41.62 o                         
  14   2   3          7.66         35.16        75.47 o                         
 -13   3   3          0.63         21.61        42.86 o                         
 -11   3   3         40.19        112.80        39.12 o                         
  -9   3   3        113.29         75.78        35.16 o                         
  -7   3   3       1270.72       1327.96        42.07 o                         
  -5   3   3       3949.32       3841.40        52.34 o                         
  -3   3   3        789.46        696.51        42.69 o                         
  -1   3   3      41695.22      41363.84       189.57 o                         
   1   3   3       2129.40       2052.38        46.46 o                         
   3   3   3      10186.34      10635.97       236.07 o                         
   5   3   3       3593.69       3672.67        75.46 o                         
   7   3   3       2201.40       2241.42        50.99 o                         
   9   3   3         61.00         92.47        40.35 o                         
  11   3   3          3.46         -6.23        46.03 o                         
  13   3   3          2.85         90.15        49.55 o                         
 -12   4   3         36.22         -0.13        60.45 o                         
 -10   4   3        140.81        115.27        39.48 o                         
  -8   4   3         56.90         64.99        37.56 o                         
  -6   4   3        444.93        344.80        40.47 o                         
  -4   4   3        342.48        337.96        36.13 o                         
  -2   4   3        297.09        255.92        44.09 o                         
   0   4   3       4470.08       4168.20        56.80 o                         
   2   4   3       1486.77       1527.73        47.76 o                         
   4   4   3        563.29        550.20        42.87 o                         
   6   4   3        121.99        133.75        52.35 o                         
   8   4   3          0.45         54.57        39.37 o                         
  10   4   3         39.04         25.28        42.53 o                         
  12   4   3          3.70         57.68        41.87 o                         
 -13   5   3        103.77         70.72        46.13 o                         
 -11   5   3         22.80          9.70        40.70 o                         
  -9   5   3          2.12         67.42        37.38 o                         
  -7   5   3        497.54        452.84        38.30 o                         
  -5   5   3        279.48        235.38        34.75 o                         
  -3   5   3       2382.81       2330.48        75.16 o                         
  -1   5   3         61.74         90.22        36.03 o                         
   1   5   3       3781.72       3898.91        45.03 o                         
   3   5   3      12102.83      13082.61       274.44 o                         
   5   5   3          0.19         24.06        39.17 o                         
   7   5   3        680.51        685.44        45.21 o                         
   9   5   3         78.38         98.68        44.10 o                         
  11   5   3         36.69         64.55        47.50 o                         
  13   5   3          8.56         34.11        51.44 o                         
 -12   6   3          0.08        -25.82        43.24 o                         
 -10   6   3          6.02         16.84        39.84 o                         
  -8   6   3        256.44        271.06        38.62 o                         
  -6   6   3         92.98        117.99        38.13 o                         
  -4   6   3       1509.38       1562.54        66.00 o                         
  -2   6   3        416.63        476.26        38.18 o                         
   0   6   3        258.35        259.88        38.79 o                         
   2   6   3        119.62        208.54        35.16 o                         
   4   6   3         59.99         99.90        40.05 o                         
   6   6   3        269.66        270.45        40.91 o                         
   8   6   3          6.52         42.29        32.93 o                         
  10   6   3          9.06         54.80        39.23 o                         
  12   6   3         30.56         54.76        40.87 o                         
 -11   7   3         31.95          6.86        43.88 o                         
  -9   7   3          5.24         -9.56        46.54 o                         
  -7   7   3         27.13         53.44        38.88 o                         
  -5   7   3       1195.14       1304.82        50.69 o                         
  -3   7   3        242.44        218.53        40.81 o                         
  -1   7   3       1338.87       1612.97        59.52 o                         
   1   7   3         14.53         55.66        41.41 o                         
   3   7   3         37.14         63.05        39.83 o                         
   5   7   3         17.25         -6.49        44.00 o                         
   7   7   3         64.17         81.74        43.18 o                         
   9   7   3          1.28         -1.22        36.53 o                         
  11   7   3         37.36         69.75        41.20 o                         
 -10   8   3         35.32         36.45        37.95 o                         
  -8   8   3          1.47         13.85        37.83 o                         
  -6   8   3        237.43        262.49        33.92 o                         
  -4   8   3        141.19        165.76        42.48 o                         
  -2   8   3       1191.84       1222.21        43.95 o                         
   0   8   3        410.03        378.95        37.48 o                         
   2   8   3        320.97        377.05        45.56 o                         
   4   8   3         22.17         45.96        39.07 o                         
   6   8   3          7.21         -1.91        43.15 o                         
   8   8   3         11.89         16.03        37.74 o                         
  10   8   3         25.25         22.62        42.95 o                         
  -9   9   3         25.28         44.57        40.22 o                         
  -7   9   3          0.51         12.55        38.95 o                         
  -5   9   3         23.18         11.43        40.96 o                         
  -3   9   3          9.89         45.80        46.25 o                         
  -1   9   3       2937.31       2833.09        68.98 o                         
   1   9   3        333.14        350.60        51.77 o                         
   3   9   3        165.52        183.79        47.71 o                         
   5   9   3         71.92         76.67        44.89 o                         
   7   9   3         26.74         28.24        47.23 o                         
   9   9   3          2.01         -4.16        40.36 o                         
  -8  10   3         17.85         58.06        37.17 o                         
  -6  10   3        230.09        198.01        38.12 o                         
  -4  10   3          2.41         71.49        43.78 o                         
  -2  10   3         23.11         50.50        41.64 o                         
   0  10   3         42.23         19.01        52.86 o                         
   2  10   3         86.83         88.36        54.10 o                         
   4  10   3        260.61        191.94        51.79 o                         
   6  10   3         12.03         43.26        48.53 o                         
  -5  11   3         27.18         65.47        55.36 o                         
  -3  11   3        308.23        349.50        51.81 o                         
  -1  11   3        126.10        122.79        56.84 o                         
   1  11   3         49.00         37.38        63.01 o                         
   3  11   3         14.30         71.76        58.26 o                         
   5  11   3        185.50        231.26        61.93 o                         
 -14   0   4         10.77         34.26        50.00 o                         
 -12   0   4         80.82        168.50        50.60 o                         
 -10   0   4        726.32        814.64        52.05 o                         
  -8   0   4       4544.71       4652.78       171.62 o                         
  -6   0   4       2033.57       1830.36        58.26 o                         
  -4   0   4        181.84        270.79        56.87 o                         
  -2   0   4      10621.65       9578.34       116.82 o                         
   0   0   4      22695.98      21909.14       450.52 o                         
   4   0   4      12453.23      11186.28       154.51 o                         
   6   0   4        131.28        213.72        73.48 o                         
   8   0   4        188.98        199.86        61.09 o                         
  10   0   4       1474.75       1649.89        80.62 o                         
  12   0   4       1402.41       1327.43        98.67 o                         
  14   0   4          1.19         35.27        75.79 o                         
 -13   1   4         56.97         55.34        42.00 o                         
 -11   1   4        171.82        172.87        36.38 o                         
  -9   1   4        375.85        426.58        37.82 o                         
  -7   1   4       2940.92       3168.22        55.85 o                         
  -5   1   4         16.53          3.98        31.90 o                         
  -3   1   4     197792.31     206221.28      1658.60 o                         
  -1   1   4        415.44        419.23        51.64 o                         
   1   1   4       8206.10       8619.06       118.09 o                         
   3   1   4       3014.44       2944.17        90.36 o                         
   5   1   4       2512.04       2673.91        54.98 o                         
   7   1   4        849.96        846.63        43.74 o                         
   9   1   4       1176.14       1033.44        53.83 o                         
  11   1   4        508.56        477.70        55.96 o                         
  13   1   4        237.29        165.60        74.00 o                         
 -14   2   4         64.24        115.16        45.10 o                         
 -12   2   4         19.33         34.18        39.70 o                         
 -10   2   4          3.10         25.79        40.84 o                         
  -8   2   4       1811.18       1952.87        35.43 o                         
  -6   2   4         94.64         67.98        30.12 o                         
  -4   2   4        137.30         97.94        32.92 o                         
  -2   2   4      35517.92      35260.92       466.00 o                         
   0   2   4       3764.06       3528.29        80.85 o                         
   2   2   4       1460.94       1417.55        62.74 o                         
   4   2   4        825.24        775.32        74.49 o                         
   6   2   4          2.12         12.45        37.21 o                         
   8   2   4         10.19         28.50        39.99 o                         
  10   2   4        970.50       1109.10        49.04 o                         
  12   2   4        100.90        113.40        54.48 o                         
  14   2   4          2.51         69.08        60.62 o                         
 -13   3   4         21.42         42.93        42.77 o                         
 -11   3   4          9.44         11.66        38.90 o                         
  -9   3   4        234.74        299.48        41.01 o                         
  -7   3   4        736.89        792.20        41.03 o                         
  -5   3   4        397.46        445.87        38.23 o                         
  -3   3   4        234.40        322.18        40.16 o                         
  -1   3   4       3760.25       4205.51        68.51 o                         
   1   3   4       5720.38       6119.61       101.38 o                         
   3   3   4          2.19         33.69        43.25 o                         
   5   3   4       1852.78       2013.09        69.45 o                         
   7   3   4         87.94         68.35        37.41 o                         
   9   3   4        127.98        173.34        44.67 o                         
  11   3   4          1.73         48.91        41.39 o                         
  13   3   4          1.24        -53.77        60.57 o                         
 -14   4   4          0.00         37.27        49.53 o                         
 -12   4   4        175.61        116.20        41.35 o                         
 -10   4   4        122.44         87.86        39.26 o                         
  -8   4   4          6.50         15.67        37.28 o                         
  -6   4   4        246.80        235.81        39.29 o                         
  -4   4   4       1361.67       1396.41        43.89 o                         
  -2   4   4       1648.02       1735.68        54.35 o                         
   0   4   4        774.84        899.63        41.21 o                         
   2   4   4      10345.16      11850.35       256.08 o                         
   4   4   4        483.32        487.50        43.38 o                         
   6   4   4        484.78        463.20        63.99 o                         
   8   4   4         19.12         58.70        38.79 o                         
  10   4   4         96.88        102.64        42.43 o                         
  12   4   4          0.29         -4.36        49.48 o                         
 -13   5   4         82.24         80.62        42.90 o                         
 -11   5   4         25.84         37.12        43.57 o                         
  -9   5   4         41.79         59.08        38.62 o                         
  -7   5   4        229.11        215.14        34.01 o                         
  -5   5   4        416.96        346.13        35.68 o                         
  -3   5   4        569.87        502.37        46.50 o                         
  -1   5   4        873.53        858.51        38.80 o                         
   1   5   4          9.92         98.49        34.18 o                         
   3   5   4         17.10         63.39        38.13 o                         
   5   5   4        602.42        572.06        41.70 o                         
   7   5   4        415.83        401.16        33.72 o                         
   9   5   4         92.39         90.26        44.06 o                         
  11   5   4         19.13         49.44        47.62 o                         
 -12   6   4         34.32         74.64        43.45 o                         
 -10   6   4          0.24        -42.13        42.13 o                         
  -8   6   4        176.35        182.74        43.36 o                         
  -6   6   4        102.77         60.94        35.89 o                         
  -4   6   4        440.12        518.51        51.75 o                         
  -2   6   4        173.48        186.42        36.03 o                         
   0   6   4        450.90        512.05        38.53 o                         
   2   6   4         27.39         64.45        40.72 o                         
   4   6   4       2013.18       2162.75        79.81 o                         
   6   6   4        400.13        459.81        42.65 o                         
   8   6   4        301.81        335.84        34.71 o                         
  10   6   4         14.66         37.66        38.02 o                         
  12   6   4         34.75         61.92        41.89 o                         
 -11   7   4          4.66         46.67        46.04 o                         
  -9   7   4         43.77         71.56        39.77 o                         
  -7   7   4          4.88         58.25        36.79 o                         
  -5   7   4        152.57        232.75        31.97 o                         
  -3   7   4         65.02         64.55        38.30 o                         
  -1   7   4       1381.67       1269.58        60.44 o                         
   1   7   4          8.68         51.59        49.93 o                         
   3   7   4        674.53        679.55        42.75 o                         
   5   7   4       1070.02       1079.06        54.72 o                         
   7   7   4          1.68         52.62        45.53 o                         
   9   7   4        553.92        534.48        38.90 o                         
  11   7   4          2.01         36.76        47.53 o                         
 -10   8   4         38.62         40.31        37.64 o                         
  -8   8   4         65.07         96.08        34.16 o                         
  -6   8   4        124.23        139.09        32.18 o                         
  -4   8   4          0.77         46.84        39.66 o                         
  -2   8   4          3.32        -39.47        39.47 o                         
   0   8   4        256.82        241.02        38.80 o                         
   2   8   4        453.46        443.35        50.34 o                         
   4   8   4        211.40        186.16        39.43 o                         
   6   8   4          2.69         26.04        43.77 o                         
   8   8   4         57.95        120.95        37.68 o                         
  10   8   4        245.69        170.26        41.93 o                         
  -9   9   4          5.72         18.67        37.97 o                         
  -7   9   4          5.45         13.18        39.32 o                         
  -5   9   4         78.07         67.96        32.60 o                         
  -3   9   4        127.42        102.17        40.76 o                         
  -1   9   4        535.38        633.45        40.95 o                         
   1   9   4        127.30        148.49        45.42 o                         
   3   9   4          5.24         23.66        44.68 o                         
   5   9   4          3.21         23.90        44.76 o                         
   7   9   4          3.76         55.72        46.39 o                         
   9   9   4          9.94         46.51        44.52 o                         
  -8  10   4          1.70         18.66        41.80 o                         
  -6  10   4        193.80        213.07        39.72 o                         
  -4  10   4          9.48         49.50        43.32 o                         
  -2  10   4         22.59         19.14        41.88 o                         
   0  10   4        977.71        853.14        53.07 o                         
   2  10   4         82.68        119.50        52.18 o                         
   4  10   4         43.49         34.43        53.76 o                         
   6  10   4         44.16         56.15        42.95 o                         
  -5  11   4          8.39         46.74        39.09 o                         
  -3  11   4         13.37         70.94        47.29 o                         
  -1  11   4          3.83         53.76        55.08 o                         
   1  11   4         56.67         81.92        56.98 o                         
   3  11   4          0.01         32.69        56.69 o                         
   5  11   4          0.72         -2.54        72.53 o                         
 -13   1   5         12.57         49.73        34.03 o                         
 -11   1   5          3.29         42.20        33.39 o                         
  -9   1   5          1.80          1.85        29.81 o                         
  -7   1   5       4326.92       4411.60        59.60 o                         
  -5   1   5        230.59        270.50        32.92 o                         
  -3   1   5     101608.09     101988.55       397.99 o                         
  -1   1   5       3022.05       3194.10        65.74 o                         
   1   1   5        313.13        412.94        65.43 o                         
   3   1   5       7953.11       6901.68       180.13 o                         
   5   1   5        980.74        915.23        60.31 o                         
   7   1   5        811.90        836.70        70.12 o                         
   9   1   5        740.02        732.60        58.84 o                         
  11   1   5        502.97        424.44        55.37 o                         
  13   1   5          9.25         37.49        64.72 o                         
 -14   2   5         17.44        -42.37        42.37 o                         
 -12   2   5          2.04         37.80        40.29 o                         
 -10   2   5         21.72        -10.52        29.89 o                         
  -8   2   5        446.64        447.08        31.11 o                         
  -6   2   5       1500.46       1482.24        34.63 o                         
  -4   2   5        691.36        743.18        37.11 o                         
  -2   2   5      12048.81      13063.84       100.66 o                         
   0   2   5      16456.97      15856.26       223.35 o                         
   2   2   5       3942.23       3910.28        80.35 o                         
   4   2   5          1.33         26.33        63.26 o                         
   6   2   5        328.94        383.30        42.22 o                         
   8   2   5        234.00        264.77        39.95 o                         
  10   2   5        257.00        220.86        48.54 o                         
  12   2   5         78.47         84.59        60.33 o                         
 -13   3   5          1.99         49.15        39.89 o                         
 -11   3   5          0.70        -27.63        35.02 o                         
  -9   3   5        427.54        518.26        40.06 o                         
  -7   3   5         37.53         33.70        39.96 o                         
  -5   3   5      10874.30      10808.58       120.25 o                         
  -3   3   5      12931.20      12117.66       131.70 o                         
  -1   3   5       3159.55       3359.29        63.09 o                         
   1   3   5        119.90         79.69        44.63 o                         
   3   3   5          1.66         71.08        46.29 o                         
   5   3   5        153.43        108.03        61.83 o                         
   7   3   5        306.51        279.19        42.57 o                         
   9   3   5          0.29         39.09        46.82 o                         
  11   3   5          8.60        -15.59        41.27 o                         
  13   3   5          0.61         64.53        65.47 o                         
 -14   4   5         31.16        109.58        43.55 o                         
 -12   4   5          2.64         50.84        44.81 o                         
 -10   4   5         97.39        147.61        54.93 o                         
  -8   4   5        105.95        151.56        40.57 o                         
  -6   4   5       1042.35       1073.47        42.75 o                         
  -4   4   5       1007.21        905.73        42.19 o                         
  -2   4   5        104.78        161.36        47.82 o                         
   0   4   5       4480.72       4648.87        92.09 o                         
   2   4   5      18080.97      18191.16       319.19 o                         
   4   4   5        108.29        135.59        42.48 o                         
   6   4   5         95.98        122.33        39.89 o                         
   8   4   5         15.16         42.69        39.08 o                         
  10   4   5         18.48         73.30        43.36 o                         
  12   4   5          5.95         21.86        45.22 o                         
 -13   5   5          1.59         61.20        46.90 o                         
 -11   5   5         39.61         47.72        41.73 o                         
  -9   5   5        434.21        418.84        40.67 o                         
  -7   5   5        253.91        277.84        37.18 o                         
  -5   5   5        158.03        159.63        36.53 o                         
  -3   5   5       4103.34       4030.58        60.94 o                         
  -1   5   5       1816.74       2100.06        43.06 o                         
   1   5   5        791.86        835.80        39.14 o                         
   3   5   5         17.99         -6.62        38.12 o                         
   5   5   5          7.66        -10.17        40.56 o                         
   7   5   5         19.99         55.17        44.94 o                         
   9   5   5         15.61         33.97        38.30 o                         
  11   5   5          0.01          8.96        37.51 o                         
 -12   6   5         33.22         90.74        43.97 o                         
 -10   6   5         56.39         50.78        54.58 o                         
  -8   6   5          0.82         38.13        47.87 o                         
  -6   6   5         83.34        130.11        42.39 o                         
  -4   6   5         34.66          7.65        35.18 o                         
  -2   6   5        321.93        317.01        33.76 o                         
   0   6   5         15.57         97.17        34.50 o                         
   2   6   5       1227.53       1286.58        52.76 o                         
   4   6   5        137.08        136.48        44.71 o                         
   6   6   5         21.58         33.90        44.47 o                         
   8   6   5          9.23          1.50        33.87 o                         
  10   6   5          5.72         -0.59        41.04 o                         
  12   6   5          3.43          3.45        44.32 o                         
 -11   7   5          0.61         26.05        45.14 o                         
  -9   7   5         22.88         43.16        43.14 o                         
  -7   7   5        212.80        219.44        40.98 o                         
  -5   7   5       3484.54       3428.28       127.78 o                         
  -3   7   5        399.92        392.86        41.65 o                         
  -1   7   5        849.67        833.24        40.79 o                         
   1   7   5        162.88        148.90        36.29 o                         
   3   7   5          7.54         61.21        39.67 o                         
   5   7   5        263.55        257.91        42.59 o                         
   7   7   5        211.21        202.02        43.23 o                         
   9   7   5        241.85        211.93        39.21 o                         
  11   7   5         94.62         41.57        42.36 o                         
 -10   8   5          9.64         22.70        43.93 o                         
  -8   8   5         16.80         65.36        36.06 o                         
  -6   8   5        180.81        136.50        35.14 o                         
  -4   8   5        530.12        508.79        96.96 o                         
  -2   8   5        767.84        870.40        42.54 o                         
   0   8   5         25.26         36.63        35.82 o                         
   2   8   5        169.45        138.98        54.87 o                         
   4   8   5         63.41         88.77        39.54 o                         
   6   8   5        225.33        181.40        45.32 o                         
   8   8   5         17.23         60.39        37.02 o                         
  10   8   5         30.91         29.37        41.78 o                         
  -9   9   5        104.66         88.62        38.21 o                         
  -7   9   5         13.49         38.00        36.38 o                         
  -5   9   5          7.28         17.88        33.37 o                         
  -3   9   5         20.65        104.08        40.80 o                         
  -1   9   5         35.16         25.33        40.23 o                         
   1   9   5         38.11         25.82        44.94 o                         
   3   9   5         66.49        110.43        56.95 o                         
   5   9   5          6.76         23.51        48.00 o                         
   7   9   5         12.15         25.32        46.96 o                         
   9   9   5         41.49         17.69        40.69 o                         
  -8  10   5          0.73         12.33        38.43 o                         
  -6  10   5         92.55         92.95        39.66 o                         
  -4  10   5        460.84        402.80        52.50 o                         
  -2  10   5         14.21         25.80        39.89 o                         
   0  10   5          6.39         85.82        52.68 o                         
   2  10   5        289.86        190.64        53.86 o                         
   4  10   5          4.97         55.09        54.98 o                         
   6  10   5         58.89         49.02        65.76 o                         
  -5  11   5         46.13         65.53        41.59 o                         
  -3  11   5         70.14         67.69        48.08 o                         
  -1  11   5         87.78        197.74        80.83 o                         
   1  11   5         43.88         74.24        72.11 o                         
   3  11   5         23.97         39.78        54.47 o                         
 -14   0   6          6.71         25.12        48.38 o                         
 -12   0   6         31.70         98.87        50.52 o                         
 -10   0   6        113.15         61.32        46.02 o                         
  -8   0   6        832.24       1106.37       138.98 o                         
  -6   0   6        724.28        674.35        48.00 o                         
  -4   0   6       7184.92       6571.61       110.01 o                         
  -2   0   6        877.39        736.06        71.10 o                         
   0   0   6      58498.64      50512.82      2188.91 o                         
   2   0   6      46668.59      42431.61       355.84 o                         
   4   0   6         63.15         80.20        72.22 o                         
   6   0   6       2306.18       2060.74        87.12 o                         
   8   0   6       1502.26       1427.15        87.75 o                         
  10   0   6        643.27        693.00        84.18 o                         
  12   0   6        116.33         23.93        83.76 o                         
 -13   1   6         21.26         15.27        34.46 o                         
 -11   1   6          7.62         20.80        33.62 o                         
  -9   1   6         59.59         55.55        31.07 o                         
  -7   1   6       2540.48       2879.73        41.33 o                         
  -5   1   6        279.94        304.89        34.04 o                         
  -3   1   6        129.07        219.60        41.83 o                         
  -1   1   6      30929.97      28216.46       129.54 o                         
   1   1   6       2983.43       2818.05        75.51 o                         
   3   1   6      31118.09      30423.76      2434.01 o                         
   5   1   6        726.01        961.60        56.32 o                         
   7   1   6       1641.18       1462.81        98.04 o                         
   9   1   6        841.38        851.50        60.71 o                         
  11   1   6        205.20        147.36        52.55 o                         
  13   1   6          4.98         75.12        69.49 o                         
 -14   2   6          1.05         -2.28        44.85 o                         
 -12   2   6          3.47         26.53        38.42 o                         
 -10   2   6          0.06         33.58        31.76 o                         
  -8   2   6        703.91        673.53        61.51 o                         
  -6   2   6        540.98        502.07        40.33 o                         
  -4   2   6       6643.74       6524.67        54.22 o                         
  -2   2   6      35065.10      33335.44       215.39 o                         
   0   2   6       1855.40       2021.89        62.49 o                         
   2   2   6       1524.40       1633.10        61.23 o                         
   4   2   6       3502.73       3562.84       169.77 o                         
   6   2   6        395.85        324.35        44.00 o                         
   8   2   6        588.21        584.73        39.77 o                         
  10   2   6         41.15        115.67        49.58 o                         
  12   2   6         43.04         39.95        55.53 o                         
 -13   3   6          3.07         -9.61        40.80 o                         
 -11   3   6         19.48          3.81        45.33 o                         
  -9   3   6          5.36         34.62        36.51 o                         
  -7   3   6         76.93        102.31        40.02 o                         
  -5   3   6       4071.33       4270.63        50.86 o                         
  -3   3   6        130.85        137.91        38.21 o                         
  -1   3   6       1934.68       2142.36        48.72 o                         
   1   3   6        509.45        594.71        44.15 o                         
   3   3   6        328.50        323.75        52.66 o                         
   5   3   6          3.92         34.84        47.54 o                         
   7   3   6        178.12        145.84        38.74 o                         
   9   3   6        263.56        268.63        44.57 o                         
  11   3   6          0.51        -42.90        56.68 o                         
  13   3   6          1.12         -9.11        57.86 o                         
 -14   4   6          0.05         -8.16        46.59 o                         
 -12   4   6          2.16         12.66        38.48 o                         
 -10   4   6         45.61         63.33        74.44 o                         
  -8   4   6         59.18         62.17        41.07 o                         
  -6   4   6        335.63        357.26        36.82 o                         
  -4   4   6        439.72        425.02        39.99 o                         
  -2   4   6         53.17        105.75        34.85 o                         
   0   4   6       5011.59       5346.18        58.47 o                         
   2   4   6      12992.50      14168.33       427.21 o                         
   4   4   6        809.50        739.82        47.24 o                         
   6   4   6         26.80         42.74        42.23 o                         
   8   4   6         10.64         -2.16        35.31 o                         
  10   4   6         38.30         36.68        45.49 o                         
  12   4   6          0.08         -3.65        56.37 o                         
 -13   5   6         33.76         80.34        43.03 o                         
 -11   5   6         46.33         43.96        40.63 o                         
  -9   5   6         12.43         68.62        39.17 o                         
  -7   5   6        318.82        249.72        38.67 o                         
  -5   5   6        381.75        390.32        36.74 o                         
  -3   5   6        102.31        112.08        33.46 o                         
  -1   5   6       1896.92       2051.48        44.17 o                         
   1   5   6        164.27        167.51        35.60 o                         
   3   5   6        310.65        252.99        47.20 o                         
   5   5   6        233.72        280.98        42.33 o                         
   7   5   6         31.97         59.54        47.98 o                         
   9   5   6         14.85         10.35        38.35 o                         
  11   5   6         19.19         43.78        39.01 o                         
 -12   6   6          0.41         24.45        47.64 o                         
 -10   6   6         15.06          3.39        38.94 o                         
  -8   6   6          5.71         40.48        35.37 o                         
  -6   6   6        283.64        336.39        38.74 o                         
  -4   6   6       2174.25       2203.13        46.77 o                         
  -2   6   6       1267.89       1267.05        40.50 o                         
   0   6   6       1389.82       1412.09        43.14 o                         
   2   6   6        260.53        253.14        47.65 o                         
   4   6   6       1348.98       1187.85        46.68 o                         
   6   6   6        620.24        625.28        50.25 o                         
   8   6   6        411.94        409.53        36.97 o                         
  10   6   6         17.39         38.11        39.32 o                         
 -11   7   6          6.26         13.43        44.12 o                         
  -9   7   6         46.58         52.72        38.19 o                         
  -7   7   6         55.86        103.17        36.88 o                         
  -5   7   6       3717.08       3549.22       145.44 o                         
  -3   7   6         76.59         80.36        41.29 o                         
  -1   7   6       1205.54       1195.19        45.44 o                         
   1   7   6         35.80         75.41        35.67 o                         
   3   7   6        366.39        332.94        49.65 o                         
   5   7   6        116.80        141.59        46.83 o                         
   7   7   6          0.29         46.24        42.66 o                         
   9   7   6          6.51         48.44        38.36 o                         
  11   7   6         63.21         92.54        43.53 o                         
 -10   8   6          0.34         -4.98        40.95 o                         
  -8   8   6        159.48        153.01        40.38 o                         
  -6   8   6        238.84        200.96        36.22 o                         
  -4   8   6         87.12        115.40        34.73 o                         
  -2   8   6       1244.11       1299.25        49.82 o                         
   0   8   6         43.41         38.57        34.68 o                         
   2   8   6        430.87        381.58        49.48 o                         
   4   8   6        134.23        149.92        56.93 o                         
   6   8   6         42.70         60.15        47.73 o                         
   8   8   6        539.58        413.61        52.83 o                         
  10   8   6         56.59         28.59        44.20 o                         
  -9   9   6        171.39        163.63        37.75 o                         
  -7   9   6          9.03        -12.70        42.58 o                         
  -5   9   6         23.01         49.99        35.31 o                         
  -3   9   6         87.07         65.23        40.12 o                         
  -1   9   6         23.03         57.81        43.42 o                         
   1   9   6         93.96         92.15        49.36 o                         
   3   9   6        127.23         89.76        51.62 o                         
   5   9   6          2.37         27.78        52.36 o                         
   7   9   6         29.84         64.01        53.96 o                         
  -8  10   6         13.10         16.47        41.38 o                         
  -6  10   6         91.25        127.24        42.92 o                         
  -4  10   6         85.44        109.00        39.48 o                         
  -2  10   6          7.38         96.54        45.48 o                         
   0  10   6         97.01         62.64        54.63 o                         
   2  10   6         15.55        -17.98        54.08 o                         
   4  10   6         69.59         81.32        62.62 o                         
   6  10   6          5.22          1.36        61.58 o                         
  -5  11   6         10.73          8.55        40.15 o                         
  -3  11   6         14.52        117.32        54.61 o                         
  -1  11   6          3.25        111.65        65.15 o                         
   1  11   6         54.54         56.46        56.58 o                         
   3  11   6          2.17         84.60        57.94 o                         
 -13   1   7          1.95          0.81        37.24 o                         
 -11   1   7         45.55         83.23        30.20 o                         
  -9   1   7        127.01        150.03        31.45 o                         
  -7   1   7        293.98        259.16        30.64 o                         
  -5   1   7         18.27         55.64        33.46 o                         
  -3   1   7      19415.83      19294.22       207.92 o                         
  -1   1   7        106.90         98.05        46.74 o                         
   1   1   7        682.81        565.97        55.86 o                         
   3   1   7       1698.11       1644.73        65.91 o                         
   5   1   7      12630.50      12345.50       415.67 o                         
   7   1   7        190.25        219.49        54.31 o                         
   9   1   7       1133.32       1054.90        61.78 o                         
  11   1   7          0.21         32.74        53.89 o                         
  13   1   7          2.61        -15.25        64.98 o                         
 -14   2   7          5.28         29.53        59.02 o                         
 -12   2   7         28.12         30.32        36.10 o                         
 -10   2   7         18.48         70.48        32.01 o                         
  -8   2   7         98.28        120.24        30.64 o                         
  -6   2   7       6434.34       5965.53       100.21 o                         
  -4   2   7       4599.90       4479.54        45.74 o                         
  -2   2   7       3043.13       2871.99        48.94 o                         
   0   2   7       2365.56       2351.62        63.91 o                         
   2   2   7         14.70         50.14        45.99 o                         
   4   2   7        247.56        199.44        61.44 o                         
   6   2   7        184.22        167.74        49.23 o                         
   8   2   7       1016.28       1040.16        59.92 o                         
  10   2   7        160.28        112.43        51.96 o                         
  12   2   7        100.62         80.63        63.27 o                         
 -13   3   7          0.13         28.49        43.24 o                         
 -11   3   7         72.56        123.56        37.91 o                         
  -9   3   7        187.27        234.20        38.65 o                         
  -7   3   7        202.78        145.76        48.48 o                         
  -5   3   7       1808.17       1698.03        44.29 o                         
  -3   3   7        211.06        254.93        40.45 o                         
  -1   3   7        602.93        539.62        43.90 o                         
   1   3   7        110.75         99.59        40.55 o                         
   3   3   7       3226.73       3515.53       151.10 o                         
   5   3   7       1742.32       1778.19        54.03 o                         
   7   3   7       1583.05       1644.33        62.51 o                         
   9   3   7          0.14         39.74        56.57 o                         
  11   3   7        300.64        291.17        64.04 o                         
  13   3   7         11.84        -13.36        94.89 o                         
 -12   4   7          2.52         26.15        40.21 o                         
 -10   4   7        195.85        166.97        37.13 o                         
  -8   4   7        210.77        163.57        39.87 o                         
  -6   4   7         11.71         -6.59        33.68 o                         
  -4   4   7        111.38        129.90        36.59 o                         
  -2   4   7        416.26        404.25        39.00 o                         
   0   4   7      14822.20      17303.31        91.85 o                         
   2   4   7       1176.51       1160.67        44.06 o                         
   4   4   7       1040.48       1191.78        50.44 o                         
   6   4   7        181.72        196.34        44.28 o                         
   8   4   7        640.61        652.05        40.10 o                         
  10   4   7          2.74         36.16        38.98 o                         
  12   4   7         32.00         95.22        51.33 o                         
 -13   5   7         39.96         25.64        43.30 o                         
 -11   5   7        103.86        125.19        41.48 o                         
  -9   5   7         20.06         21.20        38.83 o                         
  -7   5   7        959.73        969.48        39.53 o                         
  -5   5   7        277.82        257.24        36.94 o                         
  -3   5   7         16.89         16.52        34.84 o                         
  -1   5   7          0.02         64.13        35.22 o                         
   1   5   7       3606.58       3513.16        76.67 o                         
   3   5   7        232.88        278.47        49.37 o                         
   5   5   7        229.82        210.83        47.21 o                         
   7   5   7          0.05         31.39        44.92 o                         
   9   5   7         91.82        115.58        39.66 o                         
  11   5   7          3.70         -5.95        38.14 o                         
 -12   6   7          3.97         -5.48        47.79 o                         
 -10   6   7          7.47        -40.94        40.94 o                         
  -8   6   7         38.28         42.88        37.91 o                         
  -6   6   7         27.93         49.91        38.33 o                         
  -4   6   7       2760.73       2662.21        69.82 o                         
  -2   6   7       1110.02       1161.38        54.04 o                         
   0   6   7       1027.93       1133.18        40.44 o                         
   2   6   7         43.28        126.90        46.39 o                         
   4   6   7        150.93        165.22        41.23 o                         
   6   6   7         33.47        114.51        44.57 o                         
   8   6   7          1.36         29.91        37.38 o                         
  10   6   7         48.87         42.40        41.88 o                         
 -11   7   7          0.87         -7.39        45.59 o                         
  -9   7   7        226.78        216.34        42.33 o                         
  -7   7   7         67.64         67.60        45.37 o                         
  -5   7   7        954.85       1006.85        39.34 o                         
  -3   7   7        374.14        413.20        33.94 o                         
  -1   7   7        600.73        646.89        41.53 o                         
   1   7   7          8.85         47.05        36.10 o                         
   3   7   7        208.09        158.81        46.63 o                         
   5   7   7          3.97        -10.64        45.59 o                         
   7   7   7        361.57        292.84        52.83 o                         
   9   7   7        414.69        343.81        42.52 o                         
 -10   8   7         22.93         43.04        46.55 o                         
  -8   8   7         21.01         51.13        40.73 o                         
  -6   8   7        262.77        213.78        33.17 o                         
  -4   8   7        160.21        192.26        31.58 o                         
  -2   8   7        579.09        634.49        43.85 o                         
   0   8   7          1.82         -2.11        36.69 o                         
   2   8   7         98.92         85.73        49.52 o                         
   4   8   7         24.83         40.33        50.62 o                         
   6   8   7        392.61        278.79        49.70 o                         
   8   8   7          9.84         68.82        49.45 o                         
  -9   9   7        320.24        234.88        40.87 o                         
  -7   9   7         42.15         88.04        37.80 o                         
  -5   9   7          1.35         30.64        36.24 o                         
  -3   9   7        189.06        199.94        45.06 o                         
  -1   9   7        156.40        143.11        38.63 o                         
   1   9   7          4.43        -26.67        47.77 o                         
   3   9   7        172.19        237.14        50.79 o                         
   5   9   7         41.82        -28.04        52.36 o                         
   7   9   7         59.69         69.95        55.37 o                         
  -6  10   7         12.35         77.39        40.44 o                         
  -4  10   7        697.43        634.34        41.47 o                         
  -2  10   7         24.09         61.17        40.60 o                         
   0  10   7          0.02         13.86        53.05 o                         
   2  10   7         19.09         59.74        51.67 o                         
   4  10   7        106.94        125.27        58.33 o                         
   6  10   7         63.88         53.94        62.56 o                         
  -5  11   7          7.52         27.30        41.56 o                         
  -3  11   7        322.95        266.00        40.81 o                         
  -1  11   7          0.31         45.30        54.06 o                         
   1  11   7          7.00         33.28        56.85 o                         
   3  11   7          7.90         -3.26        59.15 o                         
 -14   0   8          3.20          4.54        48.86 o                         
 -12   0   8         28.21         50.63        42.93 o                         
 -10   0   8       3972.40       4384.97       142.55 o                         
  -8   0   8         21.16         31.65        42.58 o                         
  -6   0   8        907.50        891.22        48.66 o                         
  -4   0   8       1957.26       1584.19        62.74 o                         
  -2   0   8       3511.48       2925.06        80.30 o                         
   0   0   8       1235.65       1248.84        77.42 o                         
   2   0   8       1175.01       1115.19       106.65 o                         
   4   0   8      10597.10       9388.96       831.25 o                         
   6   0   8        192.31        232.40        68.65 o                         
   8   0   8       1592.38       1482.57        91.11 o                         
  10   0   8       1024.05        838.70        73.27 o                         
  12   0   8         36.04         76.42        70.54 o                         
 -13   1   8          0.18         -2.32        33.66 o                         
 -11   1   8        293.39        266.71        34.60 o                         
  -9   1   8         27.26         45.09        30.88 o                         
  -7   1   8        246.17        287.18        33.05 o                         
  -5   1   8       1962.39       1856.89        51.06 o                         
  -3   1   8       9807.86       9593.71       120.78 o                         
  -1   1   8        342.17        410.04        46.24 o                         
   1   1   8      23921.73      21720.81       534.65 o                         
   3   1   8       6528.02       7149.34       185.60 o                         
   5   1   8       3094.11       3625.61       245.68 o                         
   7   1   8        526.42        472.70        54.82 o                         
   9   1   8        602.45        592.21        60.51 o                         
  11   1   8         30.50         30.92        52.14 o                         
  13   1   8         17.23         69.45        66.73 o                         
 -14   2   8         26.25         56.90        42.00 o                         
 -12   2   8          8.02         60.59        31.32 o                         
 -10   2   8        152.83        228.51        33.19 o                         
  -8   2   8       1610.10       1639.47        37.15 o                         
  -6   2   8       3254.07       3353.11        42.26 o                         
  -4   2   8        114.59        103.83        31.39 o                         
  -2   2   8      15685.24      15288.55       290.99 o                         
   0   2   8        521.56        531.25        38.56 o                         
   2   2   8       1207.82       1203.79        52.73 o                         
   4   2   8        922.38       1016.27        70.11 o                         
   6   2   8       2008.27       2007.52       151.39 o                         
   8   2   8        215.41        237.92        56.65 o                         
  10   2   8       1020.83        850.35        65.68 o                         
  12   2   8        174.07        140.02        55.83 o                         
 -13   3   8         10.72         95.69        55.61 o                         
 -11   3   8          5.71         42.88        38.40 o                         
  -9   3   8          5.93         31.91        29.85 o                         
  -7   3   8          2.06         45.72        30.23 o                         
  -5   3   8       6282.84       6744.09        69.39 o                         
  -3   3   8        186.99        171.86        38.63 o                         
  -1   3   8       3378.92       3558.16        53.62 o                         
   1   3   8        165.01        144.19        36.36 o                         
   3   3   8         23.76        109.17        60.04 o                         
   5   3   8        218.27        167.45        46.96 o                         
   7   3   8        327.40        321.55        40.54 o                         
   9   3   8          0.06          9.89        40.42 o                         
  11   3   8         13.96         22.48        60.22 o                         
  13   3   8          0.97         13.79        59.47 o                         
 -12   4   8         28.10        -12.63        45.40 o                         
 -10   4   8          8.88         21.98        39.67 o                         
  -8   4   8        148.90        168.18        39.75 o                         
  -6   4   8          1.50         -1.84        33.08 o                         
  -4   4   8       5437.87       5172.31        65.14 o                         
  -2   4   8          0.31         66.23        33.81 o                         
   0   4   8       2477.89       2655.05        45.73 o                         
   2   4   8        998.60       1145.32        43.93 o                         
   4   4   8        288.27        262.74        47.94 o                         
   6   4   8         12.36         35.56        43.96 o                         
   8   4   8         60.00         88.01        37.51 o                         
  10   4   8          0.03          8.95        41.04 o                         
  12   4   8          2.08         -0.53        49.35 o                         
 -13   5   8          1.25         34.16        43.04 o                         
 -11   5   8          0.22         28.49        39.95 o                         
  -9   5   8         16.60         23.79        39.53 o                         
  -7   5   8          0.78         -0.35        38.05 o                         
  -5   5   8         24.78         23.02        34.36 o                         
  -3   5   8        530.76        463.16        36.74 o                         
  -1   5   8       5065.97       5142.63       107.45 o                         
   1   5   8        482.08        542.55        39.19 o                         
   3   5   8         16.57         30.51        49.03 o                         
   5   5   8          2.07         19.32        44.10 o                         
   7   5   8         10.80         29.25        46.82 o                         
   9   5   8        138.10        182.77        37.99 o                         
  11   5   8         44.35         62.56        49.42 o                         
 -12   6   8         32.80         45.97        42.33 o                         
 -10   6   8         38.86         60.03        41.18 o                         
  -8   6   8         69.08         42.83        36.94 o                         
  -6   6   8        445.85        414.18        39.32 o                         
  -4   6   8       4934.48       4921.56       129.99 o                         
  -2   6   8         46.95         47.99        31.25 o                         
   0   6   8       1804.63       1598.11        43.51 o                         
   2   6   8        553.57        564.41        41.28 o                         
   4   6   8          3.77         -3.07        48.93 o                         
   6   6   8        225.36        275.87        47.28 o                         
   8   6   8        106.14        144.33        54.56 o                         
  10   6   8          0.02         12.53        39.95 o                         
 -11   7   8          6.68         90.31        44.45 o                         
  -9   7   8         83.54        203.21        57.25 o                         
  -7   7   8        160.65        190.68        36.96 o                         
  -5   7   8        400.87        363.00        43.09 o                         
  -3   7   8        567.37        588.65        32.61 o                         
  -1   7   8        814.71        820.57        62.12 o                         
   1   7   8        986.32       1110.03        41.38 o                         
   3   7   8         43.15         22.40        52.10 o                         
   5   7   8         25.59         38.43        52.74 o                         
   7   7   8        282.25        331.61        49.61 o                         
   9   7   8        106.30         88.49        42.37 o                         
 -10   8   8         35.03         52.90        44.89 o                         
  -8   8   8        284.59        212.45        44.29 o                         
  -6   8   8         13.83         49.98        33.78 o                         
  -4   8   8         55.75         13.76        32.27 o                         
  -2   8   8        567.99        522.17        39.20 o                         
   0   8   8        560.30        542.18        40.21 o                         
   2   8   8        159.14        147.64        58.83 o                         
   4   8   8          1.26         23.92        55.55 o                         
   6   8   8        148.45        123.44        56.88 o                         
   8   8   8         22.37         29.54        51.91 o                         
  -9   9   8         97.92        107.84        37.52 o                         
  -7   9   8         10.56         76.70        35.35 o                         
  -5   9   8          3.68          9.70        34.21 o                         
  -3   9   8        293.67        287.76        35.81 o                         
  -1   9   8         56.34         94.46        45.48 o                         
   1   9   8         31.76        -36.40        55.83 o                         
   3   9   8         62.22        130.61        52.96 o                         
   5   9   8         49.50         49.54        65.26 o                         
   7   9   8         34.38        103.00        60.24 o                         
  -6  10   8          0.10         10.22        38.72 o                         
  -4  10   8         40.07         49.97        39.04 o                         
  -2  10   8          0.15          3.20        42.68 o                         
   0  10   8          8.19         20.93        53.82 o                         
   2  10   8         40.34         -1.90        54.22 o                         
   4  10   8         15.92        -16.46        56.85 o                         
   6  10   8          2.41        -22.73        59.22 o                         
  -5  11   8          0.67         47.96        42.28 o                         
  -3  11   8         93.00         81.76        42.63 o                         
  -1  11   8        106.33        135.81        57.05 o                         
   1  11   8         30.30         46.60        65.08 o                         
   3  11   8          1.04          6.78        58.58 o                         
 -13   1   9         20.89         -6.56        33.81 o                         
 -11   1   9          9.35         29.94        32.46 o                         
  -9   1   9        344.55        335.10        30.97 o                         
  -7   1   9        661.42        816.04        46.21 o                         
  -5   1   9        157.39        165.19        33.22 o                         
  -3   1   9       3175.01       2733.69        44.42 o                         
  -1   1   9        205.49        172.32        44.88 o                         
   1   1   9        596.13        704.51        51.62 o                         
   3   1   9        171.51        191.34        52.18 o                         
   5   1   9        382.71        393.51        51.56 o                         
   7   1   9        731.57        699.99        57.54 o                         
   9   1   9         41.74         43.81        59.30 o                         
  11   1   9         46.89        117.00        61.52 o                         
  13   1   9          3.56          5.23        60.16 o                         
 -14   2   9          5.21         33.75        43.79 o                         
 -12   2   9          2.36         46.50        31.42 o                         
 -10   2   9          1.26          6.59        31.79 o                         
  -8   2   9          4.33         31.69        31.58 o                         
  -6   2   9      14164.35      13773.60       159.81 o                         
  -4   2   9        656.48        622.19        34.58 o                         
  -2   2   9        147.22        136.21        34.70 o                         
   0   2   9        680.81        591.18        37.73 o                         
   2   2   9        117.06        159.09        47.10 o                         
   4   2   9        893.29       1025.45        58.84 o                         
   6   2   9       3722.20       3367.45        73.24 o                         
   8   2   9       1522.44       1604.91        93.71 o                         
  10   2   9        221.55        210.50        58.08 o                         
  12   2   9         22.60         73.94        64.06 o                         
 -13   3   9         15.26         10.64        41.61 o                         
 -11   3   9         13.84         37.59        43.22 o                         
  -9   3   9         81.55         96.37        29.94 o                         
  -7   3   9        157.63        180.36        31.64 o                         
  -5   3   9      19944.70      19874.21       165.33 o                         
  -3   3   9       2747.37       2677.39        40.05 o                         
  -1   3   9       5493.68       5150.01        74.83 o                         
   1   3   9       5836.04       5544.88       112.39 o                         
   3   3   9       4352.60       4254.79        85.65 o                         
   5   3   9        732.15        762.38        56.43 o                         
   7   3   9       1894.19       1801.90        95.36 o                         
   9   3   9        651.74        706.65        48.85 o                         
  11   3   9         45.63         72.82        46.28 o                         
 -12   4   9         19.23         -4.66        39.29 o                         
 -10   4   9         35.37         46.14        39.89 o                         
  -8   4   9        235.96        190.77        36.91 o                         
  -6   4   9        763.10        767.17        39.86 o                         
  -4   4   9        422.57        419.38        36.18 o                         
  -2   4   9        641.04        613.01        41.33 o                         
   0   4   9       1296.65       1242.91        37.60 o                         
   2   4   9       5737.95       5881.75       146.30 o                         
   4   4   9        588.73        605.18        65.97 o                         
   6   4   9        388.82        475.07        57.64 o                         
   8   4   9          1.04         -1.42        39.46 o                         
  10   4   9         19.81         43.85        45.91 o                         
  12   4   9        113.38         91.57        56.36 o                         
 -13   5   9          0.59         22.39        42.70 o                         
 -11   5   9          0.51        -13.38        39.00 o                         
  -9   5   9         31.65         67.46        40.05 o                         
  -7   5   9        234.24        233.98        36.81 o                         
  -5   5   9       1122.14       1093.63        39.85 o                         
  -3   5   9       1554.03       1495.77        39.38 o                         
  -1   5   9       4856.57       5151.41        77.60 o                         
   1   5   9       1840.60       1785.40        55.99 o                         
   3   5   9       1562.16       1770.32        59.79 o                         
   5   5   9        906.65        889.65        54.76 o                         
   7   5   9          3.95         57.67        48.34 o                         
   9   5   9        190.23        241.08        40.16 o                         
  11   5   9         19.55         63.74        49.52 o                         
 -12   6   9          0.02         75.91        44.99 o                         
 -10   6   9         95.66        112.40        39.42 o                         
  -8   6   9        427.72        384.04        41.35 o                         
  -6   6   9          0.17         19.19        37.66 o                         
  -4   6   9       1890.61       1883.71        62.83 o                         
  -2   6   9         20.07         47.93        30.56 o                         
   0   6   9        698.51        742.89        43.46 o                         
   2   6   9        443.17        418.74        38.05 o                         
   4   6   9         67.15         28.48        50.61 o                         
   6   6   9        163.21        196.39        49.48 o                         
   8   6   9        185.63        191.38        54.25 o                         
  10   6   9        272.14        225.61        46.71 o                         
 -11   7   9          7.65         38.50        45.11 o                         
  -9   7   9         56.61          9.11        43.28 o                         
  -7   7   9         17.68         -7.36        40.43 o                         
  -5   7   9        842.75        852.41        40.23 o                         
  -3   7   9        220.20        228.34        31.49 o                         
  -1   7   9        216.09        229.12        37.11 o                         
   1   7   9        216.28        205.25        41.05 o                         
   3   7   9        118.72        123.57        50.31 o                         
   5   7   9          0.09        -22.46        57.50 o                         
   7   7   9        329.10        368.56        53.58 o                         
   9   7   9          5.07         21.45        43.09 o                         
 -10   8   9         14.76        101.57        42.51 o                         
  -8   8   9         10.99         -3.09        41.79 o                         
  -6   8   9         54.72         67.67        37.95 o                         
  -4   8   9         65.93        101.63        35.83 o                         
  -2   8   9         83.02         90.15        33.79 o                         
   0   8   9          0.07        -14.25        38.45 o                         
   2   8   9        493.95        513.05        51.60 o                         
   4   8   9         45.46         46.09        49.79 o                         
   6   8   9        272.33        222.21        57.42 o                         
   8   8   9         50.23         22.59        59.73 o                         
  -9   9   9         11.66         41.88        41.86 o                         
  -7   9   9         57.67         81.22        38.02 o                         
  -5   9   9        100.05         56.86        37.64 o                         
  -3   9   9          4.79         60.65        35.33 o                         
  -1   9   9          2.39         59.93        42.17 o                         
   1   9   9        353.51        384.68        58.61 o                         
   3   9   9        578.14        493.21        75.58 o                         
   5   9   9         33.30         37.27        56.93 o                         
   7   9   9          1.50         78.79        59.49 o                         
  -6  10   9          0.74         43.88        43.21 o                         
  -4  10   9         15.71         -3.42        38.95 o                         
  -2  10   9         43.05        109.66        39.54 o                         
   0  10   9         17.23         34.96        43.91 o                         
   2  10   9         19.13         40.97        54.66 o                         
   4  10   9         38.21         18.00        56.49 o                         
   6  10   9         21.30         39.78        69.76 o                         
  -3  11   9        333.83        312.63        40.57 o                         
  -1  11   9         15.47        -19.85        38.31 o                         
   1  11   9         24.00         10.87        58.75 o                         
   3  11   9         39.31        101.48        59.85 o                         
 -14   0  10          0.22         -0.82        54.02 o                         
 -12   0  10          4.95         57.23        45.07 o                         
 -10   0  10       1442.31       1662.16       134.57 o                         
  -8   0  10        131.31        105.53        44.41 o                         
  -6   0  10        163.31        128.96        44.50 o                         
  -4   0  10       8940.16       8512.07       122.08 o                         
  -2   0  10        760.72        713.43        52.99 o                         
   0   0  10      21773.72      19892.49       235.86 o                         
   2   0  10      10409.47      11473.07       285.51 o                         
   4   0  10       2240.04       2724.98       106.23 o                         
   6   0  10          4.78         -2.43        51.96 o                         
   8   0  10       1305.91       1263.82        87.12 o                         
  10   0  10          1.35        -68.02        85.86 o                         
  12   0  10        106.76        112.74        93.00 o                         
 -13   1  10          0.26         38.78        34.83 o                         
 -11   1  10        112.04        182.81        33.01 o                         
  -9   1  10         67.96         56.02        31.14 o                         
  -7   1  10       1005.11       1004.87        35.60 o                         
  -5   1  10       1620.62       1499.97        46.03 o                         
  -3   1  10        307.68        331.57        35.79 o                         
  -1   1  10      11882.78      12125.11       209.69 o                         
   1   1  10       5137.94       4762.14       151.30 o                         
   3   1  10         61.06        102.43        50.23 o                         
   5   1  10          0.42          2.89        46.51 o                         
   7   1  10         17.67         59.79        41.99 o                         
   9   1  10        238.64        206.87        49.60 o                         
  11   1  10          9.82         62.75        54.27 o                         
  13   1  10          8.86         39.98        61.33 o                         
 -14   2  10          3.40         62.30        44.39 o                         
 -12   2  10         78.39         81.73        32.31 o                         
 -10   2  10          5.91        -24.23        31.12 o                         
  -8   2  10          1.54         18.59        31.47 o                         
  -6   2  10        993.69        942.58        33.43 o                         
  -4   2  10        990.61       1028.95        36.49 o                         
  -2   2  10        582.36        572.80        35.82 o                         
   0   2  10        362.35        345.72        37.97 o                         
   2   2  10          0.22         36.29        51.81 o                         
   4   2  10       1676.34       1802.94        74.11 o                         
   6   2  10        159.21        133.30        61.03 o                         
   8   2  10       2737.48       2912.51       208.68 o                         
  10   2  10         91.84        146.64        44.65 o                         
  12   2  10          1.41         44.19        48.54 o                         
 -13   3  10          6.56         96.15        39.86 o                         
 -11   3  10          0.63         14.51        37.70 o                         
  -9   3  10         19.10         39.55        30.99 o                         
  -7   3  10        134.65        120.29        30.24 o                         
  -5   3  10       6204.88       6371.70       105.94 o                         
  -3   3  10          0.91        101.33        30.08 o                         
  -1   3  10        377.40        438.72        40.05 o                         
   1   3  10        227.04        226.49        39.01 o                         
   3   3  10        215.23        231.14        61.72 o                         
   5   3  10         16.22         52.48        57.73 o                         
   7   3  10         50.23         59.80        64.21 o                         
   9   3  10        316.34        355.03        46.28 o                         
  11   3  10          0.64         14.80        46.95 o                         
 -12   4  10          3.59          3.86        39.54 o                         
 -10   4  10         30.85         77.49        40.16 o                         
  -8   4  10        346.86        320.44        43.28 o                         
  -6   4  10        427.33        440.74        36.71 o                         
  -4   4  10        282.15        359.78        39.44 o                         
  -2   4  10        161.12        166.63        36.46 o                         
   0   4  10        426.88        483.06        40.74 o                         
   2   4  10        786.19        827.55        43.57 o                         
   4   4  10        390.48        464.80        58.57 o                         
   6   4  10         37.15         42.24        56.97 o                         
   8   4  10          0.67         16.34        41.04 o                         
  10   4  10          1.44         45.35        46.27 o                         
  12   4  10          0.98         10.28        49.21 o                         
 -13   5  10          0.23         -2.02        45.74 o                         
 -11   5  10         17.29         53.11        42.24 o                         
  -9   5  10          2.88         26.65        39.82 o                         
  -7   5  10       1258.01       1309.14        43.84 o                         
  -5   5  10         17.22         78.16        37.26 o                         
  -3   5  10        221.97        200.24        35.05 o                         
  -1   5  10       1620.39       1588.78        45.82 o                         
   1   5  10        150.11        175.89        37.40 o                         
   3   5  10        114.47        119.73        52.20 o                         
   5   5  10          7.07         45.75        67.56 o                         
   7   5  10        165.69        172.92        58.99 o                         
   9   5  10          4.16         19.61        46.67 o                         
  11   5  10        107.59         76.52        51.61 o                         
 -12   6  10         30.90        118.12        52.53 o                         
 -10   6  10        137.55        121.52        41.01 o                         
  -8   6  10       1013.23        840.31        43.20 o                         
  -6   6  10        224.82        250.83        39.12 o                         
  -4   6  10        901.32        878.33        37.16 o                         
  -2   6  10        298.86        310.56        31.12 o                         
   0   6  10        916.89        966.25        57.66 o                         
   2   6  10         26.16         65.75        39.90 o                         
   4   6  10         40.17         28.74        50.99 o                         
   6   6  10       1633.83       1725.47        91.43 o                         
   8   6  10        917.75        918.49        61.67 o                         
  10   6  10         21.14         68.63        47.15 o                         
 -11   7  10          0.05         27.36        44.44 o                         
  -9   7  10        212.39        181.82        67.84 o                         
  -7   7  10         71.84         73.78        38.18 o                         
  -5   7  10       1554.23       1632.19        65.15 o                         
  -3   7  10         94.68         70.56        30.36 o                         
  -1   7  10         82.50        125.78        32.82 o                         
   1   7  10          0.12         24.70        36.87 o                         
   3   7  10        268.54        277.05        53.05 o                         
   5   7  10         52.97         90.73        52.69 o                         
   7   7  10          0.04         39.49        55.98 o                         
   9   7  10          8.05         47.49        43.59 o                         
 -10   8  10          1.10         11.04        49.03 o                         
  -8   8  10         17.39         27.90        41.83 o                         
  -6   8  10         15.42         41.74        39.90 o                         
  -4   8  10         56.37         65.85        31.50 o                         
  -2   8  10         14.71        -19.14        32.31 o                         
   0   8  10          0.57         16.61        41.53 o                         
   2   8  10          0.16          6.96        51.53 o                         
   4   8  10        247.56        168.10        61.72 o                         
   6   8  10         55.72        106.93        77.68 o                         
   8   8  10        154.92        128.41        65.55 o                         
  -9   9  10          0.45         32.25        43.49 o                         
  -7   9  10          7.01         70.91        41.57 o                         
  -5   9  10         21.68         51.61        37.89 o                         
  -3   9  10          2.22         52.85        35.45 o                         
  -1   9  10        105.06        104.49        35.20 o                         
   1   9  10         86.08         63.20        66.34 o                         
   3   9  10         72.14         74.34        52.99 o                         
   5   9  10        188.08        129.31        60.08 o                         
   7   9  10          0.36        -34.45        60.97 o                         
  -6  10  10         13.35         -1.55        39.04 o                         
  -4  10  10          0.72         16.33        37.31 o                         
  -2  10  10          0.05         31.59        35.46 o                         
   0  10  10          2.28        -15.21        42.03 o                         
   2  10  10         17.39         65.04        57.47 o                         
   4  10  10         27.54         36.61        57.30 o                         
  -3  11  10          0.34         19.99        44.05 o                         
  -1  11  10         87.53         72.83        42.49 o                         
   1  11  10          5.15         22.61        69.49 o                         
 -13   1  11         23.74         45.69        34.63 o                         
 -11   1  11          1.30         82.56        30.41 o                         
  -9   1  11        113.42         67.48        49.88 o                         
  -7   1  11        142.24        153.52        34.53 o                         
  -5   1  11         45.00         52.61        31.39 o                         
  -3   1  11        959.94        919.30        38.01 o                         
  -1   1  11        896.12        724.84        43.94 o                         
   1   1  11        423.24        322.76        40.84 o                         
   3   1  11       1081.28       1111.95        60.54 o                         
   5   1  11         41.72         25.02        47.20 o                         
   7   1  11         15.79         28.47        39.44 o                         
   9   1  11        334.24        302.09        47.20 o                         
  11   1  11          7.11         -4.26        53.16 o                         
 -14   2  11          4.34         -5.66        38.33 o                         
 -12   2  11          1.72         -0.08        34.05 o                         
 -10   2  11         25.03          7.24        31.75 o                         
  -8   2  11          0.08         12.69        31.61 o                         
  -6   2  11       2609.67       2749.28        64.94 o                         
  -4   2  11       2273.95       1981.25        38.31 o                         
  -2   2  11       4769.97       4502.87        52.54 o                         
   0   2  11       6790.46       6412.57       174.27 o                         
   2   2  11       2230.60       2102.57        54.77 o                         
   4   2  11         98.75         72.43        72.01 o                         
   6   2  11        968.42        922.29        59.73 o                         
   8   2  11          1.39         65.67        42.75 o                         
  10   2  11          6.19         34.17        49.25 o                         
  12   2  11          2.32        -13.00        50.67 o                         
 -13   3  11          0.23          8.06        40.86 o                         
 -11   3  11         40.40         75.15        32.11 o                         
  -9   3  11         18.66          8.34        29.67 o                         
  -7   3  11        561.51        616.15        33.38 o                         
  -5   3  11       6846.53       6967.16        75.94 o                         
  -3   3  11       7138.98       7683.61        53.52 o                         
  -1   3  11       2921.44       2801.96        50.95 o                         
   1   3  11       2784.21       2658.02       118.17 o                         
   3   3  11        750.98        732.26        66.55 o                         
   5   3  11        943.98        880.48        66.97 o                         
   7   3  11       1007.14       1074.76        70.86 o                         
   9   3  11        322.90        352.11        42.44 o                         
  11   3  11        132.77        131.77        48.84 o                         
 -12   4  11          0.01        -13.81        39.86 o                         
 -10   4  11         57.55         24.52        40.03 o                         
  -8   4  11        160.24        154.88        35.80 o                         
  -6   4  11         98.42         97.48        35.48 o                         
  -4   4  11        848.00        876.49        38.07 o                         
  -2   4  11       2886.40       2795.61        47.13 o                         
   0   4  11       3597.30       3453.90        64.73 o                         
   2   4  11         94.63        124.55        40.00 o                         
   4   4  11       1564.34       1566.55        70.75 o                         
   6   4  11       1023.12       1242.83        85.23 o                         
   8   4  11          0.77         76.61        40.90 o                         
  10   4  11         28.76         79.29        48.05 o                         
  12   4  11          6.48         38.33        53.42 o                         
 -13   5  11          1.42         12.42        44.04 o                         
 -11   5  11          0.07         47.31        42.71 o                         
  -9   5  11        235.96        211.27        39.00 o                         
  -7   5  11       5915.57       6244.68        70.74 o                         
  -5   5  11        102.98         72.16        37.07 o                         
  -3   5  11         33.70         25.84        37.01 o                         
  -1   5  11        408.24        429.25        37.39 o                         
   1   5  11        777.17        765.19        37.08 o                         
   3   5  11        256.35        194.40        51.48 o                         
   5   5  11        638.78        574.39        66.34 o                         
   7   5  11        557.92        516.65        83.34 o                         
   9   5  11          0.37         23.99        44.42 o                         
  11   5  11         12.41         31.87        49.10 o                         
 -12   6  11          9.67        -18.56        43.37 o                         
 -10   6  11          9.48         35.66        38.80 o                         
  -8   6  11        704.11        670.73        40.51 o                         
  -6   6  11         63.73         80.98        41.26 o                         
  -4   6  11          7.16         60.33        34.60 o                         
  -2   6  11        459.99        473.80        41.33 o                         
   0   6  11         94.63         98.07        32.73 o                         
   2   6  11         10.42         16.54        33.40 o                         
   4   6  11        758.47        821.70        60.01 o                         
   6   6  11        584.81        683.13        70.96 o                         
   8   6  11         21.98         35.48        70.33 o                         
  10   6  11         78.53         36.53        57.13 o                         
 -11   7  11          0.07         43.86        42.91 o                         
  -9   7  11         57.36         84.31        39.80 o                         
  -7   7  11          9.67         53.43        37.72 o                         
  -5   7  11        138.79        196.49        39.12 o                         
  -3   7  11        106.00        142.18        30.44 o                         
  -1   7  11        120.62        100.01        33.41 o                         
   1   7  11        153.68        169.43        33.86 o                         
   3   7  11         65.43         75.69        55.28 o                         
   5   7  11        105.15         91.15        57.57 o                         
   7   7  11         33.96         66.76        85.02 o                         
   9   7  11         47.07         64.47        55.03 o                         
 -10   8  11          0.06         26.53        45.65 o                         
  -8   8  11         20.76         19.93        42.88 o                         
  -6   8  11         79.60         89.67        45.52 o                         
  -4   8  11          9.00        -23.80        33.76 o                         
  -2   8  11         19.37         17.66        35.41 o                         
   0   8  11        199.91        190.28        36.15 o                         
   2   8  11        123.82        106.03        51.61 o                         
   4   8  11        133.33        168.45        53.43 o                         
   6   8  11         37.36         81.45        62.28 o                         
   8   8  11         31.76         63.40        92.37 o                         
  -9   9  11         12.27         60.10        44.59 o                         
  -7   9  11          7.07         -4.35        36.17 o                         
  -5   9  11        148.71        167.20        38.37 o                         
  -3   9  11         91.51         94.68        33.56 o                         
  -1   9  11         54.88         52.72        33.50 o                         
   1   9  11        129.37        167.30        36.15 o                         
   3   9  11        227.51        204.20        58.52 o                         
   5   9  11         81.71        125.39        58.77 o                         
   7   9  11         45.69         13.71        67.82 o                         
  -6  10  11         66.29         60.25        40.81 o                         
  -4  10  11        170.63        207.91        38.94 o                         
  -2  10  11         39.69         76.25        36.85 o                         
   0  10  11         51.28         79.14        37.84 o                         
   2  10  11         12.81         40.74        55.38 o                         
   4  10  11         10.01         -8.00        69.97 o                         
  -3  11  11         32.31         19.63        39.86 o                         
  -1  11  11         26.88         30.17        41.96 o                         
   1  11  11         22.00         59.50        49.36 o                         
 -14   0  12         33.52          4.45        51.33 o                         
 -12   0  12         23.05         -4.19        44.32 o                         
 -10   0  12         83.42        158.75        45.09 o                         
  -8   0  12        133.00        178.91        44.82 o                         
  -6   0  12       1400.09       1395.53        55.21 o                         
  -4   0  12       2541.35       2741.10        67.10 o                         
  -2   0  12        355.00        289.85        49.19 o                         
   0   0  12      13137.73      12025.26       222.95 o                         
   2   0  12      49528.19      51044.12      4317.25 o                         
   4   0  12        143.90        134.99        68.86 o                         
   6   0  12       1098.76        988.14       103.50 o                         
   8   0  12        954.52        962.76        62.17 o                         
  10   0  12        178.73        217.66        59.90 o                         
  12   0  12          3.96         87.07        66.50 o                         
 -13   1  12        112.76         96.27        33.47 o                         
 -11   1  12         93.67         45.60        30.91 o                         
  -9   1  12          9.66         10.31        33.29 o                         
  -7   1  12        251.75        222.91        34.14 o                         
  -5   1  12         36.57         26.27        30.96 o                         
  -3   1  12         58.58         51.29        34.52 o                         
  -1   1  12       1884.79       1598.67        98.60 o                         
   1   1  12        662.30        782.52        47.76 o                         
   3   1  12          7.60         28.48        58.56 o                         
   5   1  12       3113.85       3140.10       105.38 o                         
   7   1  12        644.92        641.33        43.44 o                         
   9   1  12         55.83        113.17        42.62 o                         
  11   1  12         36.27         57.12        47.64 o                         
 -14   2  12          0.63         25.93        35.86 o                         
 -12   2  12         21.00         81.98        35.89 o                         
 -10   2  12         25.91         84.21        31.91 o                         
  -8   2  12          0.84         57.33        31.58 o                         
  -6   2  12       2027.38       2013.52        37.26 o                         
  -4   2  12       2763.52       2548.49        41.36 o                         
  -2   2  12        518.83        516.15        36.53 o                         
   0   2  12       1864.26       1929.94        53.73 o                         
   2   2  12       1456.60       1336.06        95.73 o                         
   4   2  12         30.12         18.47        72.64 o                         
   6   2  12        111.09        153.89        56.06 o                         
   8   2  12          0.15          2.20        39.44 o                         
  10   2  12         87.38         91.42        46.82 o                         
  12   2  12          1.96         14.15        56.88 o                         
 -13   3  12          1.57         56.14        42.00 o                         
 -11   3  12         13.10          1.52        37.09 o                         
  -9   3  12       1211.75       1176.33        35.41 o                         
  -7   3  12        573.20        583.56        35.25 o                         
  -5   3  12          5.62         62.01        33.04 o                         
  -3   3  12       3976.95       4039.11        46.01 o                         
  -1   3  12       5249.83       4899.97       103.97 o                         
   1   3  12        141.56        128.49        47.29 o                         
   3   3  12        600.22        532.61        63.61 o                         
   5   3  12        264.40        215.82        63.40 o                         
   7   3  12       2403.34       2493.39        83.14 o                         
   9   3  12         34.58         77.89        45.42 o                         
  11   3  12         67.17         77.11        49.95 o                         
 -12   4  12         23.52        113.21        43.88 o                         
 -10   4  12          8.15        -11.15        36.62 o                         
  -8   4  12        717.20        813.24        55.09 o                         
  -6   4  12         10.26         97.18        35.38 o                         
  -4   4  12        651.48        648.00        38.15 o                         
  -2   4  12        105.22        150.44        38.82 o                         
   0   4  12        278.59        257.98        37.69 o                         
   2   4  12         80.20         85.43        39.63 o                         
   4   4  12       1764.75       1812.39        73.27 o                         
   6   4  12         32.06        -12.81        62.14 o                         
   8   4  12        279.76        310.65        64.24 o                         
  10   4  12         63.79         39.04        46.56 o                         
 -13   5  12         13.59          6.03        46.94 o                         
 -11   5  12          0.01         39.80        39.52 o                         
  -9   5  12         41.62         81.83        38.06 o                         
  -7   5  12       2672.58       2571.42        45.95 o                         
  -5   5  12        575.69        646.55        39.66 o                         
  -3   5  12         38.03         51.26        34.78 o                         
  -1   5  12          0.04         82.16        39.06 o                         
   1   5  12        854.68        847.04        37.48 o                         
   3   5  12         14.26         92.79        72.43 o                         
   5   5  12        837.23        927.92        68.86 o                         
   7   5  12         85.11        155.98        69.07 o                         
   9   5  12          3.43          5.01        52.52 o                         
  11   5  12         55.26         65.48       110.95 o                         
 -12   6  12         10.36         15.09        48.64 o                         
 -10   6  12          9.59         37.85        41.77 o                         
  -8   6  12         10.53         17.17        37.90 o                         
  -6   6  12         11.10         74.33        56.95 o                         
  -4   6  12        308.06        335.54        35.41 o                         
  -2   6  12        155.89        132.96        37.16 o                         
   0   6  12       1315.88       1364.43        39.33 o                         
   2   6  12        388.82        468.88        37.26 o                         
   4   6  12         99.08        127.43        61.09 o                         
   6   6  12       1433.76       1320.50        77.26 o                         
   8   6  12        168.37        176.56        69.91 o                         
  10   6  12          1.40        -31.72        51.55 o                         
 -11   7  12          1.71         -7.46        45.52 o                         
  -9   7  12         45.99         62.35        42.99 o                         
  -7   7  12          0.72         49.32        38.78 o                         
  -5   7  12         14.38         19.35        35.50 o                         
  -3   7  12        158.87        171.54        33.22 o                         
  -1   7  12        378.48        342.78        35.70 o                         
   1   7  12        251.34        229.22        36.14 o                         
   3   7  12         91.31         99.73        47.80 o                         
   5   7  12         71.64        114.84        64.24 o                         
   7   7  12        210.21        192.51        72.43 o                         
   9   7  12         28.39        130.08        50.89 o                         
 -10   8  12          0.00         45.55        46.15 o                         
  -8   8  12         44.15         97.88        43.32 o                         
  -6   8  12         16.11          7.23        39.65 o                         
  -4   8  12         69.99         45.90        37.33 o                         
  -2   8  12         55.79        136.24        32.38 o                         
   0   8  12        587.81        523.16        37.30 o                         
   2   8  12          6.44         30.06        43.86 o                         
   4   8  12        102.62        131.14        50.54 o                         
   6   8  12        122.22         68.86        70.75 o                         
   8   8  12          6.25         48.71        74.11 o                         
  -7   9  12          0.34        -38.32        38.32 o                         
  -5   9  12          0.67          0.08        34.67 o                         
  -3   9  12         16.74         49.28        38.04 o                         
  -1   9  12          0.15         50.73        35.75 o                         
   1   9  12         69.94         90.81        37.15 o                         
   3   9  12         20.30         83.48        46.33 o                         
   5   9  12          1.37         14.84        63.57 o                         
   7   9  12         34.96         51.01        77.68 o                         
  -6  10  12         28.23         29.04        37.87 o                         
  -4  10  12         30.77         10.26        36.26 o                         
  -2  10  12         20.57         31.98        38.39 o                         
   0  10  12          6.31         56.98        39.64 o                         
   2  10  12         38.05          7.17        50.46 o                         
   4  10  12          6.02         15.39        55.80 o                         
  -3  11  12         32.20          1.94        40.76 o                         
  -1  11  12          0.92          7.75        39.98 o                         
   1  11  12         25.34         48.90        51.28 o                         
 -13   1  13        104.84         52.94        35.36 o                         
 -11   1  13          3.34         23.64        53.32 o                         
  -9   1  13         52.41         53.71        30.33 o                         
  -7   1  13        121.53        188.54        36.42 o                         
  -5   1  13          5.75         52.75        31.16 o                         
  -3   1  13         43.14         55.78        35.90 o                         
  -1   1  13        371.56        316.05        38.70 o                         
   1   1  13       1060.55       1097.58        45.31 o                         
   3   1  13        342.40        340.04        58.21 o                         
   5   1  13       3099.62       3146.95        69.98 o                         
   7   1  13        169.36        205.49        41.94 o                         
   9   1  13        126.23        134.66        43.43 o                         
  11   1  13         52.78         49.26        47.13 o                         
 -14   2  13          0.91          2.16        37.69 o                         
 -12   2  13         48.97         65.93        32.84 o                         
 -10   2  13         52.82         97.59        33.23 o                         
  -8   2  13        346.79        395.04        30.93 o                         
  -6   2  13        148.51        159.66        30.64 o                         
  -4   2  13       2558.15       2460.75        40.54 o                         
  -2   2  13       2808.10       2607.88        42.29 o                         
   0   2  13       4621.95       4640.71       105.66 o                         
   2   2  13         30.65         33.44        46.55 o                         
   4   2  13        100.82        101.40        71.38 o                         
   6   2  13          7.39         25.25        59.19 o                         
   8   2  13          1.57         21.93        43.61 o                         
  10   2  13        102.58         90.27        48.00 o                         
  12   2  13          7.63         13.68        52.30 o                         
 -13   3  13          8.16         36.29        41.37 o                         
 -11   3  13         77.59        111.38        34.12 o                         
  -9   3  13        266.59        206.67        32.27 o                         
  -7   3  13        320.12        302.91        39.47 o                         
  -5   3  13         52.05         57.99        30.20 o                         
  -3   3  13        126.90        151.55        30.83 o                         
  -1   3  13        864.84        889.60        35.92 o                         
   1   3  13         45.96         65.18        41.00 o                         
   3   3  13        967.38        982.10        51.49 o                         
   5   3  13       2310.07       2271.52        74.95 o                         
   7   3  13       2713.00       2713.02       100.56 o                         
   9   3  13        177.27        139.95        45.17 o                         
  11   3  13        190.69        178.59        48.18 o                         
 -12   4  13          1.53          2.54        43.70 o                         
 -10   4  13         79.18        134.52        38.13 o                         
  -8   4  13       3585.79       3643.50        60.82 o                         
  -6   4  13         47.47         49.67        42.13 o                         
  -4   4  13         11.26         34.60        39.28 o                         
  -2   4  13       1095.50       1118.00        51.54 o                         
   0   4  13        241.38        285.55        37.73 o                         
   2   4  13        252.80        241.41        41.48 o                         
   4   4  13        348.91        296.22        64.45 o                         
   6   4  13        313.44        352.48        68.02 o                         
   8   4  13          1.17         24.89        43.07 o                         
  10   4  13         67.75        138.74        60.99 o                         
 -11   5  13        171.73        149.47        46.05 o                         
  -9   5  13          6.94         10.80        39.52 o                         
  -7   5  13        122.35        258.28        40.87 o                         
  -5   5  13         13.53          6.72        35.27 o                         
  -3   5  13          4.47         18.15        37.28 o                         
  -1   5  13       1231.55       1288.70        42.80 o                         
   1   5  13         46.76         72.00        36.01 o                         
   3   5  13         12.72         -8.61        65.29 o                         
   5   5  13       2555.84       2618.54        82.51 o                         
   7   5  13         85.33         81.67        67.81 o                         
   9   5  13         10.16        -53.73        53.73 o                         
  11   5  13          5.47          9.25        59.90 o                         
 -12   6  13         23.51         25.14        43.28 o                         
 -10   6  13          1.33        -29.89        46.99 o                         
  -8   6  13        644.02        537.98        57.17 o                         
  -6   6  13         32.11         23.05        36.71 o                         
  -4   6  13        578.96        532.69        40.15 o                         
  -2   6  13         91.40        197.86        54.80 o                         
   0   6  13          0.93         18.00        34.54 o                         
   2   6  13         90.45         99.22        39.46 o                         
   4   6  13        137.76         82.30        60.46 o                         
   6   6  13         15.25         60.88        66.76 o                         
   8   6  13         52.66         70.75        71.38 o                         
  10   6  13         37.72         57.50        56.96 o                         
 -11   7  13          8.43         62.93        46.74 o                         
  -9   7  13          2.64         10.41        40.75 o                         
  -7   7  13         71.00        102.49        38.05 o                         
  -5   7  13         57.23         79.33        38.82 o                         
  -3   7  13        187.86        234.10        39.06 o                         
  -1   7  13        123.97        150.69        34.69 o                         
   1   7  13          5.85         28.66        35.75 o                         
   3   7  13          0.00         33.20        48.88 o                         
   5   7  13          0.10         64.87        65.08 o                         
   7   7  13          3.52         85.23        69.07 o                         
   9   7  13         35.36         47.48        50.84 o                         
 -10   8  13         11.06         18.13        46.76 o                         
  -8   8  13         74.40        130.09        40.99 o                         
  -6   8  13         95.50        113.36        40.13 o                         
  -4   8  13          0.04         -2.03        33.58 o                         
  -2   8  13        228.57        195.36        34.45 o                         
   0   8  13        742.09        626.78        42.51 o                         
   2   8  13         70.92         57.30        49.46 o                         
   4   8  13         54.78         46.01        54.31 o                         
   6   8  13          7.66         -6.09        70.33 o                         
   8   8  13          1.68         57.94        77.68 o                         
  -7   9  13         13.30         46.62        39.88 o                         
  -5   9  13         22.66         29.81        36.11 o                         
  -3   9  13         39.82         49.87        34.94 o                         
  -1   9  13         31.82         74.31        38.58 o                         
   1   9  13         75.74         61.05        38.24 o                         
   3   9  13          1.38          2.78        49.07 o                         
   5   9  13          1.43        -25.46        66.99 o                         
  -6  10  13         53.92         72.57        42.10 o                         
  -4  10  13         93.57         97.58        40.39 o                         
  -2  10  13         38.55         46.93        42.87 o                         
   0  10  13          1.84         32.53        38.96 o                         
   2  10  13          7.99          8.24        55.40 o                         
   4  10  13          2.45         30.29        55.55 o                         
 -14   0  14          0.81         17.69        50.94 o                         
 -12   0  14         66.32        134.22        50.31 o                         
 -10   0  14         53.84        109.84        50.02 o                         
  -8   0  14         41.86        -22.45        65.92 o                         
  -6   0  14        894.00        984.14        51.44 o                         
  -4   0  14          5.44         -8.29        48.78 o                         
  -2   0  14       2429.30       2195.44        68.72 o                         
   0   0  14       3470.43       3268.45        73.43 o                         
   2   0  14        415.57        564.64        55.74 o                         
   4   0  14       3442.11       3303.99       124.28 o                         
   6   0  14        375.92        396.31        60.43 o                         
   8   0  14        123.02        153.63        60.53 o                         
  10   0  14          4.17         42.46        63.05 o                         
  12   0  14         16.00        -19.75        72.74 o                         
 -13   1  14         43.51         60.16        35.59 o                         
 -11   1  14         24.54         47.69        33.10 o                         
  -9   1  14          0.90         70.94        32.54 o                         
  -7   1  14         12.60          9.71        32.94 o                         
  -5   1  14          8.49         76.23        30.69 o                         
  -3   1  14        781.77        701.84        36.48 o                         
  -1   1  14       2881.04       2572.37        44.98 o                         
   1   1  14         17.50         28.43        36.25 o                         
   3   1  14        243.65        218.14        57.65 o                         
   5   1  14       1072.91       1008.71        57.29 o                         
   7   1  14         43.71         36.71        43.00 o                         
   9   1  14         12.40         57.52        43.54 o                         
  11   1  14          4.18         35.04        47.02 o                         
 -14   2  14          6.04         38.83        42.60 o                         
 -12   2  14         44.23         75.97        33.04 o                         
 -10   2  14          6.73         46.46        30.64 o                         
  -8   2  14        171.06        223.79        32.54 o                         
  -6   2  14        168.43        141.36        31.69 o                         
  -4   2  14        334.36        377.19        48.71 o                         
  -2   2  14       2072.28       1977.24        70.25 o                         
   0   2  14       2502.16       2264.44        47.91 o                         
   2   2  14        402.80        431.75        43.29 o                         
   4   2  14          2.16         39.05        72.22 o                         
   6   2  14        164.20        180.76        77.47 o                         
   8   2  14          7.09         51.70        46.22 o                         
  10   2  14         32.96         45.79        47.68 o                         
 -13   3  14         14.79         37.37        36.98 o                         
 -11   3  14          1.40         28.53        31.91 o                         
  -9   3  14        206.93        184.73        32.66 o                         
  -7   3  14          6.01         37.69        32.82 o                         
  -5   3  14        178.21        167.07        31.25 o                         
  -3   3  14       2076.06       2077.26        58.61 o                         
  -1   3  14        948.05        879.42        35.55 o                         
   1   3  14         64.67         77.14        40.61 o                         
   3   3  14        287.00        326.31        48.50 o                         
   5   3  14       1872.43       1884.18        72.43 o                         
   7   3  14        243.88        219.80        80.41 o                         
   9   3  14         12.26         26.93        51.68 o                         
  11   3  14          1.03         21.85        49.18 o                         
 -12   4  14          1.90         88.82        49.89 o                         
 -10   4  14        472.00        407.57        42.31 o                         
  -8   4  14       2019.86       1943.65        38.89 o                         
  -6   4  14        174.41        142.54        33.31 o                         
  -4   4  14          1.57          7.45        38.01 o                         
  -2   4  14        563.96        465.49        41.25 o                         
   0   4  14        142.31        117.79        40.83 o                         
   2   4  14         13.65         32.50        45.68 o                         
   4   4  14          3.75         49.76        59.62 o                         
   6   4  14        719.57        814.77        81.25 o                         
   8   4  14          0.35         19.94        81.25 o                         
  10   4  14          2.18        -21.73        50.92 o                         
 -11   5  14         84.55         52.40        62.43 o                         
  -9   5  14         41.66         33.20        40.20 o                         
  -7   5  14        281.65        196.35        37.81 o                         
  -5   5  14        446.37        416.67        43.63 o                         
  -3   5  14        557.54        569.66        40.04 o                         
  -1   5  14        809.58        711.83        40.66 o                         
   1   5  14          9.94         29.82        35.75 o                         
   3   5  14        299.98        350.59        64.45 o                         
   5   5  14        556.67        608.82        84.18 o                         
   7   5  14        174.33        175.72        69.07 o                         
   9   5  14          0.66         58.26        52.70 o                         
 -12   6  14          0.29         44.77        45.95 o                         
 -10   6  14         78.63         93.93        40.25 o                         
  -8   6  14         48.64         73.81        40.19 o                         
  -6   6  14        148.30        188.27        37.33 o                         
  -4   6  14         52.69         49.37        37.40 o                         
  -2   6  14       1036.32        951.71        39.10 o                         
   0   6  14        638.81        561.98        37.30 o                         
   2   6  14        232.99        314.13        39.49 o                         
   4   6  14         37.03        100.56        63.19 o                         
   6   6  14          3.45         18.26        67.81 o                         
   8   6  14         38.69         11.13        70.33 o                         
 -11   7  14         19.96         78.17        45.42 o                         
  -9   7  14          3.77         29.98        43.33 o                         
  -7   7  14         17.48         82.37        44.85 o                         
  -5   7  14        617.44        533.83        45.42 o                         
  -3   7  14       1140.29       1119.04        56.33 o                         
  -1   7  14         81.55        116.93        36.43 o                         
   1   7  14          3.92         17.16        38.99 o                         
   3   7  14       1032.93       1020.44        61.77 o                         
   5   7  14        224.01        177.82        81.88 o                         
   7   7  14         54.86         39.68        72.85 o                         
   9   7  14         50.64         22.46        80.41 o                         
 -10   8  14          1.59        105.56        51.30 o                         
  -8   8  14         79.56         64.84        44.70 o                         
  -6   8  14         11.23         71.09        38.79 o                         
  -4   8  14          0.52         -4.81        33.83 o                         
  -2   8  14        206.87        172.14        38.44 o                         
   0   8  14        600.23        524.39        38.18 o                         
   2   8  14          9.73         41.22        46.49 o                         
   4   8  14          4.12        -11.97        64.03 o                         
   6   8  14         61.27         11.76        74.95 o                         
  -7   9  14         17.91         77.49        45.20 o                         
  -5   9  14          5.82         37.86        36.67 o                         
  -3   9  14          3.64         61.58        38.02 o                         
  -1   9  14         31.79          7.28        37.88 o                         
   1   9  14         57.68         71.63        39.89 o                         
   3   9  14          3.98        -22.49        53.20 o                         
   5   9  14         31.24         77.68        73.90 o                         
  -6  10  14         13.99         59.35        40.63 o                         
  -4  10  14         30.06         52.90        36.64 o                         
  -2  10  14          1.14         32.01        39.63 o                         
   0  10  14          2.33        -16.47        40.50 o                         
   2  10  14         61.29         23.58        52.74 o                         
   4  10  14         35.24         51.89        60.36 o                         
 -13   1  15          5.75         33.46        33.76 o                         
 -11   1  15          1.46         59.69        31.13 o                         
  -9   1  15          6.29          1.33        32.94 o                         
  -7   1  15        151.46        174.80        33.16 o                         
  -5   1  15       1130.56       1145.35        41.79 o                         
  -3   1  15        798.39        781.10        37.31 o                         
  -1   1  15       1656.76       1723.99        43.34 o                         
   1   1  15          2.91         35.96        39.03 o                         
   3   1  15        149.87        129.57        59.90 o                         
   5   1  15        265.26        326.48        52.47 o                         
   7   1  15         14.44         24.13        41.58 o                         
   9   1  15         27.14          4.17        43.85 o                         
  11   1  15         29.99         30.80        49.26 o                         
 -12   2  15          0.75         65.36        38.36 o                         
 -10   2  15        252.19        277.91        35.23 o                         
  -8   2  15        283.44        298.40        31.45 o                         
  -6   2  15       1653.47       1797.39        50.60 o                         
  -4   2  15        388.61        332.88        33.40 o                         
  -2   2  15        289.96        333.98        31.93 o                         
   0   2  15        118.04        121.75        38.16 o                         
   2   2  15        921.41        990.12        49.11 o                         
   4   2  15        320.47        378.31        74.74 o                         
   6   2  15        368.94        323.72        81.04 o                         
   8   2  15        222.06        236.53        47.69 o                         
  10   2  15         94.16        104.82        45.72 o                         
 -13   3  15          6.62         -6.81        37.43 o                         
 -11   3  15         32.79         33.56        32.89 o                         
  -9   3  15         40.29         91.04        31.32 o                         
  -7   3  15        344.14        342.37        46.90 o                         
  -5   3  15         21.59         67.45        30.64 o                         
  -3   3  15        432.61        435.09        35.69 o                         
  -1   3  15        842.13        796.62        34.82 o                         
   1   3  15        879.58        823.75        43.83 o                         
   3   3  15       1992.32       2242.80       214.56 o                         
   5   3  15       2012.05       2073.76        77.47 o                         
   7   3  15         36.47         41.57        80.20 o                         
   9   3  15         69.66        102.17        57.63 o                         
  11   3  15          1.01         45.29        54.92 o                         
 -12   4  15          2.44         -0.14        41.50 o                         
 -10   4  15       1626.03       1373.82        45.29 o                         
  -8   4  15        152.55        150.09        42.06 o                         
  -6   4  15        669.99        640.30        35.65 o                         
  -4   4  15        102.21        112.80        30.04 o                         
  -2   4  15        173.16        218.36        37.12 o                         
   0   4  15         36.26         70.69        38.52 o                         
   2   4  15         81.71         63.15        42.42 o                         
   4   4  15        252.64        264.31        60.88 o                         
   6   4  15        424.75        346.82        64.24 o                         
   8   4  15        307.91        339.47        75.79 o                         
  10   4  15        146.41         89.33        70.54 o                         
 -11   5  15        258.71        212.70        44.47 o                         
  -9   5  15         24.12         79.79        37.52 o                         
  -7   5  15        307.90        297.92        41.02 o                         
  -5   5  15         47.26         46.42        38.02 o                         
  -3   5  15        254.06        278.31        37.64 o                         
  -1   5  15        262.14        333.35        37.70 o                         
   1   5  15        838.71        766.25        45.31 o                         
   3   5  15       5431.81       5615.89       423.97 o                         
   5   5  15       2264.11       2243.18        80.20 o                         
   7   5  15         18.55         -2.31        82.30 o                         
   9   5  15          8.00         16.08        49.60 o                         
 -10   6  15         71.40         83.02        43.75 o                         
  -8   6  15         60.77        109.02        44.47 o                         
  -6   6  15          4.94         34.99        36.92 o                         
  -4   6  15        154.32        203.99        39.43 o                         
  -2   6  15        259.38        259.09        38.26 o                         
   0   6  15        158.91        184.33        36.89 o                         
   2   6  15        103.41        125.19        42.73 o                         
   4   6  15        129.01        154.72        66.34 o                         
   6   6  15          0.35         41.57        67.39 o                         
   8   6  15          3.22         83.55        88.59 o                         
  -9   7  15          3.90         47.74        41.24 o                         
  -7   7  15         32.08         30.12        38.06 o                         
  -5   7  15         18.08         76.64        37.12 o                         
  -3   7  15         19.18         33.59        39.49 o                         
  -1   7  15         35.32         56.47        36.86 o                         
   1   7  15         55.27         92.14        36.77 o                         
   3   7  15        188.80        123.86        65.50 o                         
   5   7  15         12.78        -46.82        66.55 o                         
   7   7  15          8.09         18.89        70.96 o                         
  -8   8  15         33.16         96.96        44.17 o                         
  -6   8  15         98.41         70.90        41.64 o                         
  -4   8  15         15.70         66.85        35.90 o                         
  -2   8  15         93.27         60.29        36.28 o                         
   0   8  15          1.29        -10.75        38.41 o                         
   2   8  15          0.02         35.51        40.24 o                         
   4   8  15        136.19        140.24        69.91 o                         
   6   8  15          8.06        -41.99        89.43 o                         
  -7   9  15          3.81         23.86        45.37 o                         
  -5   9  15         11.43         33.86        38.54 o                         
  -3   9  15          9.98         18.42        37.82 o                         
  -1   9  15         36.00         64.65        38.28 o                         
   1   9  15        125.72        139.08        40.78 o                         
   3   9  15         77.48         51.11        62.41 o                         
   5   9  15         62.18        156.61        93.00 o                         
  -4  10  15         15.05         11.68        40.03 o                         
  -2  10  15         12.61         35.51        40.74 o                         
   0  10  15          0.38         54.11        40.70 o                         
   2  10  15          0.97         36.66        54.76 o                         
 -14   0  16          9.90         26.05        73.58 o                         
 -12   0  16          1.95         43.64        60.67 o                         
 -10   0  16          4.01         53.73        49.17 o                         
  -8   0  16          1.75         50.49        74.63 o                         
  -6   0  16          0.24         19.54        44.53 o                         
  -4   0  16         37.42         55.44        51.12 o                         
  -2   0  16        222.08        176.53        48.39 o                         
   0   0  16         56.29         97.24        49.70 o                         
   2   0  16        136.07        128.66        53.80 o                         
   4   0  16        308.95        285.09        87.33 o                         
   6   0  16        471.30        419.87        62.58 o                         
   8   0  16         80.63         81.22        64.86 o                         
  10   0  16         17.55         -1.10        61.90 o                         
 -13   1  16         11.61         -7.50        35.16 o                         
 -11   1  16         25.10          9.19        33.91 o                         
  -9   1  16         89.17        125.94        35.50 o                         
  -7   1  16        702.50        804.87        36.57 o                         
  -5   1  16       4078.30       4205.87        53.82 o                         
  -3   1  16        151.11        189.78        33.72 o                         
  -1   1  16       5446.53       5532.28        78.12 o                         
   1   1  16         17.42         25.42        39.28 o                         
   3   1  16         98.87        111.30        46.48 o                         
   5   1  16         99.38         94.61        52.48 o                         
   7   1  16          3.23         -0.86        43.48 o                         
   9   1  16          1.53         30.34        47.13 o                         
  11   1  16         55.70         78.28        50.84 o                         
 -12   2  16        121.85        100.09        34.58 o                         
 -10   2  16         34.51         81.60        31.86 o                         
  -8   2  16         24.05         22.57        30.81 o                         
  -6   2  16        599.53        556.74        33.02 o                         
  -4   2  16        540.07        530.09        32.88 o                         
  -2   2  16        119.26        134.26        31.35 o                         
   0   2  16       3054.74       3111.99        71.81 o                         
   2   2  16       2346.97       2388.64        99.60 o                         
   4   2  16        120.65        176.35        72.43 o                         
   6   2  16        236.38        201.75        77.47 o                         
   8   2  16        538.14        465.74        53.05 o                         
  10   2  16         54.31         48.90        49.16 o                         
 -13   3  16          8.49        -21.91        36.56 o                         
 -11   3  16         34.65         29.33        32.75 o                         
  -9   3  16        332.64        318.40        32.23 o                         
  -7   3  16         63.57        104.83        32.16 o                         
  -5   3  16         33.37         76.02        33.51 o                         
  -3   3  16         56.18        116.32        31.27 o                         
  -1   3  16        153.53        176.48        34.68 o                         
   1   3  16        285.92        255.16        45.98 o                         
   3   3  16        638.49        646.22        55.45 o                         
   5   3  16        128.20         49.76        73.90 o                         
   7   3  16          6.93         -0.84        78.10 o                         
   9   3  16          1.76         40.00        47.47 o                         
  11   3  16          0.04        -11.28        60.44 o                         
 -12   4  16         58.88         31.29        60.12 o                         
 -10   4  16        671.07        557.05        37.11 o                         
  -8   4  16        260.88        313.79        32.26 o                         
  -6   4  16         65.27         78.74        34.23 o                         
  -4   4  16        328.20        308.14        32.65 o                         
  -2   4  16         91.19        105.38        41.88 o                         
   0   4  16        285.90        327.83        39.57 o                         
   2   4  16        170.69        171.51        67.49 o                         
   4   4  16       7033.80       6568.51       103.50 o                         
   6   4  16        165.96        131.42        77.26 o                         
   8   4  16          8.70         63.19        69.49 o                         
  10   4  16         36.68         35.42        58.22 o                         
 -11   5  16        158.24        103.13        44.23 o                         
  -9   5  16          0.47         15.85        38.37 o                         
  -7   5  16         37.15        -33.56        37.60 o                         
  -5   5  16        140.93        204.46        38.29 o                         
  -3   5  16        664.84        664.66        40.17 o                         
  -1   5  16          1.07         47.35        37.73 o                         
   1   5  16          3.64         30.30        41.09 o                         
   3   5  16        508.64        562.30        50.05 o                         
   5   5  16         88.49         63.19        63.19 o                         
   7   5  16        134.19        236.81        68.02 o                         
   9   5  16         55.91         49.64        59.84 o                         
 -10   6  16         13.08          1.16        45.91 o                         
  -8   6  16         33.73         85.87        40.86 o                         
  -6   6  16         16.05         29.75        61.15 o                         
  -4   6  16        515.26        456.79        43.56 o                         
  -2   6  16        311.28        344.82        38.31 o                         
   0   6  16          7.70         10.16        35.19 o                         
   2   6  16         94.79        138.87        44.68 o                         
   4   6  16        204.30        167.95        67.39 o                         
   6   6  16        253.02        218.12        69.07 o                         
   8   6  16          2.88         52.06        89.01 o                         
  -9   7  16          4.80        -29.49        46.09 o                         
  -7   7  16          2.45         28.03        38.56 o                         
  -5   7  16        109.39         79.02        37.41 o                         
  -3   7  16        929.08        844.05        62.37 o                         
  -1   7  16         94.61        111.52        35.39 o                         
   1   7  16         56.24         91.75        38.32 o                         
   3   7  16         57.68         55.84        62.98 o                         
   5   7  16          2.92         89.64        66.76 o                         
   7   7  16         44.38         41.57        74.74 o                         
  -8   8  16          0.13         40.48        42.54 o                         
  -6   8  16         11.75         84.12        41.46 o                         
  -4   8  16          3.97         -3.18        35.65 o                         
  -2   8  16          2.63         25.35        37.03 o                         
   0   8  16         17.21         19.23        37.62 o                         
   2   8  16         38.32         84.23        43.55 o                         
   4   8  16         25.38        -46.40        69.07 o                         
   6   8  16          0.13         20.99        75.79 o                         
  -7   9  16         62.82         84.73        42.89 o                         
  -5   9  16         26.22         43.55        39.78 o                         
  -3   9  16          0.49         -4.75        38.95 o                         
  -1   9  16         19.93         58.02        39.87 o                         
   1   9  16         66.47         97.94        40.87 o                         
   3   9  16          0.63         46.89        64.70 o                         
   5   9  16          2.24         87.75        74.53 o                         
  -4  10  16          4.65         44.52        43.96 o                         
  -2  10  16         11.36         60.87        41.72 o                         
   0  10  16         14.20         20.72        43.93 o                         
   2  10  16         54.39         81.04        54.51 o                         
 -13   1  17         25.46         66.99        35.45 o                         
 -11   1  17          2.51          5.71        33.25 o                         
  -9   1  17        159.60        213.76        31.88 o                         
  -7   1  17          0.45          1.31        30.76 o                         
  -5   1  17        171.55        175.58        42.33 o                         
  -3   1  17       3554.90       3385.09        67.24 o                         
  -1   1  17        940.04        920.22        39.42 o                         
   1   1  17        732.02        815.98        44.41 o                         
   3   1  17        200.70        220.49        48.33 o                         
   5   1  17        361.23        354.31        55.68 o                         
   7   1  17         96.96         95.30        47.23 o                         
   9   1  17         80.93         57.64        50.64 o                         
  11   1  17          0.02         28.34        53.55 o                         
 -12   2  17         23.44         66.17        33.71 o                         
 -10   2  17         24.15         28.26        31.92 o                         
  -8   2  17          8.20         -6.44        30.64 o                         
  -6   2  17        128.28        113.87        32.42 o                         
  -4   2  17        226.84        303.09        38.50 o                         
  -2   2  17         30.76         11.42        33.22 o                         
   0   2  17         41.13         70.82        36.27 o                         
   2   2  17       1740.19       1773.48        69.51 o                         
   4   2  17        433.91        531.77        79.99 o                         
   6   2  17         37.64         58.57        61.51 o                         
   8   2  17        482.55        347.07        59.51 o                         
  10   2  17         13.99         -9.65        57.07 o                         
 -13   3  17          4.56         36.50        36.40 o                         
 -11   3  17          0.30         41.60        36.94 o                         
  -9   3  17          0.10         49.71        32.07 o                         
  -7   3  17          0.13         50.04        31.18 o                         
  -5   3  17         12.03         -7.88        32.09 o                         
  -3   3  17       2323.69       2330.90        81.02 o                         
  -1   3  17        219.89        197.81        36.53 o                         
   1   3  17       1371.82       1411.31        50.30 o                         
   3   3  17        544.80        552.88        82.93 o                         
   5   3  17         14.31         48.71        74.11 o                         
   7   3  17         15.99        -16.59        79.15 o                         
   9   3  17          0.52         14.70        54.19 o                         
 -12   4  17         44.88         75.65        45.96 o                         
 -10   4  17         63.12        102.11        34.60 o                         
  -8   4  17        408.80        421.52        36.69 o                         
  -6   4  17        138.83        203.73        31.65 o                         
  -4   4  17        113.63        125.78        31.07 o                         
  -2   4  17        121.87        148.05        39.35 o                         
   0   4  17          0.34          7.16        39.62 o                         
   2   4  17       5510.86       5569.18       380.30 o                         
   4   4  17        721.11        761.23        82.93 o                         
   6   4  17          8.21         15.96        64.03 o                         
   8   4  17         89.60         30.65        83.97 o                         
  10   4  17         13.50          4.12        64.64 o                         
 -11   5  17        381.70        269.99        45.44 o                         
  -9   5  17          0.54         80.06        38.52 o                         
  -7   5  17        353.57        417.68        41.78 o                         
  -5   5  17          0.62         37.77        36.72 o                         
  -3   5  17         23.25         45.64        35.41 o                         
  -1   5  17        259.10        263.02        38.26 o                         
   1   5  17         95.89        113.83        44.29 o                         
   3   5  17          9.76         25.78        44.42 o                         
   5   5  17        290.26        278.38        66.55 o                         
   7   5  17        271.29        328.97        72.64 o                         
   9   5  17          0.80          9.36        56.28 o                         
 -10   6  17         77.20         -6.32        44.19 o                         
  -8   6  17         63.80         33.09        39.02 o                         
  -6   6  17          4.50         15.17        39.76 o                         
  -4   6  17         23.78         45.00        36.74 o                         
  -2   6  17         28.35         72.60        38.01 o                         
   0   6  17        351.60        320.90        41.27 o                         
   2   6  17        227.43        152.07        49.98 o                         
   4   6  17        116.83        -31.70        68.86 o                         
   6   6  17         46.29         91.11        68.44 o                         
   8   6  17          2.89         66.55        90.48 o                         
  -9   7  17          0.53        140.27        43.88 o                         
  -7   7  17         52.96         57.26        41.47 o                         
  -5   7  17          0.21        -39.57        39.57 o                         
  -3   7  17        305.71        276.39        43.50 o                         
  -1   7  17         83.27         95.13        35.89 o                         
   1   7  17         40.70         40.32        40.00 o                         
   3   7  17          2.95          6.30        66.76 o                         
   5   7  17         46.14         64.24        68.44 o                         
   7   7  17         46.07         29.81        94.26 o                         
  -8   8  17          0.50         -0.43        42.77 o                         
  -6   8  17         45.70         83.10        39.78 o                         
  -4   8  17          1.13         50.95        43.19 o                         
  -2   8  17         18.49         58.58        37.46 o                         
   0   8  17        138.52        174.59        40.38 o                         
   2   8  17         16.02         23.88        44.21 o                         
   4   8  17         10.41         27.08        86.49 o                         
   6   8  17         24.39         50.38        76.42 o                         
  -7   9  17         11.46         70.61        50.30 o                         
  -5   9  17          1.84         15.18        40.19 o                         
  -3   9  17          0.99         33.76        39.13 o                         
  -1   9  17         69.56        105.42        40.03 o                         
   1   9  17          6.94         32.30        42.18 o                         
   3   9  17         18.65        -14.91        73.48 o                         
  -4  10  17         13.93         62.29        44.23 o                         
  -2  10  17         98.27         76.75        42.69 o                         
   0  10  17          0.81        -10.42        44.24 o                         
 -12   0  18          2.19        -47.85        47.85 o                         
 -10   0  18         11.08          6.82        44.53 o                         
  -8   0  18          6.60         40.45        48.61 o                         
  -6   0  18         25.95         73.27        47.62 o                         
  -4   0  18         34.95         73.02        44.89 o                         
  -2   0  18       1090.74       1006.02        73.06 o                         
   0   0  18          5.79         34.55        52.24 o                         
   2   0  18       1813.47       1985.30        73.90 o                         
   4   0  18         80.65        186.00        89.01 o                         
   6   0  18       1154.24        950.61        99.72 o                         
   8   0  18        122.25        195.02        65.56 o                         
  10   0  18         97.03        101.76        69.55 o                         
 -13   1  18          0.89        -26.59        36.61 o                         
 -11   1  18         26.12         51.26        32.60 o                         
  -9   1  18          6.07         -7.23        34.67 o                         
  -7   1  18        219.82        205.80        39.12 o                         
  -5   1  18         12.73         29.03        33.55 o                         
  -3   1  18         37.96         90.18        35.04 o                         
  -1   1  18        444.47        386.62        36.88 o                         
   1   1  18         42.21         62.66        36.79 o                         
   3   1  18        510.81        530.49        51.11 o                         
   5   1  18        297.00        367.32        61.83 o                         
   7   1  18        195.10        206.07        47.78 o                         
   9   1  18         30.03         38.80        52.54 o                         
 -12   2  18          2.74         -3.30        35.23 o                         
 -10   2  18          2.14         29.36        45.48 o                         
  -8   2  18         70.13         64.06        33.19 o                         
  -6   2  18        262.46        338.91        34.04 o                         
  -4   2  18          9.07         45.66        31.84 o                         
  -2   2  18       1221.58       1248.77        38.32 o                         
   0   2  18        394.70        404.13        37.55 o                         
   2   2  18        168.70        200.19        49.72 o                         
   4   2  18        156.84        199.23        77.89 o                         
   6   2  18         66.01         86.07        76.21 o                         
   8   2  18         34.99         47.29        57.86 o                         
  10   2  18         33.96         41.04        64.20 o                         
 -13   3  18         51.17         -6.16        42.13 o                         
 -11   3  18          0.10         28.54        33.67 o                         
  -9   3  18         48.78         88.26        32.47 o                         
  -7   3  18         33.00         74.86        31.83 o                         
  -5   3  18          5.17         50.66        30.15 o                         
  -3   3  18        170.55        201.54        36.01 o                         
  -1   3  18        227.68        223.42        35.68 o                         
   1   3  18        259.55        282.96        44.55 o                         
   3   3  18        211.41        197.40        49.15 o                         
   5   3  18        168.59        219.80        77.89 o                         
   7   3  18          7.63         69.28        66.76 o                         
   9   3  18         68.16         28.25        56.02 o                         
 -12   4  18         27.01         48.85        43.24 o                         
 -10   4  18         40.90         42.32        38.33 o                         
  -8   4  18         10.12         49.55        32.74 o                         
  -6   4  18        108.15         98.49        36.36 o                         
  -4   4  18        160.11        165.36        32.95 o                         
  -2   4  18          0.69          7.23        40.42 o                         
   0   4  18         71.64         71.49        44.27 o                         
   2   4  18        488.35        482.93        52.60 o                         
   4   4  18       1770.39       1689.99        76.21 o                         
   6   4  18          2.52         11.55        78.73 o                         
   8   4  18          0.67         66.55        70.33 o                         
 -11   5  18        128.86        120.14        42.98 o                         
  -9   5  18          1.36        -10.19        39.54 o                         
  -7   5  18          2.47         13.13        40.08 o                         
  -5   5  18        296.64        269.14        39.83 o                         
  -3   5  18          7.23         81.32        38.02 o                         
  -1   5  18          5.23          7.05        38.66 o                         
   1   5  18        350.52        408.47        48.22 o                         
   3   5  18        131.11        219.25        50.79 o                         
   5   5  18         10.43         -0.84        79.15 o                         
   7   5  18        173.64        187.05        87.33 o                         
   9   5  18         32.53         20.70        67.07 o                         
 -10   6  18        109.27         74.14        45.04 o                         
  -8   6  18        208.91        192.05        40.24 o                         
  -6   6  18         39.12         32.71        37.89 o                         
  -4   6  18          5.91         34.22        40.03 o                         
  -2   6  18        379.42        359.82        43.87 o                         
   0   6  18         30.93         23.94        38.22 o                         
   2   6  18        495.13        522.32        69.80 o                         
   4   6  18        206.17        272.71        83.14 o                         
   6   6  18          2.37         72.43        85.02 o                         
   8   6  18        104.42        149.69        95.10 o                         
  -9   7  18         52.67        114.84        53.00 o                         
  -7   7  18         30.89         79.44        41.07 o                         
  -5   7  18        100.87        114.94        44.31 o                         
  -3   7  18         87.92         64.56        46.34 o                         
  -1   7  18          7.06         25.19        36.06 o                         
   1   7  18         27.55         41.26        44.65 o                         
   3   7  18          0.05         15.75        66.76 o                         
   5   7  18          1.21         46.40        85.44 o                         
   7   7  18        225.33        229.25        96.36 o                         
  -8   8  18          1.94         -2.04        43.54 o                         
  -6   8  18         47.54         30.61        43.10 o                         
  -4   8  18         24.44         67.17        42.10 o                         
  -2   8  18         47.59         98.83        38.15 o                         
   0   8  18         63.35         37.98        39.96 o                         
   2   8  18         19.30         33.73        66.86 o                         
   4   8  18         73.01        167.32        70.96 o                         
   6   8  18          6.10         61.72        91.74 o                         
  -5   9  18         26.46         34.85        40.56 o                         
  -3   9  18          0.06        -12.75        40.62 o                         
  -1   9  18         31.01         90.76        43.75 o                         
   1   9  18          1.10          8.38        44.83 o                         
   3   9  18          3.92         23.72        76.63 o                         
  -2  10  18          0.89         -0.36        46.09 o                         
 -13   1  19          4.82         57.33        37.14 o                         
 -11   1  19         37.28        102.26        33.76 o                         
  -9   1  19        224.85        224.81        33.88 o                         
  -7   1  19         31.23         65.91        35.21 o                         
  -5   1  19          8.27          1.58        36.03 o                         
  -3   1  19          9.92          6.49        32.85 o                         
  -1   1  19         70.25         99.26        35.59 o                         
   1   1  19        140.95        129.32        41.13 o                         
   3   1  19        688.24        667.24        50.17 o                         
   5   1  19         56.33         61.46        58.11 o                         
   7   1  19         74.93         39.53        51.19 o                         
   9   1  19        122.01        118.62        54.26 o                         
 -12   2  19         66.94         55.27        35.02 o                         
 -10   2  19          7.80         13.81        32.50 o                         
  -8   2  19          3.35          7.66        36.24 o                         
  -6   2  19         54.93         56.23        32.53 o                         
  -4   2  19       1135.87       1133.20        37.73 o                         
  -2   2  19         87.34         81.15        32.85 o                         
   0   2  19        522.23        597.93        42.67 o                         
   2   2  19        473.93        517.85        53.72 o                         
   4   2  19          0.17         44.93        75.79 o                         
   6   2  19         40.51         12.81        78.52 o                         
   8   2  19        159.41        164.71        61.82 o                         
  10   2  19         13.47         63.88        66.11 o                         
 -11   3  19          9.10         64.16        37.11 o                         
  -9   3  19        233.48        274.00        34.50 o                         
  -7   3  19          7.51         32.20        32.09 o                         
  -5   3  19        353.77        401.66        33.61 o                         
  -3   3  19         81.69         91.85        35.26 o                         
  -1   3  19       1075.02       1124.23        44.81 o                         
   1   3  19        598.56        560.70        51.72 o                         
   3   3  19        338.85        279.15        46.17 o                         
   5   3  19        140.87         96.99        63.82 o                         
   7   3  19         15.06         91.11        66.55 o                         
   9   3  19         10.78         49.13        56.55 o                         
 -12   4  19         10.69         79.83        44.10 o                         
 -10   4  19         39.62         70.84        34.62 o                         
  -8   4  19         63.63         64.64        38.14 o                         
  -6   4  19        303.39        337.14        43.78 o                         
  -4   4  19          0.66         -1.99        33.12 o                         
  -2   4  19         94.91         97.84        40.32 o                         
   0   4  19       1526.65       1541.65        51.78 o                         
   2   4  19       3938.35       4206.00       274.91 o                         
   4   4  19        265.82        210.36        80.41 o                         
   6   4  19          1.61        -31.07        66.55 o                         
   8   4  19          2.18         87.33        89.01 o                         
 -11   5  19        113.65         44.21        43.35 o                         
  -9   5  19         79.63         97.02        47.89 o                         
  -7   5  19          0.46         28.16        39.62 o                         
  -5   5  19        349.45        358.53        38.53 o                         
  -3   5  19        105.90        132.57        38.17 o                         
  -1   5  19         99.88        129.40        44.49 o                         
   1   5  19        283.46        373.48       125.12 o                         
   3   5  19       1726.72       1636.46        61.87 o                         
   5   5  19          0.44        -28.34        81.67 o                         
   7   5  19          1.37         27.08        71.59 o                         
 -10   6  19         67.72         77.44        45.38 o                         
  -8   6  19          0.02         21.36        40.39 o                         
  -6   6  19         49.00         21.20        41.25 o                         
  -4   6  19         91.43         75.14        41.93 o                         
  -2   6  19        257.24        242.88        42.72 o                         
   0   6  19       1119.18       1082.92        45.49 o                         
   2   6  19        232.73        226.28        66.55 o                         
   4   6  19          0.66         33.38        80.41 o                         
   6   6  19         29.98        148.22        89.64 o                         
   8   6  19          0.63         52.27        76.84 o                         
  -9   7  19          1.30         39.31        45.44 o                         
  -7   7  19          9.42         79.39        43.65 o                         
  -5   7  19          6.47        -19.42        41.47 o                         
  -3   7  19          0.83        -15.07        41.68 o                         
  -1   7  19          0.77         24.72        40.20 o                         
   1   7  19        330.20        337.26        45.58 o                         
   3   7  19          0.06         32.75        69.91 o                         
   5   7  19          7.37        -18.68        86.70 o                         
  -8   8  19         27.86         -6.96        68.87 o                         
  -6   8  19        183.72        152.74        47.02 o                         
  -4   8  19         18.72         35.21        46.22 o                         
  -2   8  19          0.75         74.45        38.91 o                         
   0   8  19         42.79        108.43        44.41 o                         
   2   8  19         18.51        -14.72        50.35 o                         
   4   8  19          0.04         86.28        75.16 o                         
  -5   9  19         11.25         57.87        39.95 o                         
  -3   9  19         12.85         11.66        41.58 o                         
  -1   9  19         28.00         72.72        44.66 o                         
   1   9  19          7.69         44.42        47.73 o                         
   3   9  19          0.06         64.45        75.37 o                         
 -12   0  20          8.14        -47.11        49.92 o                         
 -10   0  20         35.82         55.81        46.00 o                         
  -8   0  20       1863.40       1824.50       115.68 o                         
  -6   0  20        201.14        256.97        47.14 o                         
  -4   0  20        172.88        217.61        48.85 o                         
  -2   0  20         25.17        -12.11        46.78 o                         
   0   0  20        226.29        219.11        54.44 o                         
   2   0  20        151.03        111.08        57.32 o                         
   4   0  20        136.02        183.07        94.68 o                         
   6   0  20        142.47         72.26        68.36 o                         
   8   0  20          0.86         15.77        72.68 o                         
  10   0  20          1.26         -7.19        78.28 o                         
 -13   1  20         23.52         17.24        37.14 o                         
 -11   1  20          0.08         35.01        37.15 o                         
  -9   1  20        240.65        231.34        33.62 o                         
  -7   1  20         89.02         92.23        32.66 o                         
  -5   1  20         23.26         31.00        33.96 o                         
  -3   1  20        273.78        296.38        36.51 o                         
  -1   1  20        106.12        124.22        36.28 o                         
   1   1  20        362.90        396.72        42.59 o                         
   3   1  20        203.93        252.06        50.41 o                         
   5   1  20        747.65        664.27        63.38 o                         
   7   1  20        308.31        249.42        54.59 o                         
   9   1  20          1.01         -2.52        54.87 o                         
 -12   2  20        102.21         67.41        36.93 o                         
 -10   2  20         61.30         97.49        33.28 o                         
  -8   2  20          4.83         30.48        33.63 o                         
  -6   2  20          0.03         31.29        34.32 o                         
  -4   2  20         27.44         32.60        34.68 o                         
  -2   2  20        180.18        194.01        34.26 o                         
   0   2  20       2076.72       2126.62        48.36 o                         
   2   2  20        119.72        200.41        47.70 o                         
   4   2  20          9.36         -8.19        75.58 o                         
   6   2  20         47.86         87.12        80.62 o                         
   8   2  20          8.01         21.47        60.14 o                         
 -11   3  20         41.73         32.09        38.44 o                         
  -9   3  20          4.97        -18.35        35.18 o                         
  -7   3  20          7.13         44.62        31.84 o                         
  -5   3  20          0.90         25.29        31.58 o                         
  -3   3  20       1142.35       1188.82        41.15 o                         
  -1   3  20          0.08         32.83        35.86 o                         
   1   3  20       2068.84       2067.18        55.27 o                         
   3   3  20         17.73         15.47        48.36 o                         
   5   3  20        275.31        294.12        81.88 o                         
   7   3  20         31.72         99.09        86.07 o                         
   9   3  20          9.41          1.29        64.89 o                         
 -12   4  20          0.56         98.24        37.12 o                         
 -10   4  20        114.46         75.19        34.66 o                         
  -8   4  20          0.03         68.27        34.24 o                         
  -6   4  20          4.92         12.66        34.50 o                         
  -4   4  20         12.35         46.26        32.40 o                         
  -2   4  20        237.74        256.82        42.14 o                         
   0   4  20        761.55        663.99        46.39 o                         
   2   4  20          1.78         62.60        47.66 o                         
   4   4  20         30.80        -22.46        79.99 o                         
   6   4  20         97.54         81.46        86.49 o                         
   8   4  20         33.54         75.79        74.74 o                         
 -11   5  20          7.77         68.60        46.18 o                         
  -9   5  20         51.48         71.40        40.40 o                         
  -7   5  20         10.55        -12.43        40.66 o                         
  -5   5  20          4.81         41.81        39.75 o                         
  -3   5  20         28.56         20.84        37.71 o                         
  -1   5  20        237.41        213.06        44.80 o                         
   1   5  20       1052.39       1093.17        86.39 o                         
   3   5  20         56.03         14.06        50.13 o                         
   5   5  20         84.92        170.05        67.81 o                         
   7   5  20         79.09         79.99        74.53 o                         
 -10   6  20         37.44        105.64        43.47 o                         
  -8   6  20         14.95         53.82        64.51 o                         
  -6   6  20         72.16         65.72        41.89 o                         
  -4   6  20        308.85        340.54        41.48 o                         
  -2   6  20        289.83        291.29        42.94 o                         
   0   6  20         25.84         79.33        40.87 o                         
   2   6  20         40.68        -14.77        59.64 o                         
   4   6  20        326.56        475.30        86.49 o                         
   6   6  20         12.06          2.31        92.37 o                         
  -9   7  20          0.59        124.23        60.68 o                         
  -7   7  20          1.10        100.46        61.48 o                         
  -5   7  20          1.61         45.60        41.73 o                         
  -3   7  20        287.66        239.42        42.77 o                         
  -1   7  20         27.13         55.87        40.04 o                         
   1   7  20          0.08        -17.52        55.81 o                         
   3   7  20        155.17        104.55        70.96 o                         
   5   7  20          3.94         50.17        74.95 o                         
  -6   8  20          0.68         30.26        43.28 o                         
  -4   8  20         63.69        113.68        43.91 o                         
  -2   8  20         18.21         30.02        41.78 o                         
   0   8  20         83.54         91.64        43.70 o                         
   2   8  20         32.46        114.46        57.72 o                         
   4   8  20         10.59        -68.65        75.37 o                         
  -5   9  20         83.19         41.68        40.66 o                         
  -3   9  20          0.17         38.99        42.57 o                         
  -1   9  20         10.94         50.27        44.39 o                         
   1   9  20          7.78          8.96        49.54 o                         
 -11   1  21          0.07         62.22        33.33 o                         
  -9   1  21          0.01         76.65        33.22 o                         
  -7   1  21         23.68         47.35        32.72 o                         
  -5   1  21         47.08         29.94        32.56 o                         
  -3   1  21         17.93         23.66        34.00 o                         
  -1   1  21        305.06        292.21        37.18 o                         
   1   1  21         63.76         67.40        39.86 o                         
   3   1  21        279.70        252.68        50.56 o                         
   5   1  21         45.43         59.42        67.77 o                         
   7   1  21         18.70         56.10        53.73 o                         
   9   1  21         42.42        101.95        61.47 o                         
 -12   2  21         97.55        163.01        40.86 o                         
 -10   2  21          1.97         19.09        55.30 o                         
  -8   2  21         45.33         66.85        34.65 o                         
  -6   2  21        320.35        289.82        42.09 o                         
  -4   2  21         29.08         62.91        37.22 o                         
  -2   2  21        412.69        468.54        35.61 o                         
   0   2  21        261.64        254.28        36.04 o                         
   2   2  21         15.72          1.79        50.51 o                         
   4   2  21         86.26        163.96        78.10 o                         
   6   2  21         37.07        119.45        83.97 o                         
   8   2  21         86.83         77.32        62.70 o                         
 -11   3  21         22.92         71.29        45.88 o                         
  -9   3  21          0.77         21.95        36.29 o                         
  -7   3  21         12.87         52.89        35.47 o                         
  -5   3  21         21.59         63.60        31.91 o                         
  -3   3  21        931.66        876.94        42.79 o                         
  -1   3  21       1787.71       1708.63        43.56 o                         
   1   3  21       2105.53       2195.39        73.25 o                         
   3   3  21        179.92        228.63        52.34 o                         
   5   3  21          0.29          0.42        79.36 o                         
   7   3  21        150.53        202.59        88.59 o                         
   9   3  21          9.82         44.76        64.57 o                         
 -10   4  21         43.02         24.08        36.52 o                         
  -8   4  21         21.83        115.42        36.05 o                         
  -6   4  21         13.99         25.78        32.72 o                         
  -4   4  21         36.78          6.62        33.86 o                         
  -2   4  21         11.16         25.16        39.73 o                         
   0   4  21          4.66         23.15        45.32 o                         
   2   4  21        955.95        903.03        82.82 o                         
   4   4  21         14.66         19.10        64.03 o                         
   6   4  21        164.12        160.39        73.06 o                         
   8   4  21         15.99         20.15        93.84 o                         
 -11   5  21         59.41         68.58        44.06 o                         
  -9   5  21          0.57         23.04        43.26 o                         
  -7   5  21         13.86        100.25        38.45 o                         
  -5   5  21        163.61        133.63        40.65 o                         
  -3   5  21          4.33         10.28        39.60 o                         
  -1   5  21          5.00         20.41        42.15 o                         
   1   5  21        409.77        399.89        51.22 o                         
   3   5  21         69.57        161.77        48.68 o                         
   5   5  21         93.14        183.27        71.80 o                         
   7   5  21          1.81        -55.00        91.11 o                         
 -10   6  21          3.33         12.03        49.24 o                         
  -8   6  21         15.03         73.47        43.61 o                         
  -6   6  21         23.73         -0.21        39.51 o                         
  -4   6  21          2.07         71.94        38.25 o                         
  -2   6  21         25.12         41.30        41.04 o                         
   0   6  21         59.75         64.61        46.11 o                         
   2   6  21        348.82        382.53        51.35 o                         
   4   6  21         41.03         47.03        71.59 o                         
   6   6  21         33.31        155.14        91.95 o                         
  -7   7  21          7.51         36.88        44.32 o                         
  -5   7  21         17.13         16.82        42.57 o                         
  -3   7  21         57.13         52.08        43.25 o                         
  -1   7  21         39.02         70.71        40.15 o                         
   1   7  21         36.27         14.21        51.55 o                         
   3   7  21          5.66        -26.45        70.75 o                         
   5   7  21          1.41         37.58        75.16 o                         
  -6   8  21          1.03        -30.26        42.43 o                         
  -4   8  21         11.84         13.79        57.53 o                         
  -2   8  21          0.10         24.02        40.56 o                         
   0   8  21         10.68         33.01        47.70 o                         
   2   8  21          0.02        -33.83        53.66 o                         
   4   8  21         56.46        234.29        79.57 o                         
  -3   9  21          0.08          3.52        41.98 o                         
  -1   9  21          4.52         -6.23        44.78 o                         
 -12   0  22         28.32        -49.92        49.92 o                         
 -10   0  22         19.31        105.52        52.37 o                         
  -8   0  22          0.50         59.20        46.61 o                         
  -6   0  22        433.31        538.04        59.08 o                         
  -4   0  22        111.57        111.71        49.88 o                         
  -2   0  22       1066.85       1021.91        55.52 o                         
   0   0  22        161.82        174.23        57.28 o                         
   2   0  22        187.06        259.48        62.41 o                         
   4   0  22        402.75        287.61        96.57 o                         
   6   0  22        512.60        296.57        80.93 o                         
   8   0  22          5.78         -2.97        78.18 o                         
 -11   1  22          3.38          8.78        35.73 o                         
  -9   1  22         14.47         43.76        36.43 o                         
  -7   1  22         39.23         71.51        33.81 o                         
  -5   1  22        318.26        373.00        35.16 o                         
  -3   1  22        152.61        189.69        36.29 o                         
  -1   1  22          1.37         35.85        37.46 o                         
   1   1  22        233.63        287.42        43.48 o                         
   3   1  22         67.87        131.27        54.23 o                         
   5   1  22        157.20        185.78        65.04 o                         
   7   1  22         32.26         51.67        68.72 o                         
   9   1  22          2.32         49.27        70.84 o                         
 -12   2  22          3.61         21.09        37.18 o                         
 -10   2  22         39.31         18.18        35.59 o                         
  -8   2  22          0.00        -21.39        35.70 o                         
  -6   2  22          4.84         98.21        33.94 o                         
  -4   2  22         11.00         31.65        35.13 o                         
  -2   2  22        157.93        155.89        37.15 o                         
   0   2  22        232.81        230.75        40.46 o                         
   2   2  22        120.20        141.51        46.72 o                         
   4   2  22         87.17         34.22        80.20 o                         
   6   2  22         48.48         62.98        86.70 o                         
   8   2  22         32.65         82.31        64.12 o                         
 -11   3  22         24.03         27.18        37.66 o                         
  -9   3  22          9.36         67.25        34.16 o                         
  -7   3  22          0.73         58.77        32.39 o                         
  -5   3  22         96.07         96.16        36.52 o                         
  -3   3  22         77.67         78.38        38.76 o                         
  -1   3  22        703.80        789.20        55.59 o                         
   1   3  22        189.48        193.06        51.27 o                         
   3   3  22         27.29         93.87        58.02 o                         
   5   3  22         35.24         19.31        84.18 o                         
   7   3  22          5.70        -22.25        91.11 o                         
 -10   4  22          4.48          3.01        38.40 o                         
  -8   4  22         15.07         30.50        35.57 o                         
  -6   4  22         76.34         75.07        36.53 o                         
  -4   4  22        167.44        150.02        37.49 o                         
  -2   4  22          9.31         41.16        41.39 o                         
   0   4  22         86.99        100.02        41.86 o                         
   2   4  22         46.37        100.69        81.56 o                         
   4   4  22         20.76        -83.14        83.14 o                         
   6   4  22         12.85         38.84        85.44 o                         
   8   4  22         10.21        113.79        94.26 o                         
  -9   5  22          0.04        -15.17        42.45 o                         
  -7   5  22          2.37         21.46        41.80 o                         
  -5   5  22        218.30        187.42        40.83 o                         
  -3   5  22        114.52         90.12        43.62 o                         
  -1   5  22        267.05        305.28        44.17 o                         
   1   5  22        512.37        570.81       110.11 o                         
   3   5  22         21.08         21.69        56.58 o                         
   5   5  22         11.11         56.68        70.12 o                         
   7   5  22          0.28         40.10        95.10 o                         
  -8   6  22          1.12         71.35        44.92 o                         
  -6   6  22          6.95         55.60        44.14 o                         
  -4   6  22         24.70         43.17        40.67 o                         
  -2   6  22        158.27        204.49        42.24 o                         
   0   6  22        186.57        186.94        45.01 o                         
   2   6  22        336.21        313.30        53.39 o                         
   4   6  22        202.69        102.24        74.32 o                         
   6   6  22          5.37         62.14        93.21 o                         
  -7   7  22         13.11         30.31        48.57 o                         
  -5   7  22         24.65         46.61        40.76 o                         
  -3   7  22        152.80         92.85        42.92 o                         
  -1   7  22        314.38        277.99        46.33 o                         
   1   7  22        117.36        156.80        77.05 o                         
   3   7  22         36.02        -16.79        72.64 o                         
   5   7  22          1.34         72.64        76.63 o                         
  -6   8  22          7.03         17.74        49.89 o                         
  -4   8  22         11.43         70.29        45.07 o                         
  -2   8  22          2.29        -17.35        42.26 o                         
   0   8  22         30.47         53.45        46.79 o                         
   2   8  22          0.11         72.20        59.72 o                         
 -11   1  23         22.34        -10.70        38.41 o                         
  -9   1  23         26.76         24.69        40.27 o                         
  -7   1  23          0.29         69.00        37.78 o                         
  -5   1  23          0.14          2.35        33.60 o                         
  -3   1  23        126.94        135.18        32.70 o                         
  -1   1  23         37.63         71.17        39.13 o                         
   1   1  23          0.18        -11.58        40.53 o                         
   3   1  23         48.40         47.51        64.32 o                         
   5   1  23         94.13         99.18        67.98 o                         
   7   1  23         23.77          9.69        70.14 o                         
 -10   2  23         13.39         51.84        34.95 o                         
  -8   2  23         14.65         24.56        34.97 o                         
  -6   2  23         19.42         33.99        34.84 o                         
  -4   2  23         13.98         46.44        36.93 o                         
  -2   2  23        613.11        652.31        41.79 o                         
   0   2  23       2519.91       2553.76        70.88 o                         
   2   2  23         71.83         76.16        48.05 o                         
   4   2  23         21.28         98.25        82.51 o                         
   6   2  23        167.54        200.49        90.90 o                         
   8   2  23          0.08         10.35        64.47 o                         
 -11   3  23          1.35         12.15        38.38 o                         
  -9   3  23          2.95         44.05        35.93 o                         
  -7   3  23          0.18         22.25        32.72 o                         
  -5   3  23        357.10        340.95        35.21 o                         
  -3   3  23         43.85         30.14        39.53 o                         
  -1   3  23        614.41        659.48        58.17 o                         
   1   3  23        217.95        257.60        48.86 o                         
   3   3  23        402.48        491.85        60.86 o                         
   5   3  23         11.98         14.91        71.17 o                         
   7   3  23         42.73         63.61        90.90 o                         
 -10   4  23          1.91        -21.01        35.96 o                         
  -8   4  23         45.92         57.55        34.16 o                         
  -6   4  23          3.33        -15.98        33.27 o                         
  -4   4  23          0.72         14.19        35.61 o                         
  -2   4  23        176.57        146.63        37.17 o                         
   0   4  23        619.69        811.72        73.75 o                         
   2   4  23        161.12        106.56        50.49 o                         
   4   4  23        149.74        169.84        85.44 o                         
   6   4  23         14.89         58.36        72.64 o                         
  -9   5  23          4.46         67.40        42.40 o                         
  -7   5  23        153.61        192.25        40.54 o                         
  -5   5  23        514.30        448.27        44.25 o                         
  -3   5  23         99.78         87.71        40.81 o                         
  -1   5  23         81.71         79.86        54.56 o                         
   1   5  23        312.27        309.49        55.28 o                         
   3   5  23          4.56         23.07        51.04 o                         
   5   5  23         51.90         85.02        86.70 o                         
  -8   6  23          4.65          1.27        42.11 o                         
  -6   6  23          1.05         39.40        39.92 o                         
  -4   6  23          0.37        -35.21        43.66 o                         
  -2   6  23         23.68         16.02        44.85 o                         
   0   6  23        566.25        427.12        47.86 o                         
   2   6  23          2.54          1.30        50.61 o                         
   4   6  23          2.26        121.13        76.21 o                         
  -7   7  23         15.02         12.94        45.40 o                         
  -5   7  23          2.98         99.33        44.48 o                         
  -3   7  23         10.62        -46.25        46.25 o                         
  -1   7  23          1.17         21.73        45.23 o                         
   1   7  23         76.28         86.82        72.32 o                         
   3   7  23          0.87         69.91        95.94 o                         
  -4   8  23          4.37         21.94        48.38 o                         
  -2   8  23         63.48        112.06        44.39 o                         
   0   8  23          0.33         47.08        49.69 o                         
 -10   0  24          1.33         64.43        52.65 o                         
  -8   0  24         75.12         90.09        48.17 o                         
  -6   0  24         12.48         46.61        47.79 o                         
  -4   0  24         42.88         95.25        60.04 o                         
  -2   0  24        303.26        377.08        56.26 o                         
   0   0  24        404.45        445.38        57.86 o                         
   2   0  24        121.18        115.73        62.41 o                         
   4   0  24        216.04        119.66       100.77 o                         
   6   0  24        273.41        274.48        83.08 o                         
   8   0  24         43.70         83.35        96.37 o                         
 -11   1  24         74.29         88.87        40.77 o                         
  -9   1  24          9.83         95.87        35.72 o                         
  -7   1  24         28.99        102.08        34.59 o                         
  -5   1  24         10.12         68.78        37.97 o                         
  -3   1  24        343.20        383.86        37.84 o                         
  -1   1  24        288.56        260.43        37.64 o                         
   1   1  24         47.78         84.87        43.08 o                         
   3   1  24        187.13        102.11        67.04 o                         
   5   1  24        402.90        330.60        82.73 o                         
   7   1  24          3.93         64.08        72.84 o                         
 -10   2  24         16.94         18.32        35.71 o                         
  -8   2  24          0.11         21.45        35.51 o                         
  -6   2  24         15.23         -4.71        34.74 o                         
  -4   2  24        336.54        319.64        38.27 o                         
  -2   2  24       1413.91       1299.33        42.51 o                         
   0   2  24        147.66        115.84        41.15 o                         
   2   2  24        430.52        391.56        50.11 o                         
   4   2  24         10.78         28.55        86.28 o                         
   6   2  24          8.57         80.62        91.74 o                         
 -11   3  24          0.00         57.19        41.51 o                         
  -9   3  24          5.88         74.45        36.20 o                         
  -7   3  24         82.53        105.14        52.44 o                         
  -5   3  24         17.58         20.96        36.26 o                         
  -3   3  24        283.46        267.56        40.11 o                         
  -1   3  24          8.31          7.50        35.76 o                         
   1   3  24          9.42         -5.66        44.00 o                         
   3   3  24          0.13         22.70        55.33 o                         
   5   3  24         18.40        -33.17        88.17 o                         
   7   3  24         15.50         52.90        95.52 o                         
 -10   4  24          1.11         10.73        38.61 o                         
  -8   4  24          0.40         20.69        34.57 o                         
  -6   4  24        164.00        153.09        37.05 o                         
  -4   4  24        132.27         97.03        35.17 o                         
  -2   4  24        102.89         68.12        39.21 o                         
   0   4  24         16.16         39.44        43.16 o                         
   2   4  24         11.84         51.35        48.46 o                         
   4   4  24          2.11         32.33        86.07 o                         
   6   4  24         26.17          3.57        92.58 o                         
  -9   5  24          0.01          6.64        49.25 o                         
  -7   5  24         33.70         57.48        39.75 o                         
  -5   5  24        140.49        161.10        45.03 o                         
  -3   5  24         23.86         51.84        44.15 o                         
  -1   5  24         22.79         69.51        44.30 o                         
   1   5  24          0.68         48.25        50.26 o                         
   3   5  24          2.61         16.38        71.38 o                         
   5   5  24         14.19        -28.97        93.84 o                         
  -8   6  24          0.01          1.62        42.62 o                         
  -6   6  24         58.89         54.99        43.48 o                         
  -4   6  24          2.18          2.57        42.92 o                         
  -2   6  24         93.10        126.46        48.96 o                         
   0   6  24        166.55        178.10        51.71 o                         
   2   6  24          9.58         58.82        64.80 o                         
   4   6  24          2.41        -74.32        74.32 o                         
  -7   7  24          8.42         44.28        43.85 o                         
  -5   7  24          3.89         21.96        45.12 o                         
  -3   7  24         25.97         37.21        51.78 o                         
  -1   7  24          0.02          4.16        45.20 o                         
   1   7  24         33.95         19.95        58.12 o                         
   3   7  24         11.99        -14.07        79.57 o                         
  -2   8  24         50.31         40.62        48.05 o                         
   0   8  24          3.00        -16.32        56.04 o                         
 -11   1  25         34.74         14.55        41.04 o                         
  -9   1  25          1.40        -25.26        37.03 o                         
  -7   1  25         17.33         72.93        33.43 o                         
  -5   1  25         17.99         25.77        32.66 o                         
  -3   1  25          8.92         -4.63        34.14 o                         
  -1   1  25        117.23        127.79        38.06 o                         
   1   1  25        199.71        220.59        41.56 o                         
   3   1  25        290.73        254.56        77.52 o                         
   5   1  25          8.74         65.92        99.93 o                         
   7   1  25          0.01         50.90        75.47 o                         
 -10   2  25         32.60         55.90        38.06 o                         
  -8   2  25          3.78         43.34        36.11 o                         
  -6   2  25         62.91        125.56        36.69 o                         
  -4   2  25         49.27         64.36        33.07 o                         
  -2   2  25       1454.23       1572.84        62.82 o                         
   0   2  25        202.82        228.89        43.81 o                         
   2   2  25          0.31        -15.22        53.57 o                         
   4   2  25         56.66          9.24        82.72 o                         
   6   2  25          9.89         47.03        94.89 o                         
  -9   3  25          3.75         58.44        36.02 o                         
  -7   3  25          4.44         33.35        34.88 o                         
  -5   3  25          2.07         30.89        36.21 o                         
  -3   3  25         55.87         86.04        40.40 o                         
  -1   3  25        333.89        383.65        38.20 o                         
   1   3  25         36.97         43.02        49.28 o                         
   3   3  25         41.90         -8.45        55.38 o                         
   5   3  25          3.82        125.12        88.80 o                         
 -10   4  25          0.95         88.62        39.78 o                         
  -8   4  25         66.42         58.23        36.98 o                         
  -6   4  25         99.51        120.91        37.82 o                         
  -4   4  25          1.18         43.52        37.21 o                         
  -2   4  25        158.78        192.91        43.27 o                         
   0   4  25         36.09         59.89        44.74 o                         
   2   4  25         55.42         40.70        53.95 o                         
   4   4  25         41.75         94.68        72.22 o                         
   6   4  25         48.83         49.96        82.30 o                         
  -9   5  25          8.69        -30.93        43.26 o                         
  -7   5  25          9.21         88.97        47.32 o                         
  -5   5  25          2.53         36.49        42.93 o                         
  -3   5  25         63.79         54.94        52.38 o                         
  -1   5  25          7.25          2.16        51.88 o                         
   1   5  25        121.07        146.62        80.41 o                         
   3   5  25         22.09         56.05        76.63 o                         
   5   5  25          0.43         78.52        95.31 o                         
  -6   6  25         53.33         35.56        48.13 o                         
  -4   6  25          0.09         10.31        42.99 o                         
  -2   6  25         46.56         86.16        46.04 o                         
   0   6  25         67.15        104.65        84.29 o                         
   2   6  25          1.95         37.95        52.70 o                         
   4   6  25          0.09        -32.12        79.99 o                         
  -5   7  25          3.27         33.78        48.32 o                         
  -3   7  25          2.91         27.24        49.37 o                         
  -1   7  25         81.41         31.49        50.32 o                         
   1   7  25        121.83        157.23        56.54 o                         
 -10   0  26          0.07        -56.88        56.88 o                         
  -8   0  26         23.55         30.49        54.63 o                         
  -6   0  26         39.78         64.89        52.51 o                         
  -4   0  26        903.65        976.60        84.08 o                         
  -2   0  26         13.61         64.07        50.22 o                         
   0   0  26         13.19         51.92        60.99 o                         
   2   0  26         10.79        -24.35        70.07 o                         
   4   0  26        297.90        331.07       103.71 o                         
   6   0  26          1.95         -4.17        81.58 o                         
  -9   1  26         24.07         38.99        36.88 o                         
  -7   1  26          5.78         41.20        38.45 o                         
  -5   1  26        107.08         87.08        36.52 o                         
  -3   1  26         83.32        119.05        41.21 o                         
  -1   1  26         12.74         35.74        40.68 o                         
   1   1  26          9.20         54.01        44.07 o                         
   3   1  26        500.09        489.69        72.43 o                         
   5   1  26         13.05         64.24        89.85 o                         
 -10   2  26          8.55         34.13        37.82 o                         
  -8   2  26          2.76         78.02        37.41 o                         
  -6   2  26         12.50         17.92        36.63 o                         
  -4   2  26         90.00         59.81        36.89 o                         
  -2   2  26        179.72        182.69        38.90 o                         
   0   2  26          0.68         43.32        42.10 o                         
   2   2  26         10.52         76.15        54.94 o                         
   4   2  26          3.53         25.82        89.64 o                         
   6   2  26          3.75         11.76        93.42 o                         
  -9   3  26         20.62          0.39        37.47 o                         
  -7   3  26          4.47          5.41        37.72 o                         
  -5   3  26          8.28         72.69        39.33 o                         
  -3   3  26         16.22          6.94        36.55 o                         
  -1   3  26        312.58        279.04        39.73 o                         
   1   3  26          2.39        -25.88        51.00 o                         
   3   3  26          6.18         42.83        87.75 o                         
   5   3  26          9.11         23.93        93.63 o                         
  -8   4  26         34.60         51.44        36.21 o                         
  -6   4  26        176.68        100.02        38.87 o                         
  -4   4  26          8.12        -21.17        39.41 o                         
  -2   4  26         12.78         66.28        42.59 o                         
   0   4  26         98.11        113.22        54.69 o                         
   2   4  26          1.58         11.62        56.75 o                         
   4   4  26         44.89        114.00        95.10 o                         
  -7   5  26         23.07         44.99        45.24 o                         
  -5   5  26          4.51          6.40        41.55 o                         
  -3   5  26         15.46         24.90        43.53 o                         
  -1   5  26        130.87        162.46        46.78 o                         
   1   5  26          7.76          5.24        91.74 o                         
   3   5  26          0.34        -31.28        92.16 o                         
  -6   6  26          0.41         37.46        43.78 o                         
  -4   6  26         47.20         39.43        45.55 o                         
  -2   6  26         30.12         72.56        47.71 o                         
   0   6  26          0.80         80.85        59.37 o                         
   2   6  26          4.53        -13.12        55.20 o                         
  -3   7  26        194.61        291.01        53.16 o                         
  -1   7  26        209.87        180.11        49.74 o                         
  -9   1  27          0.37         60.97        37.86 o                         
  -7   1  27          3.14         39.68        35.32 o                         
  -5   1  27        109.72        133.99        35.72 o                         
  -3   1  27        739.24        759.56        41.11 o                         
  -1   1  27        217.86        193.96        39.12 o                         
   1   1  27        100.92        119.17        47.18 o                         
   3   1  27         11.85        -11.93        82.32 o                         
   5   1  27          0.33        -29.39       108.54 o                         
 -10   2  27         12.94        113.01        41.42 o                         
  -8   2  27         15.64         35.47        35.58 o                         
  -6   2  27         17.33         22.43        42.23 o                         
  -4   2  27        167.71        143.94        39.29 o                         
  -2   2  27         18.16         57.55        39.74 o                         
   0   2  27          0.59         44.55        41.36 o                         
   2   2  27         15.94         18.32        56.19 o                         
   4   2  27          4.76         43.67        90.27 o                         
  -9   3  27          6.34         20.64        40.92 o                         
  -7   3  27          0.21         -0.44        38.19 o                         
  -5   3  27         92.29        108.34        36.44 o                         
  -3   3  27         80.77        107.83        37.85 o                         
  -1   3  27         23.00         26.52        38.02 o                         
   1   3  27         15.53          3.07        52.10 o                         
   3   3  27          0.34        -61.72        88.80 o                         
   5   3  27         63.55        152.62       101.40 o                         
  -8   4  27        230.17        142.78        39.69 o                         
  -6   4  27         16.88         49.89        37.36 o                         
  -4   4  27          8.93         17.71        39.79 o                         
  -2   4  27        106.24        156.64        46.75 o                         
   0   4  27          2.78         11.96        46.71 o                         
   2   4  27          0.02         67.01        51.19 o                         
   4   4  27         20.34         14.91        98.46 o                         
  -7   5  27         26.63         22.63        46.56 o                         
  -5   5  27         11.20         15.38        47.93 o                         
  -3   5  27         14.28         18.57        45.78 o                         
  -1   5  27         23.75        -41.63        52.33 o                         
   1   5  27          1.17          8.41        52.10 o                         
   3   5  27          0.05         89.85        95.52 o                         
  -6   6  27          0.46        -14.11        47.62 o                         
  -4   6  27          3.17         40.38        46.43 o                         
  -2   6  27          0.17         50.79        51.40 o                         
   0   6  27          1.42          6.92        77.26 o                         
  -8   0  28          0.09         -3.18        58.88 o                         
  -6   0  28         93.83         50.17        50.15 o                         
  -4   0  28        360.04        336.73        93.84 o                         
  -2   0  28          0.02         64.21        59.93 o                         
   0   0  28        153.15        182.00        63.01 o                         
   2   0  28        245.70        274.11        74.57 o                         
   4   0  28         11.23         67.18       106.86 o                         
  -9   1  28          0.40         -4.67        37.64 o                         
  -7   1  28          0.02         28.82        37.59 o                         
  -5   1  28        767.15        758.47        41.34 o                         
  -3   1  28        931.56       1005.56        54.32 o                         
  -1   1  28        207.50        225.55        42.65 o                         
   1   1  28          0.03         60.44        46.46 o                         
   3   1  28        118.50        165.61        76.18 o                         
   5   1  28          1.34         -0.84       112.74 o                         
  -8   2  28          8.58         -7.85        40.43 o                         
  -6   2  28         40.11         40.19        41.63 o                         
  -4   2  28         31.31         40.67        36.73 o                         
  -2   2  28          3.02         14.27        39.38 o                         
   0   2  28         85.31        127.42        46.01 o                         
   2   2  28         22.47         62.76        58.36 o                         
   4   2  28          1.69         13.02        95.31 o                         
  -7   3  28         19.86         49.75        40.31 o                         
  -5   3  28         53.88         87.54        38.95 o                         
  -3   3  28          0.81        -16.48        37.78 o                         
  -1   3  28         15.43         17.00        42.20 o                         
   1   3  28         67.67        131.77        56.39 o                         
   3   3  28        107.86        142.55        94.05 o                         
  -8   4  28          7.42         73.83        39.84 o                         
  -6   4  28          0.01         29.58        40.15 o                         
  -4   4  28          0.65         44.47        41.76 o                         
  -2   4  28         44.06         92.13        46.40 o                         
   0   4  28         23.01        -26.53        51.08 o                         
   2   4  28          3.31         49.08        57.55 o                         
  -5   5  28         14.72        114.02        49.50 o                         
  -3   5  28         32.37         45.80        46.48 o                         
  -1   5  28         17.10         34.35        53.41 o                         
   1   5  28          3.05         92.61        58.81 o                         
  -4   6  28          4.18        -16.82        49.57 o                         
  -2   6  28         33.73         55.65        53.55 o                         
   0   6  28          4.22         18.02        56.40 o                         
  -9   1  29          0.02         47.30        39.33 o                         
  -7   1  29        117.65        134.44        41.27 o                         
  -5   1  29         75.74         75.40        35.07 o                         
  -3   1  29          1.24         -4.91        36.39 o                         
  -1   1  29         12.99         54.48        43.42 o                         
   1   1  29          0.03         47.89        46.75 o                         
   3   1  29          0.19          1.31        84.28 o                         
  -8   2  29          3.71         31.65        43.24 o                         
  -6   2  29         15.64          8.48        42.90 o                         
  -4   2  29         50.42         80.06        38.79 o                         
  -2   2  29         11.43         26.62        41.99 o                         
   0   2  29        238.60        230.14        50.15 o                         
   2   2  29         73.20         72.22        56.20 o                         
   4   2  29          9.77         91.74       110.64 o                         
  -7   3  29          0.02        -13.09        36.52 o                         
  -5   3  29         11.80         49.49        39.02 o                         
  -3   3  29          0.90         22.96        38.51 o                         
  -1   3  29          0.02         22.49        41.33 o                         
   1   3  29         10.11         -8.20        57.80 o                         
   3   3  29         81.00        114.42        80.41 o                         
  -6   4  29          3.03         55.81        40.37 o                         
  -4   4  29          4.88         22.42        44.95 o                         
  -2   4  29         16.91        -10.78        47.76 o                         
   0   4  29          1.24         62.42        54.19 o                         
   2   4  29         30.23          0.89        67.36 o                         
  -5   5  29          0.03         35.27        50.44 o                         
  -3   5  29          5.08         -6.14        49.05 o                         
  -1   5  29          6.41         51.48        50.78 o                         
   1   5  29          0.06         -8.15        61.42 o                         
  -8   0  30         29.96         50.29        53.98 o                         
  -6   0  30         93.01         80.32        53.08 o                         
  -4   0  30        375.28        364.44        90.48 o                         
  -2   0  30         31.22         70.53        55.21 o                         
   0   0  30         33.99         53.72        63.46 o                         
   2   0  30          0.82         19.50        80.70 o                         
  -7   1  30         22.10         54.71        39.58 o                         
  -5   1  30        184.67        209.24        39.58 o                         
  -3   1  30          7.22         32.80        41.34 o                         
  -1   1  30          7.76        -21.63        45.59 o                         
   1   1  30          3.95         54.80        52.04 o                         
   3   1  30          7.99         14.17        79.33 o                         
  -6   2  30         38.88         -6.89        41.58 o                         
  -4   2  30         87.34         96.38        42.91 o                         
  -2   2  30         28.43         80.32        43.15 o                         
   0   2  30        110.54         68.62        50.59 o                         
   2   2  30          0.54         26.51        65.53 o                         
  -7   3  30          1.24         39.64        37.74 o                         
  -5   3  30         20.52        118.24        40.79 o                         
  -3   3  30         19.08         -5.08        41.74 o                         
  -1   3  30          6.37         38.69        44.57 o                         
   1   3  30         58.82         29.37        60.44 o                         
  -4   4  30         10.30         67.13        46.43 o                         
  -2   4  30         11.23        -38.02        51.36 o                         
   0   4  30         14.35         58.81        56.94 o                         
  -7   1  31         65.21         96.16        44.59 o                         
  -5   1  31         18.31         30.20        40.45 o                         
  -3   1  31         40.40         74.91        40.22 o                         
  -1   1  31          0.01         23.30        45.34 o                         
   1   1  31         44.55         92.12        52.24 o                         
  -6   2  31         13.42         36.57        43.44 o                         
  -4   2  31          1.23         47.75        40.77 o                         
  -2   2  31          6.14         53.99        46.65 o                         
   0   2  31         78.01         80.44        47.03 o                         
  -5   3  31         12.22         39.82        41.63 o                         
  -3   3  31          4.95         -6.05        47.26 o                         
  -1   3  31         25.63         37.41        46.89 o                         
  -2   4  31         43.58         76.05        49.40 o                         
  -4   0  32        210.91        272.95        65.59 o                         
  -2   0  32          0.22         43.05        66.94 o                         
   0   0  32         57.38        106.44        67.51 o                         
  -5   1  32         62.03        117.20        41.82 o                         
  -3   1  32          4.49         20.40        46.16 o                         
  -1   1  32          3.97         45.20        47.91 o                         
  -4   2  32         11.51         51.10        41.71 o                         
  -2   2  32          0.07         24.83        44.46 o                         
   0   2  32         18.00         72.44        51.84 o                         
                                                                                
